# Supplementary material for: GWAS for male-pattern baldness identifies 71 susceptibility loci explaining 38% of the risk
Source: Nat Commun. 2017 Nov 17;8:1584. doi: 10.1038/s41467-017-01490-8 (PMC5691155; doi:10.1038/s41467-017-01490-8)
Supplement: Supplementary file 4 — Supplementary Data 1 [file 41467_2017_1490_MOESM4_ESM.xlsx]

## Sheet: Foglio1
Supplementary Data1: General Cohort information: The table reports for each cohort the numebr of cases and controls, mean age, scale of baldness assessment and case control definition, genotyping and imputation information.
Cohort	Number cases/controls	Mean age at assessment	Baldness scale used	Case control definition	Genotyping platform	Imputation software and panel
UK Biobank g-brit	25662/17928	57.25	Custom UKBB	Cases categories III and IV, constrols category I	UK Biobank Axiom® Array,	Prephasing SHAPEIT3, imputation IMPUTE2, references panel 1000G phase III + UK10K
Uk biobank o-brit	3436/2435	56.95	Custom UKBB	Cases categories III and IV, constrols category I	UK Biobank Axiom® Array,	Prephasing SHAPEIT3, imputation IMPUTE2, references panel 1000G phase III + UK10K
23 and ME	9009/8491	Not available	Hamilton-Norwood scale	Cases reported having experienced hair loss or thinning, with onset before age 40, and current hair loss of Hamilton grade III or higher. Controls are at least 30 years old, and report not having experienced hair loss or thinning, and at most Hamilton grade I, or if age 50 or older, Hamilton grade II.	Samples have been genotyped on one of four genotyping platforms. The V1 and V2 platforms were variants of the Illumina HumanHap550+ BeadChip, including about 25,000 custom SNPs selected by 23andMe, with a total of about 560,000 SNPs. The V3 platform was based on the Illumina OmniExpress+ BeadChip, with custom content to improve the overlap with our V2 array, with a total of about 950,000 SNPs. Th…	Prephasing Beagle v3.3.1, Minimach 2 imputation. 1000G v3 ALL imputation panel
HPFS (Affy)	1104/1530	61.4	modified Hamilton-Norwood (see Materials and Methods)	Case: at least an IV grade Control: no sign of baldness	Affymetrix 6.0	MACH (v.1.0.18.c) and Minimac (v.2012-08-15); 1000G v3 ALL reference panel
HPFS (Illumina)	387/576	59.5	modified Hamilton-Norwood (see Materials and Methods)	Case: at least an IV grade Control: no sign of baldness	Illumina Hap550, 610,660	MACH (v.1.0.18.c) and Minimac (v.2012-08-15); 1000G v3 ALL reference panel
HPFS (Omni)	493/751	60.3	modified Hamilton-Norwood (see Materials and Methods)	Case: at least an IV grade Control: no sign of baldness	OmniExpress	MACH (v.1.0.18.c) and Minimac (v.2012-08-15); 1000G v3 ALL reference panel
ARIC	2374/503	63.66	Hamilton baldness scale, modified by Norwood	Cases categories III and higher, controls category I	Affymetrix Genome-Wide Human SNP Array 6.0	Prephasing SHAPEIT3, imputation IMPUTE2, reference panel 1000G phase 1 version 3
