# Supplementary material for: GWAS for male-pattern baldness identifies 71 susceptibility loci explaining 38% of the risk
Source: Nat Commun. 2017 Nov 17;8:1584. doi: 10.1038/s41467-017-01490-8 (PMC5691155; doi:10.1038/s41467-017-01490-8)
Supplement: Supplementary file 5 — Supplementary Data 2 [file 41467_2017_1490_MOESM5_ESM.xlsx]

## Sheet: Foglio1
Supplementary Data2: summary statistics for all significant replicated SNPs: The table reports for each significant replicated SNP the locus to which it belongs, alternate and rsid names, the genomic position, coded and non coded allele, p-value,beta and stadnard error at discovery, p-value, beta and standard error at replication.
Locus #	alternate_ids	rsid	Chr	Position	alleleA	alleleB	P	Beta	SE	P replication	Beta replication	SE replication
1	1:10653622_T_C	rs17035390	1	10653622	T	C	8.2474e-10	0.215231	0.0350534	0.02651	0.1081	0.0487
1	1:10671565_G_A	rs76248111	1	10671565	G	A	6.47891e-10	0.224928	0.036406	0.01417	0.1112	0.0453
1	1:10682857_C_T	rs75827648	1	10682857	C	T	1.18778e-08	0.19818	0.0347594	0.002896	0.127	0.0426
1	1:10683242_C_T	rs2242289	1	10683242	C	T	2.20125e-10	0.230926	0.0363858	0.003235	0.1309	0.0445
1	1:10684098_C_A	rs2242288	1	10684098	C	A	1.61217e-10	0.234567	0.0366834	0.003063	0.132	0.0446
1	1:10685101_C_T	rs3790634	1	10685101	C	T	2.29723e-10	0.230878	0.0364159	0.003338	0.1305	0.0445
1	1:10689924_C_T	rs2128414	1	10689924	C	T	5.64133e-10	0.234409	0.037807	0.005183	0.1252	0.0448
1	1:10691441_T_G	rs77603828	1	10691441	T	G	2.72138e-10	0.235184	0.0372487	0.004378	0.135	0.0474
1	1:10692297_T_C	rs17035485	1	10692297	T	C	3.64621e-10	0.228416	0.0364388	0.00372	0.1286	0.0443
1	1:10692382_T_A	rs116756037	1	10692382	T	A	2.67937e-10	0.234495	0.0371255	0.02051	0.117	0.0505
1	1:10692383_C_A	rs79299182	1	10692383	C	A	2.67937e-10	0.234495	0.0371255	0.02044	0.117	0.0505
1	1:10693294_A_G	rs2892257	1	10693294	A	G	2.91202e-10	0.229944	0.0364795	0.01299	0.1174	0.0473
1	1:10694274_C_G	rs78716194	1	10694274	C	G	1.87756e-10	0.241365	0.0378847	0.01212	0.1193	0.0476
1	1:10699140_CTCGTCG_C	rs201089181	1	10699140	CTCGTCG	C	2.11361e-10	0.235056	0.0370001	0.02925	0.1377	0.0632
1	1:10704547_A_T	rs72858515	1	10704547	A	T	7.91612e-09	0.211837	0.036712	0.008058	0.1292	0.0487
1	1:10705860_G_A	rs72858516	1	10705860	G	A	1.19623e-08	0.209215	0.0367028	0.005502	0.1353	0.0488
1	1:10706661_C_T	rs72858521	1	10706661	C	T	1.21922e-08	0.207743	0.0364652	1.515e-05	0.1662	0.0384
1	1:10709309_C_G	rs284300	1	10709309	C	G	4.4798e-09	0.109053	0.0185925	6.172e-05	0.0941	0.0235
1	1:10709441_C_T	rs284299	1	10709441	C	T	4.49731e-09	0.10905	0.018594	6.77e-07	0.1093	0.022
1	1:10710002_C_T	rs114758186	1	10710002	C	T	1.27313e-08	0.207418	0.0364554	2.076e-05	0.1633	0.0384
1	1:10710255_G_A	rs284298	1	10710255	G	A	4.14109e-09	0.109186	0.018574	8.733e-05	0.0921	0.0235
1	1:10711278_C_T	rs1796630	1	10711278	C	T	6.1925e-09	0.108131	0.0186065	8.136e-05	0.0926	0.0235
1	1:10712465_C_T	rs10157038	1	10712465	C	T	3.06259e-08	0.20147	0.0363807	0.000973	0.1489	0.0452
1	1:10719158_TC_T	rs140800561	1	10719158	TC	T	3.74693e-09	0.215633	0.036579	0.003132	0.1462	0.0495
1	1:10719374_T_TG	rs201491783	1	10719374	T	TG	3.05145e-09	0.108196	0.0182493	0.0001515	0.1021	0.0269
1	1:10722066_C_T	rs58229713	1	10722066	C	T	9.2564e-09	0.209241	0.0364289	0.000711	0.1547	0.0457
1	1:10722504_C_T	rs59985166	1	10722504	C	T	8.15294e-09	0.21003	0.0364303	0.0006863	0.1552	0.0457
1	1:10724421_C_T	rs72858535	1	10724421	C	T	3.20067e-09	0.24241	0.0409409	0.0004205	0.22	0.0624
1	1:10725193_G_A	rs116460699	1	10725193	G	A	1.48486e-09	0.224377	0.0371117	0.001805	0.1548	0.0496
1	1:10725387_T_C	rs17035539	1	10725387	T	C	2.13896e-08	0.178039	0.0317906	0.00915	0.1033	0.0397
1	1:10725895_A_AAATG	rs143666662	1	10725895	A	AAATG	3.47113e-08	0.176813	0.0320554	0.01598	0.103	0.0428
1	1:10727364_C_T	rs57026192	1	10727364	C	T	1.01659e-08	0.209944	0.0366526	0.0007495	0.154	0.0457
1	1:10727491_C_T	rs17035541	1	10727491	C	T	1.00983e-08	0.209983	0.0366523	0.0007515	0.154	0.0457
1	1:10727617_G_A	rs17035543	1	10727617	G	A	1.01745e-08	0.209938	0.0366526	0.0006872	0.1552	0.0457
1	1:10727773_A_G	rs12567769	1	10727773	A	G	2.02024e-08	0.178873	0.0318832	0.008627	0.1037	0.0395
1	1:10728205_G_A	rs78987125	1	10728205	G	A	2.40997e-08	0.204777	0.0367006	0.0005768	0.1576	0.0458
1	1:10728547_C_T	rs115689695	1	10728547	C	T	1.22469e-08	0.208972	0.0366859	0.000544	0.1581	0.0457
1	1:10729095_C_G	rs57160339	1	10729095	C	G	1.01067e-08	0.20994	0.0366457	0.000633	0.1565	0.0458
1	1:10729381_C_T	rs58140483	1	10729381	C	T	6.44937e-09	0.213207	0.0367302	0.0006184	0.1571	0.0459
1	1:10729600_G_A	rs79192791	1	10729600	G	A	4.74153e-08	0.203849	0.0373299	0.0004791	0.1604	0.0459
1	1:10730135_A_T	rs116443736	1	10730135	A	T	1.54947e-08	0.180293	0.0318764	0.007034	0.1074	0.0398
1	1:10730261_C_T	rs78355261	1	10730261	C	T	7.03777e-09	0.213995	0.0369593	0.0007191	0.1556	0.046
1	1:10731307_AAG_A	rs149872714	1	10731307	AAG	A	6.22352e-09	0.213016	0.0366597	0.002211	0.1521	0.0497
1	1:10731929_G_A	rs77302518	1	10731929	G	A	9.16903e-09	0.210444	0.0366281	0.0004754	0.1601	0.0458
1	1:10732131_C_T	rs150060800	1	10732131	C	T	8.2107e-09	0.211471	0.0366878	0.0005115	0.1595	0.0459
1	1:10733079_G_A	rs143353512	1	10733079	G	A	6.37476e-09	0.217396	0.0374394	0.001059	0.1571	0.048
1	1:10738251_G_A	rs114817050	1	10738251	G	A	9.37885e-09	0.209999	0.036575	0.0003465	0.1615	0.0451
1	1:10739863_C_A	rs17035549	1	10739863	C	A	7.65749e-09	0.21126	0.0365765	0.0003419	0.1616	0.0451
1	1:10747151_C_T	rs7545505	1	10747151	C	T	6.66507e-09	0.213013	0.0367317	0.0002139	0.1691	0.0457
1	1:10748723_A_C	rs116229779	1	10748723	A	C	6.71966e-09	0.213982	0.0369076	0.0002446	0.1688	0.046
1	1:10752717_A_C	rs116326106	1	10752717	A	C	1.06448e-09	0.224203	0.036758	0.001459	0.1546	0.0486
1	1:10752990_A_G	rs60449700	1	10752990	A	G	1.43231e-09	0.221226	0.0365554	0.001807	0.1515	0.0486
1	1:10753094_T_A	rs59304342	1	10753094	T	A	1.01114e-09	0.2237	0.0366262	0.001176	0.158	0.0487
1	1:11029478_G_T	rs12085319	1	11029478	G	T	1.18959e-08	-0.102744	0.0180215	0.0002417	-0.0873	0.0238
1	1:11032215_T_C	rs72644041	1	11032215	T	C	1.6299e-45	-0.240816	0.0170073	6.542e-31	-0.2441	0.0211
1	1:11032827_C_A	rs2003046	1	11032827	C	A	9.42378e-46	-0.239151	0.016844	3.056e-31	-0.2348	0.0202
1	1:11033051_T_A	rs72644043	1	11033051	T	A	5.68646e-46	-0.239574	0.0168319	9.136e-31	-0.2328	0.0202
1	1:11033082_A_G	rs12565727	1	11033082	A	G	3.03194e-46	-0.24006	0.0168141	3.626e-31	-0.2361	0.0203
1	1:11033322_C_G	rs2095921	1	11033322	C	G	1.27688e-46	-0.241652	0.0168546	1.121e-31	-0.2384	0.0204
1	1:11033457_T_A	rs2095920	1	11033457	T	A	1.0002e-46	-0.241925	0.0168537	3.338e-31	-0.2336	0.0201
1	1:11033797_T_C	rs6675082	1	11033797	T	C	9.20815e-47	-0.242076	0.0168576	2.056e-31	-0.2351	0.0202
1	1:11034019_C_CCCCCA	rs112321547	1	11034019	C	CCCCCA	2.71881e-44	-0.243593	0.0174488	8.322e-08	-0.2592	0.0484
1	1:11034145_T_C	rs12081176	1	11034145	T	C	1.02245e-47	-0.24667	0.0169981	5.934e-31	-0.2333	0.0202
1	1:11034165_T_G	rs12081181	1	11034165	T	G	4.14599e-47	-0.245929	0.0170602	3.541e-31	-0.2348	0.0202
1	1:11034195_T_C	rs12081186	1	11034195	T	C	1.50936e-46	-0.243939	0.0170279	7.805e-31	-0.2386	0.0207
1	1:11034239_T_C	rs12081197	1	11034239	T	C	2.60595e-47	-0.244568	0.0169283	3.309e-31	-0.2342	0.0202
1	1:11034347_C_G	rs72644044	1	11034347	C	G	7.76377e-46	-0.241421	0.0169876	4.853e-31	-0.2376	0.0205
1	1:11034374_C_G	rs34032547	1	11034374	C	G	6.5697e-46	-0.244031	0.0171571	4.776e-31	-0.2343	0.0202
1	1:11034382_C_T	rs35033941	1	11034382	C	T	9.41215e-46	-0.243374	0.0171413	4.478e-31	-0.2344	0.0202
1	1:11034442_G_A	rs34365965	1	11034442	G	A	2.59609e-47	-0.246155	0.0170378	6.703e-31	-0.2337	0.0202
1	1:11034460_A_G	rs34350247	1	11034460	A	G	1.69904e-47	-0.246241	0.0170094	6.327e-31	-0.2337	0.0202
1	1:11034817_A_G	rs9659356	1	11034817	A	G	4.87704e-48	-0.246918	0.0169559	4.839e-31	-0.2341	0.0202
1	1:11035126_C_G	rs56064922	1	11035126	C	G	5.01026e-48	-0.24667	0.016941	6.477e-31	-0.2346	0.0203
1	1:11035264_G_A	rs6689838	1	11035264	G	A	4.0885e-48	-0.247058	0.0169515	5.585e-31	-0.2343	0.0202
1	1:11035758_G_A	rs77578010	1	11035758	G	A	8.85674e-48	-0.246181	0.0169529	4.899e-31	-0.2374	0.0205
1	1:11035950_G_GT	rs542123628	1	11035950	G	GT	8.08856e-49	-0.248793	0.0169424	3.909e-08	-0.2563	0.0466
1	1:11036050_T_C	rs79323519	1	11036050	T	C	3.95141e-48	-0.247206	0.0169589	1.488e-30	-0.2354	0.0205
1	1:11036935_G_A	rs6694011	1	11036935	G	A	2.26988e-47	-0.244544	0.0169155	4.323e-24	-0.2182	0.0216
1	1:11037051_T_C	rs6685766	1	11037051	T	C	6.22684e-48	-0.246158	0.0169232	3.124e-24	-0.2188	0.0215
1	1:11037136_G_A	rs6696575	1	11037136	G	A	3.35198e-48	-0.246955	0.0169287	5.106e-24	-0.2175	0.0215
1	1:11037434_G_A	rs112115136	1	11037434	G	A	1.37373e-47	-0.245717	0.0169561	5.65e-24	-0.218	0.0216
1	1:11037447_A_G	rs56168930	1	11037447	A	G	6.95813e-48	-0.246364	0.0169462	2.441e-23	-0.219	0.022
1	1:11037736_C_T	rs11576658	1	11037736	C	T	6.44923e-48	-0.247008	0.0169844	2.871e-29	-0.2294	0.0204
1	1:11038476_C_T	rs11121667	1	11038476	C	T	1.24167e-48	-0.247738	0.0169041	8.119e-23	-0.2149	0.0219
1	1:11039048_CT_C	rs33999286	1	11039048	CT	C	9.97904e-49	-0.248844	0.0169624	1.464e-19	-0.2199	0.0243
1	1:11039567_T_C	rs11121669	1	11039567	T	C	1.60965e-48	-0.248334	0.0169651	6.197e-23	-0.2172	0.022
1	1:11040069_G_A	rs7542053	1	11040069	G	A	9.67286e-49	-0.248944	0.0169667	8.393e-23	-0.2163	0.022
1	1:11040193_G_A	rs7542158	1	11040193	G	A	9.65843e-49	-0.248887	0.0169627	9.053e-23	-0.2161	0.022
1	1:11040223_G_A	rs7542164	1	11040223	G	A	7.52705e-49	-0.249343	0.0169742	9.427e-23	-0.2161	0.022
1	1:11040385_G_A	rs7542354	1	11040385	G	A	6.0371e-49	-0.249395	0.0169606	1.087e-22	-0.216	0.022
1	1:11040979_A_G	rs10864486	1	11040979	A	G	1.19288e-48	-0.248676	0.0169649	1.107e-22	-0.2168	0.0221
1	1:11042201_C_CAG	rs56848003	1	11042201	C	CAG	2.1224e-45	-0.234937	0.0166139	1.236e-08	-0.2619	0.046
1	1:11042559_T_C	rs10864487	1	11042559	T	C	3.35965e-34	-0.212723	0.0174454	2.885e-21	-0.2103	0.0222
1	1:11042676_A_G	rs11588890	1	11042676	A	G	7.37416e-34	-0.211779	0.0174599	3.517e-21	-0.2117	0.0224
1	1:11042817_A_G	rs35285563	1	11042817	A	G	3.84498e-33	-0.211109	0.017602	3.547e-20	-0.215	0.0234
1	1:11042835_C_G	rs9430157	1	11042835	C	G	1.70117e-38	-0.212161	0.0163518	3.98e-30	-0.237	0.0208
1	1:11043099_G_A	rs111305386	1	11043099	G	A	1.04563e-37	-0.229071	0.0178475	7.3e-19	-0.2263	0.0255
1	1:11043716_GA_G	rs111307828	1	11043716	GA	G	1.09679e-36	-0.22347	0.0176635	2.131e-05	-0.209	0.0492
1	1:11043780_C_T	rs11121671	1	11043780	C	T	4.34604e-38	-0.229047	0.0177519	8.463e-21	-0.2076	0.0222
1	1:11043861_G_C	rs9430158	1	11043861	G	C	5.63509e-38	-0.228689	0.0177517	1.926e-20	-0.2058	0.0222
1	1:11043940_A_G	rs59022210	1	11043940	A	G	8.01753e-42	-0.223918	0.0165263	2.544e-29	-0.233	0.0207
1	1:11044181_A_C	rs35012053	1	11044181	A	C	2.28777e-37	-0.226689	0.017746	1.013e-20	-0.2081	0.0223
1	1:11044593_G_C	rs7555178	1	11044593	G	C	2.96686e-37	-0.226604	0.0177675	1.565e-20	-0.2059	0.0222
1	1:11044655_C_CT	rs200030403	1	11044655	C	CT	1.26468e-36	-0.232136	0.0183647	3.426e-05	-0.2102	0.0507
1	1:11044829_T_A	rs7547568	1	11044829	T	A	2.48311e-37	-0.226949	0.0177752	1.544e-20	-0.206	0.0222
1	1:11044896_T_C	rs7547643	1	11044896	T	C	3.63953e-37	-0.226741	0.0178005	1.905e-20	-0.2056	0.0222
1	1:11045304_A_G	rs111574557	1	11045304	A	G	2.95974e-37	-0.226604	0.0177672	6.962e-20	-0.2019	0.0221
1	1:11045539_T_C	rs9430160	1	11045539	T	C	2.0994e-37	-0.227615	0.0178092	9.448e-20	-0.2013	0.0221
1	1:11046179_TGCGCGC_T	rs147265947	1	11046179	TGCGCGC	T	3.21967e-28	-0.244375	0.0221848	0.002451	-0.1885	0.0622
1	1:11046182_G_A	rs74813460	1	11046182	G	A	1.1508e-33	-0.237704	0.0196564	1.789e-17	-0.2419	0.0284
1	1:11046184_G_A	rs116001217	1	11046184	G	A	1.1508e-33	-0.237704	0.0196564	0.0001772	-0.2035	0.0543
1	1:11046186_G_A	rs77148470	1	11046186	G	A	1.1508e-33	-0.237704	0.0196564	0.0001772	-0.2035	0.0543
1	1:11046200_G_A	rs553234534	1	11046200	G	A	9.9272e-25	-0.257836	0.0251131	0.04879	-0.1379	0.07
1	1:11046316_C_CT	rs555770012	1	11046316	C	CT	8.29052e-28	-0.197179	0.0180403	0.0001808	-0.1857	0.0496
1	1:11046372_A_G	rs12089817	1	11046372	A	G	1.08316e-35	-0.220738	0.017701	9.875e-19	-0.2	0.0226
1	1:11046417_A_G	rs12089824	1	11046417	A	G	1.56169e-35	-0.220488	0.0177224	1.065e-18	-0.1947	0.0221
1	1:11046447_G_A	rs12094534	1	11046447	G	A	1.48198e-35	-0.219923	0.0176711	3.031e-18	-0.191	0.0219
1	1:11046538_T_C	rs60216355	1	11046538	T	C	5.71108e-33	-0.23388	0.0195541	2.34e-17	-0.224	0.0264
1	1:11046560_A_G	rs58092391	1	11046560	A	G	1.84842e-34	-0.230415	0.0188213	1.36e-14	-0.232	0.0301
1	1:11046565_T_C	rs113663169	1	11046565	T	C	1.49622e-34	-0.230896	0.0188342	1.3e-14	-0.2328	0.0302
1	1:11046597_G_A	rs112732333	1	11046597	G	A	8.6931e-34	-0.234749	0.0193752	7.067e-16	-0.2198	0.0272
1	1:11046598_T_C	rs145469852	1	11046598	T	C	9.36825e-34	-0.235084	0.0194126	1.307e-15	-0.2199	0.0275
1	1:11046655_T_A	rs72868197	1	11046655	T	A	1.53529e-35	-0.219591	0.0176484	1.611e-17	-0.1829	0.0215
1	1:11046855_G_T	rs9430161	1	11046855	G	T	2.77219e-35	-0.217622	0.0175568	2.107e-17	-0.182	0.0214
1	1:11046868_C_G	rs9430162	1	11046868	C	G	7.97785e-37	-0.227107	0.0179156	2.114e-17	-0.1831	0.0216
1	1:11046904_GAGGA_G	rs151227256	1	11046904	GAGGA	G	6.49219e-33	-0.217635	0.0182122	2.24e-15	-0.1869	0.0236
1	1:11046909_A_T	rs56158081	1	11046909	A	T	1.91134e-36	-0.223287	0.0177102	4.974e-05	-0.1988	0.049
1	1:11047148_G_A	rs55988977	1	11047148	G	A	3.29237e-36	-0.221807	0.0176529	7.587e-18	-0.187	0.0217
1	1:11047301_T_A	rs11589058	1	11047301	T	A	2.49669e-35	-0.219311	0.0176812	1.291e-17	-0.185	0.0217
1	1:11047382_G_A	rs59357995	1	11047382	G	A	6.34825e-36	-0.220761	0.0176427	3.492e-05	-0.2018	0.0488
1	1:11047634_G_C	rs6664735	1	11047634	G	C	3.83281e-36	-0.221618	0.0176547	1.553e-17	-0.1858	0.0218
1	1:11048154_A_G	rs12092661	1	11048154	A	G	4.25709e-36	-0.221816	0.0176822	2.238e-16	-0.1909	0.0233
1	1:11048188_A_G	rs9430163	1	11048188	A	G	3.9442e-36	-0.22183	0.0176749	1.624e-17	-0.1859	0.0218
1	1:11048768_T_C	rs7543488	1	11048768	T	C	1.98973e-37	-0.224522	0.0175614	9.446e-18	-0.1892	0.022
1	1:11048973_T_G	rs1343704	1	11048973	T	G	8.01428e-32	-0.197627	0.0168347	4.277e-20	-0.1982	0.0216
1	1:11060390_G_A	rs12122814	1	11060390	G	A	4.25292e-08	-0.111232	0.0202977	0.0008719	-0.0896	0.0269
1	1:11067792_T_A	rs9430167	1	11067792	T	A	2.45472e-08	0.109637	0.0196606	0.002707	0.0682	0.0227
1	1:11069138_G_GGCTCACTGCAACCTCT	rs201442337	1	11069138	G	GGCTCACTGCAACCTCT	1.00065e-08	0.112088	0.0195595	0.0005655	0.0882	0.0256
1	1:11069516_T_C	rs3753236	1	11069516	T	C	2.0136e-08	0.109977	0.0196008	0.001643	0.0714	0.0227
1	1:11070919_T_G	rs9430172	1	11070919	T	G	4.46243e-08	0.106454	0.019456	0.0009234	0.0865	0.0261
1	1:11072117_C_T	rs9430335	1	11072117	C	T	4.17866e-08	0.105403	0.0192232	0.005586	0.0693	0.025
1	1:11073507_TCA_T	rs58761409	1	11073507	TCA	T	1.86378e-08	0.107822	0.0191711	0.03172	0.0516	0.024
1	1:11074250_A_G	rs3765895	1	11074250	A	G	2.53745e-08	0.106641	0.0191433	0.004359	0.0627	0.022
1	1:11074420_G_A	rs3765896	1	11074420	G	A	4.16211e-08	0.105022	0.0191513	0.004791	0.0704	0.0249
1	1:11074998_CA_C	rs34247753	1	11074998	CA	C	1.56192e-08	0.108172	0.0191298	0.03069	0.0519	0.024
1	1:11075371_T_C	rs7550141	1	11075371	T	C	1.76344e-08	0.107779	0.0191311	0.003343	0.0644	0.0219
1	1:11075511_T_C	rs9430338	1	11075511	T	C	4.33777e-08	0.104382	0.0190599	0.005689	0.069	0.0249
1	1:11075825_C_CAG	rs111476811	1	11075825	C	CAG	3.31761e-08	0.105861	0.0191645	0.007081	0.0666	0.0247
1	1:11077947_C_CT	rs57343468	1	11077947	C	CT	3.52784e-08	0.105605	0.0191556	0.001458	0.1623	0.051
1	1:11078225_T_C	rs6689580	1	11078225	T	C	4.78369e-08	0.104517	0.0191451	0.003131	0.0743	0.0252
1	1:11079413_T_A	rs7546126	1	11079413	T	A	4.51829e-08	0.104728	0.0191484	0.004068	0.0717	0.025
1	1:11079773_A_G	rs1967714	1	11079773	A	G	4.46429e-08	0.104778	0.0191501	0.00363	0.0727	0.025
1	1:11079958_A_G	rs1967713	1	11079958	A	G	4.6052e-08	0.104651	0.019146	0.00408	0.0719	0.025
1	1:11080723_T_TG	rs143130606	1	11080723	T	TG	3.86414e-08	0.105583	0.0192075	0.005384	0.0704	0.0253
1	1:11085004_A_ATGTTT	rs5772439	1	11085004	A	ATGTTT	3.36009e-08	0.105928	0.0191844	0.001049	0.1683	0.0514
1	1:11086717_A_G	rs1033638	1	11086717	A	G	2.19139e-08	0.107045	0.0191282	0.003366	0.0642	0.0219
1	1:11087524_G_A	rs1782455	1	11087524	G	A	2.36813e-08	0.106686	0.0191101	0.003967	0.063	0.0219
1	1:11087835_T_C	rs1782454	1	11087835	T	C	4.61146e-08	0.104696	0.0191552	0.004409	0.0712	0.025
1	1:11089225_AT_A	rs145611326	1	11089225	AT	A	1.21464e-08	0.112278	0.019706	0.002593	0.1572	0.0522
1	1:11089463_T_A	rs1782457	1	11089463	T	A	3.33696e-08	0.105744	0.0191469	0.004269	0.0714	0.025
2	1:24967537_C_T	rs143916866	1	24967537	C	T	8.57604e-09	-0.349332	0.0606825	0.008284	-0.2303	0.0872
2	1:25024202_C_T	rs150025803	1	25024202	C	T	7.29071e-10	-0.366528	0.0595047	0.001246	-0.2867	0.0888
2	1:25249252_C_A	rs7518125	1	25249252	C	A	1.23487e-08	-0.0807372	0.0141773	2.356e-05	-0.0724	0.0171
2	1:25250533_CA_C	rs3216190	1	25250533	CA	C	4.96463e-09	-0.0827867	0.0141556	0.0005592	-0.064	0.0186
2	1:25250830_C_T	rs10794666	1	25250830	C	T	4.40883e-09	-0.0830347	0.0141503	2.523e-05	-0.0717	0.017
2	1:25250919_G_GT	rs34349689	1	25250919	G	GT	1.14026e-09	-0.0863123	0.0141765	0.02569	-0.0887	0.0398
2	1:25251326_G_A	rs1507101	1	25251326	G	A	4.06596e-09	-0.0829592	0.0141051	2.663e-05	-0.0712	0.0169
2	1:25251424_G_A	rs742230	1	25251424	G	A	4.82228e-09	-0.082685	0.0141265	2.883e-05	-0.0709	0.0169
2	1:25251456_G_A	rs742231	1	25251456	G	A	4.91608e-09	-0.0826434	0.0141271	2.82e-05	-0.071	0.0169
2	1:25251706_T_C	rs742232	1	25251706	T	C	4.27556e-09	-0.08293	0.0141202	3.449e-05	-0.0702	0.0169
2	1:25251923_A_T	rs760805	1	25251923	A	T	2.66266e-09	-0.0840317	0.0141203	2.211e-05	-0.072	0.017
2	1:25254317_C_T	rs7517302	1	25254317	C	T	5.29633e-09	-0.0824983	0.0141323	3.648e-05	-0.0699	0.0169
2	1:25256444_G_A	rs71514255	1	25256444	G	A	2.20232e-09	-0.0846548	0.0141513	1.229e-05	-0.0776	0.0177
2	1:25258301_G_T	rs4649037	1	25258301	G	T	5.40238e-09	-0.0824736	0.014136	3.216e-05	-0.0717	0.0172
2	1:25258585_G_C	rs11249203	1	25258585	G	C	5.10247e-09	-0.0826156	0.0141373	4.503e-05	-0.0708	0.0174
2	1:25258867_G_C	rs61774728	1	25258867	G	C	5.54321e-09	-0.0824415	0.0141409	4.049e-05	-0.0732	0.0178
2	1:25259884_C_G	rs3845302	1	25259884	C	G	5.01459e-09	-0.082782	0.0141588	4.332e-05	-0.0713	0.0174
2	1:25261203_T_C	rs4648883	1	25261203	T	C	4.44883e-09	-0.0832532	0.0141911	4.119e-05	-0.0715	0.0174
2	1:25261386_T_C	rs4648884	1	25261386	T	C	5.10463e-09	-0.0829451	0.0141939	4.834e-05	-0.0709	0.0174
2	1:25261696_A_G	rs10903115	1	25261696	A	G	4.36152e-09	-0.0834179	0.0142112	3.653e-05	-0.072	0.0174
2	1:25261740_A_G	rs11249204	1	25261740	A	G	3.95485e-09	-0.0837796	0.0142335	4.352e-05	-0.0714	0.0175
2	1:25261960_T_A	rs1005733	1	25261960	T	A	2.28923e-09	-0.0851216	0.0142443	2.582e-05	-0.0738	0.0175
2	1:25262022_C_A	rs1005734	1	25262022	C	A	1.75105e-09	-0.0857237	0.0142413	2.53e-05	-0.074	0.0176
2	1:25296560_A_C	rs112702191	1	25296560	A	C	3.95423e-11	-0.3004	0.0454754	0.0001136	-0.2272	0.0589
2	1:25297520_GGTGT_G	rs201623089	1	25297520	GGTGT	G	2.22999e-10	-0.288842	0.0455257	8.383e-05	-0.2565	0.0652
2	1:25298284_G_A	rs10903120	1	25298284	G	A	3.61549e-11	-0.302535	0.0457067	3.916e-05	-0.2472	0.0601
2	1:25298841_C_T	rs16830188	1	25298841	C	T	1.06011e-12	-0.343475	0.0482241	1.99e-05	-0.3082	0.0722
2	1:25308762_C_T	rs150110347	1	25308762	C	T	5.34899e-12	-0.433685	0.0628894	0.0002536	-0.3032	0.0829
2	1:25318121_G_T	rs60315846	1	25318121	G	T	6.7445e-11	-0.195441	0.029947	1.365e-05	-0.1805	0.0415
2	1:25318225_G_T	rs186127900	1	25318225	G	T	5.94181e-11	-0.408203	0.0623668	0.00107	-0.2722	0.0832
2	1:25319751_T_G	rs311437	1	25319751	T	G	7.99219e-12	-0.127214	0.0186021	0.04725	-0.0443	0.0223
2	1:25321218_A_G	rs6600252	1	25321218	A	G	1.51062e-11	-0.183681	0.0272246	5.568e-06	-0.1489	0.0328
2	1:25321754_C_G	rs4649041	1	25321754	C	G	4.40974e-12	-0.129015	0.0186347	0.04087	-0.0459	0.0225
2	1:25328743_T_C	rs188303841	1	25328743	T	C	8.96016e-11	-0.17567	0.0270949	1.144e-06	-0.1664	0.0342
2	1:25329024_CAT_C	rs71709004	1	25329024	CAT	C	2.83628e-14	-0.221283	0.0290948	1.343e-06	-0.1872	0.0387
2	1:25329983_A_G	rs58677736	1	25329983	A	G	1.22596e-13	-0.21414	0.0288834	1.401e-07	-0.1906	0.0362
2	1:25330459_G_A	rs12144291	1	25330459	G	A	3.51217e-14	-0.220163	0.0290533	1.516e-07	-0.1903	0.0362
2	1:25331392_G_C	rs60899760	1	25331392	G	C	4.2414e-14	-0.222189	0.0294159	2.361e-07	-0.1872	0.0362
2	1:25331585_A_G	rs11249232	1	25331585	A	G	3.39309e-11	-0.112811	0.0170193	0.02742	-0.0452	0.0205
2	1:25331793_T_C	rs11249233	1	25331793	T	C	1.37905e-15	-0.199099	0.0249269	4.678e-07	-0.1509	0.03
2	1:25331848_A_G	rs10751777	1	25331848	A	G	4.31037e-11	-0.112236	0.0170234	0.02935	-0.0447	0.0205
2	1:25331872_C_G	rs7524750	1	25331872	C	G	3.59857e-11	-0.112621	0.0170129	0.02509	-0.0459	0.0205
2	1:25332197_C_G	rs11249234	1	25332197	C	G	3.59631e-14	-0.220035	0.0290483	1.558e-07	-0.1897	0.0362
2	1:25333134_A_G	rs115176171	1	25333134	A	G	1.65079e-08	0.142713	0.0252808	0.01697	0.0917	0.0384
2	1:25333264_G_A	rs12058910	1	25333264	G	A	4.21752e-14	-0.21929	0.0290292	1.767e-07	-0.1886	0.0361
2	1:25333416_G_C	rs12058996	1	25333416	G	C	5.7126e-14	-0.217675	0.0289673	1.697e-07	-0.1878	0.0359
2	1:25333429_T_C	rs11249236	1	25333429	T	C	3.23906e-14	-0.219883	0.0289762	1.645e-07	-0.1894	0.0362
2	1:25338032_C_G	rs2135753	1	25338032	C	G	5.34828e-14	-0.218691	0.0290692	3.553e-08	-0.2019	0.0366
2	1:25342256_T_A	rs4649043	1	25342256	T	A	1.5666e-15	-0.200717	0.025179	5.744e-08	-0.1669	0.0308
2	1:25343419_C_T	rs12070150	1	25343419	C	T	2.65121e-16	-0.204279	0.0249479	5.68e-08	-0.1654	0.0305
2	1:25345543_A_G	rs56403476	1	25345543	A	G	4.03853e-16	-0.203745	0.0250381	6.556e-08	-0.167	0.0309
2	1:25347577_C_T	rs11249243	1	25347577	C	T	5.22851e-17	-0.209657	0.0250144	8.449e-07	-0.1526	0.031
2	1:25349110_G_T	rs193294272	1	25349110	G	T	5.56317e-09	-0.48343	0.0829298	0.01635	-0.2201	0.0917
2	1:25354020_A_G	rs11249245	1	25354020	A	G	2.6761e-12	-0.138362	0.0197836	1.958e-09	-0.1448	0.0241
2	1:25354274_T_G	rs56086231	1	25354274	T	G	3.05352e-12	-0.138294	0.0198264	2.199e-09	-0.1444	0.0241
2	1:25361242_G_A	rs61776403	1	25361242	G	A	6.29675e-13	-0.109674	0.0152455	5.097e-12	-0.1259	0.0182
2	1:25361724_C_T	rs11806639	1	25361724	C	T	9.12872e-13	-0.108965	0.0152547	3.841e-12	-0.1266	0.0182
2	1:25361777_A_G	rs11807607	1	25361777	A	G	8.24762e-13	-0.109053	0.0152373	1.075e-12	-0.1297	0.0182
2	1:25362501_C_A	rs116560978	1	25362501	C	A	9.74798e-12	-0.134894	0.0198077	0.006655	-0.1457	0.0537
2	1:25362527_T_C	rs4649047	1	25362527	T	C	4.78791e-11	0.0930422	0.0141458	2.61e-09	0.1008	0.0169
2	1:25362858_C_T	rs187663568	1	25362858	C	T	4.30407e-08	0.13743	0.0250882	0.01226	0.0911	0.0364
2	1:25363184_T_C	rs36041043	1	25363184	T	C	1.17608e-12	-0.108092	0.0152068	3.771e-12	-0.1266	0.0182
2	1:25364341_C_G	rs11248967	1	25364341	C	G	2.56748e-11	0.094567	0.0141791	9.899e-09	0.0992	0.0173
2	1:25364652_T_C	rs1702312	1	25364652	T	C	8.78913e-11	0.0916261	0.0141258	6.179e-09	0.0979	0.0168
2	1:25365365_C_T	rs55768255	1	25365365	C	T	2.80488e-11	-0.132367	0.0198855	7.242e-10	-0.149	0.0242
2	1:25366047_T_A	rs395376	1	25366047	T	A	9.45389e-11	0.0914014	0.0141151	4.538e-09	0.099	0.0169
2	1:25366231_C_T	rs448831	1	25366231	C	T	9.14394e-11	0.0914546	0.0141124	3.591e-09	0.0994	0.0168
2	1:25366624_C_T	rs451171	1	25366624	C	T	1.02435e-10	0.0912243	0.0141142	3.477e-09	0.0995	0.0168
2	1:25366987_C_T	rs404100	1	25366987	C	T	1.66e-08	0.0796862	0.0141184	9.69e-06	0.0743	0.0168
2	1:25367084_T_G	rs11588079	1	25367084	T	G	1.30335e-12	-0.107495	0.0151531	1.469e-12	-0.1287	0.0182
2	1:25368442_C_A	rs6691120	1	25368442	C	A	8.1999e-11	0.091553	0.0140918	3.603e-09	0.0994	0.0168
2	1:25370394_G_A	rs11248968	1	25370394	G	A	4.31196e-08	-0.117905	0.021525	3.28e-10	-0.1876	0.0298
2	1:25371282_C_T	rs375048	1	25371282	C	T	2.07755e-08	0.0788581	0.0140682	9.158e-06	0.0746	0.0168
2	1:25371793_G_A	rs4649056	1	25371793	G	A	5.16109e-09	-0.090531	0.0154969	4.186e-12	-0.1293	0.0187
2	1:25371916_C_T	rs4648895	1	25371916	C	T	1.94856e-09	-0.0929937	0.0154937	4.049e-11	-0.1246	0.0189
2	1:25374586_C_G	rs12753065	1	25374586	C	G	2.06116e-09	-0.0928952	0.0155008	1.105e-11	-0.1266	0.0186
2	1:25378513_C_T	rs11248974	1	25378513	C	T	1.43018e-08	-0.0878947	0.0155024	1.037e-11	-0.1263	0.0186
2	1:25380023_C_T	rs7520145	1	25380023	C	T	1.31437e-08	-0.0878737	0.0154593	2.388e-12	-0.13	0.0185
2	1:25380139_G_A	rs60473185	1	25380139	G	A	1.27692e-08	-0.0883262	0.0155255	3.515e-12	-0.1291	0.0186
2	1:25397198_G_A	rs79472072	1	25397198	G	A	8.25785e-10	-0.379606	0.0618261	0.04509	-0.1672	0.0834
2	1:25409256_A_G	rs12077761	1	25409256	A	G	3.80285e-09	-0.128966	0.0218862	0.003625	-0.0775	0.0267
2	1:25425300_A_T	rs3845303	1	25425300	A	T	2.3006e-08	-0.0833351	0.014914	4.383e-07	-0.1069	0.0212
2	1:25426751_C_T	rs3845304	1	25426751	C	T	8.79167e-12	0.122332	0.0179241	2.19e-13	0.1694	0.0231
2	1:25430696_C_T	rs12028403	1	25430696	C	T	2.04246e-13	0.124121	0.0168965	7.128e-15	0.1599	0.0205
2	1:25431725_C_T	rs4649065	1	25431725	C	T	2.04567e-15	-0.118802	0.0149652	8.602e-14	-0.14	0.0188
2	1:25435295_GAGGGA_G	rs145837114	1	25435295	GAGGGA	G	3.72699e-16	-0.122826	0.0150759	1.346e-09	-0.1313	0.0217
2	1:25447125_G_A	rs6692950	1	25447125	G	A	2.37829e-15	0.131326	0.0165819	3.065e-15	0.1559	0.0198
2	1:25447389_A_G	rs7514417	1	25447389	A	G	6.71504e-18	-0.129965	0.0150777	8.752e-15	-0.1412	0.0182
2	1:25448466_C_T	rs61774796	1	25448466	C	T	1.01754e-17	-0.129415	0.0150975	1.139e-14	-0.1406	0.0182
2	1:25449111_AAC_A	rs113838385	1	25449111	AAC	A	1.17837e-13	-0.118125	0.0159216	8.473e-09	-0.1234	0.0214
2	1:25449149_G_GA	rs11463188	1	25449149	G	GA	3.06475e-18	-0.132607	0.0152263	5.24e-05	-0.1714	0.0424
2	1:25449410_G_A	rs4560984	1	25449410	G	A	2.48763e-17	-0.126484	0.014936	2.922e-15	-0.142	0.018
2	1:25449682_T_TAA	rs145702507	1	25449682	T	TAA	1.20045e-17	-0.129778	0.0151736	4.825e-05	-0.1719	0.0423
2	1:25450928_C_T	rs11248984	1	25450928	C	T	1.80928e-15	0.13202	0.0165984	4.954e-15	0.1548	0.0198
2	1:25452437_C_T	rs11248985	1	25452437	C	T	1.42815e-15	0.132021	0.0165378	4.979e-15	0.1546	0.0198
2	1:25452671_G_A	rs2753319	1	25452671	G	A	3.13316e-17	-0.125853	0.0149089	5.605e-14	-0.1346	0.0179
2	1:25453453_C_T	rs34141506	1	25453453	C	T	6.0186e-18	-0.130177	0.0150804	1.017e-14	-0.1407	0.0182
2	1:25453863_C_T	rs34267235	1	25453863	C	T	4.5937e-18	-0.130644	0.0150806	9.869e-15	-0.1409	0.0182
2	1:25454272_A_G	rs7519733	1	25454272	A	G	2.99415e-17	-0.125997	0.0149165	4.804e-14	-0.1351	0.0179
2	1:25457038_A_G	rs803304	1	25457038	A	G	1.87414e-17	-0.126794	0.0149145	3.684e-14	-0.1354	0.0179
2	1:25457739_G_A	rs17370926	1	25457739	G	A	3.82389e-18	-0.130944	0.0150789	1.153e-14	-0.1408	0.0182
2	1:25458415_G_A	rs3855960	1	25458415	G	A	3.62721e-16	0.135682	0.0166472	6.705e-16	0.1598	0.0198
2	1:25458670_G_A	rs803305	1	25458670	G	A	1.99813e-17	-0.126697	0.0149163	4.231e-14	-0.1349	0.0179
2	1:25458951_A_G	rs803307	1	25458951	A	G	1.74748e-17	-0.126916	0.0149147	4.883e-14	-0.1347	0.0179
2	1:25459432_T_C	rs2753320	1	25459432	T	C	1.18269e-17	-0.127834	0.0149433	7.266e-15	-0.1392	0.0179
2	1:25459744_C_T	rs11248986	1	25459744	C	T	2.78855e-18	-0.131149	0.0150405	5.731e-14	-0.1357	0.0181
2	1:25460473_A_T	rs2753321	1	25460473	A	T	1.34645e-17	-0.127554	0.0149367	4.554e-15	-0.1403	0.0179
2	1:25461078_T_C	rs6673342	1	25461078	T	C	4.50675e-18	-0.130575	0.0150689	3.099e-15	-0.1432	0.0182
2	1:25461923_T_C	rs11805177	1	25461923	T	C	1.173e-17	-0.127584	0.0149125	1.242e-14	-0.1378	0.0179
2	1:25461985_G_C	rs1474995	1	25461985	G	C	2.4039e-16	0.136656	0.0166654	7.392e-16	0.1595	0.0198
2	1:25462079_A_G	rs11804893	1	25462079	A	G	1.31426e-17	-0.127578	0.0149347	3.479e-15	-0.1409	0.0179
2	1:25462503_A_AC	rs541274599	1	25462503	A	AC	3.08929e-10	0.145975	0.0231919	0.03436	0.1394	0.0659
2	1:25463142_T_A	rs12077712	1	25463142	T	A	1.69888e-19	-0.133739	0.0148086	9.583e-15	-0.1383	0.0179
2	1:25463501_C_A	rs12737245	1	25463501	C	A	4.3102e-20	-0.137153	0.0149404	3.746e-15	-0.1421	0.0181
2	1:25463636_G_C	rs12736320	1	25463636	G	C	3.54025e-20	-0.137531	0.0149471	3.181e-15	-0.1425	0.0181
2	1:25463851_A_T	rs12744222	1	25463851	A	T	3.24014e-20	-0.137585	0.0149375	2.568e-15	-0.1431	0.0181
2	1:25464820_T_C	rs12122408	1	25464820	T	C	4.87432e-16	0.135562	0.016706	5.612e-16	0.1603	0.0198
2	1:25465037_GA_G	rs11304480	1	25465037	GA	G	1.85965e-16	-0.125552	0.0152539	9.384e-05	-0.1658	0.0425
2	1:25465981_C_T	rs12735622	1	25465981	C	T	5.51126e-20	-0.136619	0.0149254	3.251e-15	-0.1426	0.0181
2	1:25466629_C_T	rs9803723	1	25466629	C	T	2.03888e-19	-0.133322	0.0147952	1.001e-14	-0.1383	0.0179
2	1:25466693_A_G	rs9803876	1	25466693	A	G	2.22922e-19	-0.133262	0.0148046	8.833e-15	-0.1387	0.0179
2	1:25467880_G_A	rs12745121	1	25467880	G	A	3.06129e-20	-0.139803	0.0151683	3.028e-14	-0.1404	0.0185
2	1:25468246_C_G	rs9803789	1	25468246	C	G	2.80718e-20	-0.139819	0.0151547	1.662e-13	-0.1354	0.0184
2	1:25468439_G_C	rs6680580	1	25468439	G	C	3.28035e-20	-0.139721	0.0151716	1.02e-13	-0.1369	0.0184
2	1:25469913_G_A	rs2064251	1	25469913	G	A	1.27577e-20	0.148601	0.0159611	1.63e-16	0.1563	0.019
2	1:25470062_CTT_C	rs34164310	1	25470062	CTT	C	1.28519e-20	0.148536	0.0159554	6.962e-06	0.1995	0.0444
2	1:25470146_A_C	rs12738916	1	25470146	A	C	3.04243e-20	-0.13969	0.015155	8.516e-13	-0.1318	0.0184
2	1:25470401_G_A	rs12756888	1	25470401	G	A	3.91819e-20	-0.139341	0.0151617	5.187e-13	-0.1335	0.0185
2	1:25471463_A_ATT	rs542158977	1	25471463	A	ATT	6.0514e-15	0.147136	0.0188567	0.002086	0.16	0.052
2	1:25471703_G_A	rs9438888	1	25471703	G	A	1.50427e-20	0.150176	0.0161606	3.066e-18	0.172	0.0198
2	1:25471843_G_GTA	rs35834744	1	25471843	G	GTA	5.43353e-12	-0.137949	0.0200107	0.001065	-0.181	0.0553
2	1:25472465_G_A	rs6600257	1	25472465	G	A	1.45329e-12	0.120459	0.0170167	1.245e-14	0.1613	0.0209
2	1:25487889_G_A	rs6678044	1	25487889	G	A	2.37854e-12	0.117449	0.0167538	4.892e-13	0.1804	0.025
2	1:25492000_C_T	rs6600262	1	25492000	C	T	1.38992e-12	0.119351	0.0168454	1.284e-12	0.1779	0.0251
2	1:25498175_G_T	rs7534070	1	25498175	G	T	5.70977e-13	-0.104838	0.0145462	3.956e-13	-0.1507	0.0208
2	1:25503322_C_T	rs6688772	1	25503322	C	T	2.85887e-12	-0.102916	0.0147349	1.395e-10	-0.1369	0.0213
3	1:41365445_G_T	rs12120974	1	41365445	G	T	1.98322e-08	0.0809369	0.0144184	7.021e-05	0.0699	0.0176
3	1:41367198_A_T	rs1576101	1	41367198	A	T	1.53296e-08	0.0816396	0.0144295	8.437e-05	0.069	0.0176
3	1:41368578_C_T	rs12132634	1	41368578	C	T	4.12739e-08	0.0795502	0.0145024	0.002838	0.0595	0.0199
3	1:41370066_C_T	rs12133860	1	41370066	C	T	4.75011e-08	0.079146	0.0144945	0.00231	0.0607	0.0199
3	1:41371638_C_T	rs10889714	1	41371638	C	T	4.31721e-08	0.0793957	0.0144953	0.002306	0.0608	0.0199
3	1:41372351_T_A	rs12125803	1	41372351	T	A	4.49306e-08	0.0794053	0.0145158	0.002291	0.0608	0.0199
3	1:41383724_A_G	rs16827770	1	41383724	A	G	5.74187e-09	0.0869341	0.0149266	0.0001059	0.0697	0.018
4	1:47943032_C_T	rs6588397	1	47943032	C	T	2.27978e-08	-0.101576	0.0181733	0.001884	-0.0653	0.021
4	1:47944227_G_A	rs12025418	1	47944227	G	A	9.5576e-09	-0.104844	0.0182705	0.0015	-0.0674	0.0212
4	1:47944812_T_C	rs4926556	1	47944812	T	C	4.64508e-10	-0.118175	0.0189667	0.005603	-0.062	0.0224
4	1:47945306_T_C	rs881261	1	47945306	T	C	1.53353e-11	0.0959782	0.0142302	5.451e-07	0.0862	0.0172
4	1:47945370_T_G	rs6675690	1	47945370	T	G	1.37459e-08	-0.101574	0.0178936	0.001008	-0.0689	0.0209
4	1:47945490_C_T	rs6668106	1	47945490	C	T	1.48577e-08	-0.101296	0.0178866	0.001157	-0.0681	0.0209
4	1:47945647_G_A	rs12121757	1	47945647	G	A	9.79986e-11	0.0925717	0.0143078	1.904e-06	0.0822	0.0173
4	1:47947741_T_C	rs6683032	1	47947741	T	C	6.44205e-12	0.0976661	0.0142173	1.198e-07	0.0905	0.0171
4	1:47947752_G_C	rs7520501	1	47947752	G	C	2.62115e-08	-0.0992721	0.0178386	0.0002179	-0.077	0.0208
4	1:47948116_T_A	rs7537074	1	47948116	T	A	2.94456e-08	-0.0989281	0.0178419	0.0002454	-0.0761	0.0208
4	1:47948618_T_A	rs7539808	1	47948618	T	A	2.50908e-08	-0.0993741	0.0178325	0.0002505	-0.076	0.0208
4	1:47948764_G_A	rs2065945	1	47948764	G	A	7.02465e-12	0.09748	0.0142158	7.322e-08	0.0919	0.0171
4	1:47949504_A_T	rs12057975	1	47949504	A	T	2.23052e-08	-0.0997464	0.0178338	0.0002418	-0.0762	0.0208
4	1:47949839_C_T	rs12073605	1	47949839	C	T	2.09802e-08	-0.0999414	0.0178348	0.0002426	-0.0761	0.0207
4	1:47950551_G_A	rs11211540	1	47950551	G	A	2.4681e-08	-0.099329	0.0178152	0.0002467	-0.076	0.0207
4	1:47951688_A_G	rs11800497	1	47951688	A	G	1.93763e-08	-0.100243	0.0178449	0.0003106	-0.0747	0.0207
4	1:47952266_C_T	rs1337524	1	47952266	C	T	2.16871e-08	-0.0999137	0.0178482	0.0002933	-0.075	0.0207
4	1:47952274_C_T	rs61784834	1	47952274	C	T	6.56981e-12	0.0975472	0.0142058	8.687e-08	0.0913	0.0171
4	1:47952569_TA_T	rs11362633	1	47952569	TA	T	2.0537e-08	-0.100465	0.0179164	0.002899	-0.068	0.0228
4	1:47954233_T_G	rs11211542	1	47954233	T	G	3.7003e-08	-0.0987079	0.0179319	0.0003231	-0.0757	0.0211
4	1:47954511_G_T	rs12125691	1	47954511	G	T	8.93833e-12	0.0969746	0.0142137	6.982e-08	0.092	0.0171
4	1:47954979_G_A	rs12126579	1	47954979	G	A	6.61082e-12	0.0975466	0.0142076	6.972e-08	0.092	0.0171
4	1:47955400_C_T	rs17371239	1	47955400	C	T	1.39817e-11	0.0961748	0.0142311	5.159e-08	0.093	0.0171
4	1:47955427_C_T	rs17371253	1	47955427	C	T	1.81409e-11	0.0956685	0.0142359	5.701e-08	0.0927	0.0171
4	1:47955513_T_G	rs56034078	1	47955513	T	G	2.19566e-08	-0.100289	0.0179221	0.0003974	-0.074	0.0209
4	1:47957081_G_A	rs17379854	1	47957081	G	A	1.1467e-11	0.096432	0.0142088	5.938e-08	0.0928	0.0171
5	1:50828316_G_GA	rs149776753	1	50828316	G	GA	1.51383e-09	-0.0876766	0.014509	0.005517	-0.0547	0.0197
5	1:50829879_G_A	rs112681243	1	50829879	G	A	2.10348e-09	0.0841315	0.0140463	0.001317	0.0599	0.0186
5	1:50830896_T_A	rs77211034	1	50830896	T	A	2.12404e-09	0.0840887	0.0140428	0.001284	0.0599	0.0186
5	1:50833414_T_C	rs2653888	1	50833414	T	C	2.09261e-09	0.0841173	0.0140419	2.887e-05	0.0711	0.017
5	1:50836955_A_G	rs12124357	1	50836955	A	G	1.64063e-09	0.0847704	0.0140583	3.305e-05	0.0699	0.0168
5	1:50838990_T_C	rs6660621	1	50838990	T	C	1.87162e-09	0.0843668	0.0140411	3.338e-05	0.0698	0.0168
5	1:50839740_G_A	rs2356864	1	50839740	G	A	5.60403e-10	0.0872389	0.0140681	4.803e-05	0.0684	0.0168
5	1:50841382_G_A	rs7515823	1	50841382	G	A	1.87162e-09	0.0843668	0.0140411	3.25e-05	0.0699	0.0168
5	1:50843711_C_G	rs2455638	1	50843711	C	G	1.87871e-09	0.0844194	0.0140513	2.771e-05	0.0705	0.0168
5	1:50843776_A_C	rs2455637	1	50843776	A	C	2.14696e-09	0.0840417	0.0140391	3.004e-05	0.0701	0.0168
5	1:50844697_G_A	rs7525764	1	50844697	G	A	1.86559e-09	0.0844292	0.0140502	2.986e-05	0.0702	0.0168
5	1:50844859_G_C	rs7525876	1	50844859	G	C	1.83982e-09	0.0844906	0.0140552	3.008e-05	0.0701	0.0168
5	1:50844929_T_G	rs7517924	1	50844929	T	G	1.86133e-09	0.0844356	0.0140504	2.763e-05	0.0705	0.0168
5	1:50845365_T_G	rs2784152	1	50845365	T	G	1.86559e-09	0.0844292	0.0140502	2.963e-05	0.0703	0.0168
5	1:50845469_GTTT_G	rs142731409	1	50845469	GTTT	G	1.82677e-09	0.0844764	0.0140501	0.001977	0.1201	0.0388
5	1:50845641_A_G	rs12731247	1	50845641	A	G	1.88785e-09	0.084403	0.0140504	2.96e-05	0.0703	0.0168
5	1:50845804_G_T	rs12731855	1	50845804	G	T	2.03573e-09	0.084283	0.014059	2.818e-05	0.0705	0.0168
5	1:50846032_CAAAGGGCAAGATCTCCTTTTT_C	rs140850326	1	50846032	CAAAGGGCAAGATCTCCTTTTT	C	1.56549e-09	0.0849533	0.014071	0.002049	0.1198	0.0389
5	1:50846286_A_G	rs2653893	1	50846286	A	G	1.7323e-09	0.0846109	0.0140524	2.934e-05	0.0703	0.0168
5	1:50846747_C_G	rs201499083	1	50846747	C	G	1.77996e-09	0.0845447	0.0140517	0.001794	0.1212	0.0388
5	1:50847109_C_G	rs9436893	1	50847109	C	G	1.77877e-09	0.0845453	0.0140515	7.457e-06	0.077	0.0172
5	1:50847836_A_G	rs12034018	1	50847836	A	G	5.64615e-09	0.0847558	0.0145456	4.032e-05	0.0697	0.017
5	1:50848227_TA_T	rs34048296	1	50848227	TA	T	1.22948e-08	0.0873377	0.0153343	0.0201	0.0986	0.0424
5	1:50848447_T_C	rs1502855	1	50848447	T	C	1.74517e-09	0.0845933	0.0140523	1.885e-05	0.0722	0.0169
5	1:50849156_G_A	rs2653900	1	50849156	G	A	1.82035e-09	0.084538	0.014059	1.743e-05	0.0725	0.0169
5	1:50849274_A_G	rs2484683	1	50849274	A	G	1.78872e-09	0.0845332	0.0140516	2.329e-05	0.0715	0.0169
5	1:50849364_T_C	rs2653899	1	50849364	T	C	2.20404e-09	0.0841603	0.0140689	2.654e-05	0.0713	0.017
5	1:50849406_A_T	rs2653898	1	50849406	A	T	2.24355e-09	0.0841174	0.0140685	1.768e-05	0.0725	0.0169
5	1:50849547_C_T	rs2784138	1	50849547	C	T	1.81541e-09	0.0845052	0.0140525	1.75e-05	0.0725	0.0169
5	1:50850999_CT_C	rs35397643	1	50850999	CT	C	1.79783e-09	0.0845574	0.0140575	0.001032	0.0611	0.0186
5	1:50851128_C_T	rs2784136	1	50851128	C	T	1.83495e-09	0.0844894	0.014054	1.756e-05	0.0725	0.0169
5	1:50851189_A_C	rs2653896	1	50851189	A	C	1.81493e-09	0.0845057	0.0140525	1.768e-05	0.0724	0.0169
5	1:50851457_G_A	rs2653895	1	50851457	G	A	2.25925e-09	0.0840672	0.0140628	0.001786	0.1214	0.0389
5	1:50851923_T_A	rs4448561	1	50851923	T	A	2.09546e-09	0.0842443	0.0140636	1.394e-05	0.0734	0.0169
5	1:50852249_A_G	rs2784135	1	50852249	A	G	2.06692e-09	0.0842742	0.0140634	1.852e-05	0.0723	0.0169
5	1:50852447_A_G	rs2784134	1	50852447	A	G	2.27383e-08	0.0851654	0.015236	1.413e-06	0.0878	0.0182
5	1:50852720_A_G	rs2055492	1	50852720	A	G	2.0338e-09	0.0843046	0.0140623	1.555e-05	0.073	0.0169
5	1:50852769_T_C	rs2055491	1	50852769	T	C	2.04393e-09	0.0843081	0.0140648	1.589e-05	0.0729	0.0169
5	1:50854197_G_C	rs7522339	1	50854197	G	C	2.00893e-09	0.0843487	0.0140649	1.801e-05	0.0727	0.0169
5	1:50854465_G_A	rs5027764	1	50854465	G	A	1.98092e-09	0.0843694	0.014063	1.482e-05	0.0731	0.0169
5	1:50854654_A_G	rs5027763	1	50854654	A	G	1.80556e-09	0.0846034	0.0140668	1.991e-05	0.0729	0.0171
5	1:50855083_A_G	rs12137724	1	50855083	A	G	1.98689e-09	0.084359	0.0140625	1.444e-05	0.0733	0.0169
5	1:50855137_A_G	rs34660213	1	50855137	A	G	1.98689e-09	0.084359	0.0140625	1.453e-05	0.0732	0.0169
5	1:50855207_T_A	rs12134378	1	50855207	T	A	1.98689e-09	0.084359	0.0140625	1.377e-05	0.0741	0.017
5	1:50855284_C_T	rs12145267	1	50855284	C	T	2.01167e-09	0.0843326	0.0140628	1.885e-05	0.073	0.0171
5	1:50855708_A_G	rs2784133	1	50855708	A	G	1.98196e-09	0.0843645	0.0140624	1.424e-05	0.0733	0.0169
5	1:50855924_A_G	rs2653887	1	50855924	A	G	2.02197e-09	0.0843247	0.0140634	1.35e-05	0.074	0.017
5	1:50856193_T_A	rs2653886	1	50856193	T	A	1.98604e-09	0.0843592	0.0140623	1.406e-05	0.0734	0.0169
5	1:50856277_T_C	rs2653885	1	50856277	T	C	2.14063e-09	0.0841999	0.0140643	1.377e-05	0.0734	0.0169
5	1:50856537_G_T	rs2784132	1	50856537	G	T	1.98498e-09	0.0843633	0.0140628	1.416e-05	0.0733	0.0169
5	1:50857713_T_A	rs2784131	1	50857713	T	A	1.59877e-09	0.0848578	0.0140631	1.298e-05	0.0737	0.0169
5	1:50858087_A_G	rs2653884	1	50858087	A	G	1.99076e-09	0.0843613	0.0140636	1.377e-05	0.0734	0.0169
5	1:50858252_A_G	rs2653883	1	50858252	A	G	2.93064e-09	0.0837589	0.0141117	1.503e-05	0.0732	0.0169
5	1:50858272_G_A	rs2784130	1	50858272	G	A	2.94315e-09	0.0837509	0.014112	1.491e-05	0.0732	0.0169
5	1:50858518_C_G	rs2653882	1	50858518	C	G	2.01011e-09	0.0843538	0.014066	1.397e-05	0.0734	0.0169
5	1:50858748_G_A	rs2653881	1	50858748	G	A	2.11459e-09	0.0842585	0.0140695	7.268e-06	0.0769	0.0171
5	1:50860499_C_A	rs2784129	1	50860499	C	A	2.01218e-09	0.0843296	0.0140624	1.411e-05	0.0734	0.0169
5	1:50861220_A_C	rs2653878	1	50861220	A	C	3.27574e-09	0.0832908	0.0140762	1.39e-05	0.0734	0.0169
5	1:50861621_C_T	rs2653877	1	50861621	C	T	1.28675e-09	0.0873471	0.0143922	0.0003373	0.0635	0.0177
5	1:50861987_G_A	rs6676515	1	50861987	G	A	1.94221e-09	0.0843074	0.0140452	1.359e-05	0.0734	0.0169
5	1:50862183_C_T	rs2784128	1	50862183	C	T	1.99226e-09	0.0843283	0.0140584	6.111e-06	0.0761	0.0168
5	1:50862738_TAAAGATTC_T	rs4024597	1	50862738	TAAAGATTC	T	1.00721e-09	0.0858396	0.014053	0.003551	0.054	0.0185
5	1:50862893_G_C	rs2653876	1	50862893	G	C	1.02262e-09	0.0857993	0.014052	6.087e-06	0.0761	0.0168
5	1:50862994_T_C	rs2653875	1	50862994	T	C	1.2428e-09	0.0853695	0.0140535	7.233e-06	0.0755	0.0168
5	1:50863012_T_C	rs2653874	1	50863012	T	C	1.15046e-09	0.085596	0.0140621	7.373e-06	0.0754	0.0168
5	1:50863031_A_C	rs2784127	1	50863031	A	C	9.90866e-10	0.0859636	0.0140673	7.399e-06	0.0756	0.0169
5	1:50863112_C_T	rs2784126	1	50863112	C	T	1.03931e-09	0.0857708	0.0140533	7.179e-06	0.0757	0.0169
5	1:50863159_A_G	rs2484682	1	50863159	A	G	2.04195e-09	0.0847186	0.0141329	5.907e-06	0.0765	0.0169
5	1:50863166_G_T	rs2484681	1	50863166	G	T	2.07407e-09	0.084647	0.0141269	5.994e-06	0.0764	0.0169
5	1:50863529_G_A	rs2784125	1	50863529	G	A	1.05305e-09	0.0857552	0.0140556	6.47e-06	0.0759	0.0168
5	1:50863717_G_A	rs2653873	1	50863717	G	A	1.02367e-09	0.085804	0.0140532	4.266e-05	0.0707	0.0173
5	1:50864969_G_A	rs2784124	1	50864969	G	A	9.65194e-10	0.0859496	0.0140554	5.792e-06	0.0763	0.0168
5	1:50865008_A_G	rs2784123	1	50865008	A	G	1.05329e-09	0.0857418	0.0140535	5.582e-06	0.0764	0.0168
5	1:50865140_A_G	rs2784122	1	50865140	A	G	1.01319e-09	0.0858262	0.014053	6.161e-06	0.0766	0.0169
5	1:50865259_C_T	rs2784121	1	50865259	C	T	1.01e-09	0.0858386	0.0140539	5.577e-06	0.0764	0.0168
5	1:50865316_C_A	rs2653872	1	50865316	C	A	1.17612e-09	0.0855197	0.0140577	5.991e-06	0.0767	0.0169
5	1:50865454_AT_A	rs34203451	1	50865454	AT	A	1.0299e-09	0.0857904	0.0140532	0.001233	0.0595	0.0184
5	1:50866618_A_G	rs2784119	1	50866618	A	G	1.0145e-09	0.0858228	0.0140529	5.86e-06	0.0762	0.0168
5	1:50867521_C_T	rs2653871	1	50867521	C	T	1.02983e-09	0.0857897	0.014053	5.874e-06	0.0761	0.0168
5	1:50867728_T_C	rs2784118	1	50867728	T	C	9.94211e-10	0.0858666	0.0140527	5.869e-06	0.0761	0.0168
5	1:50868036_C_T	rs2653870	1	50868036	C	T	1.04835e-09	0.0857779	0.0140576	5.843e-06	0.0762	0.0168
5	1:50868417_T_C	rs2484680	1	50868417	T	C	1.09333e-09	0.0857298	0.0140652	4.949e-06	0.0767	0.0168
5	1:50868866_G_A	rs2784117	1	50868866	G	A	1.02989e-09	0.0857896	0.014053	5.909e-06	0.0761	0.0168
5	1:50870083_G_C	rs2885040	1	50870083	G	C	1.02986e-09	0.0857897	0.014053	6.13e-06	0.0761	0.0168
5	1:50870851_G_A	rs2784160	1	50870851	G	A	9.23333e-10	0.0861706	0.0140753	6.221e-06	0.0759	0.0168
5	1:50871167_C_T	rs2484678	1	50871167	C	T	1.02989e-09	0.0857896	0.014053	5.944e-06	0.0761	0.0168
5	1:50871847_G_A	rs1502856	1	50871847	G	A	9.51921e-10	0.0859729	0.0140541	6.664e-06	0.0757	0.0168
5	1:50872673_A_T	rs2484676	1	50872673	A	T	9.51921e-10	0.0859729	0.0140541	6.715e-06	0.0756	0.0168
5	1:50873105_C_T	rs2455640	1	50873105	C	T	1.0294e-09	0.085791	0.0140531	6.309e-06	0.0758	0.0168
5	1:50873233_A_G	rs2653904	1	50873233	A	G	1.02989e-09	0.0857896	0.014053	6.311e-06	0.0758	0.0168
5	1:50876601_C_T	rs2784156	1	50876601	C	T	1.00119e-09	0.085927	0.0140651	5.872e-06	0.0762	0.0168
5	1:50877107_G_A	rs2784157	1	50877107	G	A	6.19748e-10	0.0869843	0.014063	5.082e-06	0.0767	0.0168
5	1:50877526_T_A	rs2653901	1	50877526	T	A	7.72099e-10	0.086545	0.0140711	4.781e-06	0.077	0.0168
5	1:50882159_G_T	rs1278537	1	50882159	G	T	5.64596e-10	-0.087405	0.0140976	4.68e-06	-0.077	0.0168
5	1:50883804_CTT_C	rs201699877	1	50883804	CTT	C	7.47632e-10	-0.0874772	0.0142108	0.001413	-0.1247	0.0391
5	1:50889255_G_A	rs1278530	1	50889255	G	A	3.43355e-10	-0.088549	0.0141051	1.219e-05	-0.074	0.0169
5	1:50890634_C_T	rs1278529	1	50890634	C	T	1.05031e-10	-0.0912405	0.014125	1.065e-05	-0.0744	0.0169
5	1:50890649_T_G	rs1278528	1	50890649	T	G	8.37691e-11	-0.0918752	0.0141484	1.234e-05	-0.0741	0.017
5	1:50890967_T_C	rs1278527	1	50890967	T	C	1.75327e-10	-0.0901644	0.014129	1.139e-05	-0.0741	0.0169
5	1:50891213_A_C	rs1278526	1	50891213	A	C	1.64976e-10	-0.0902424	0.0141206	1.4e-05	-0.0734	0.0169
5	1:50892049_C_A	rs17363904	1	50892049	C	A	1.0473e-08	-0.0870714	0.0152146	7.012e-07	-0.09	0.0181
5	1:50892199_T_C	rs2653892	1	50892199	T	C	1.00761e-10	-0.0917334	0.0141875	1.187e-05	-0.074	0.0169
5	1:50892202_T_C	rs2784145	1	50892202	T	C	8.03442e-11	-0.092241	0.014191	1.216e-05	-0.0739	0.0169
5	1:50892547_A_G	rs1278525	1	50892547	A	G	6.20037e-11	-0.0923303	0.0141203	1.571e-05	-0.0729	0.0169
5	1:50895648_TG_T	rs372422905	1	50895648	TG	T	1.90113e-09	-0.0883219	0.0147055	0.004361	-0.1158	0.0406
5	1:50897269_G_A	rs76325451	1	50897269	G	A	4.33132e-09	-0.089903	0.015313	3.542e-07	-0.0931	0.0183
5	1:50897342_A_C	rs1278519	1	50897342	A	C	7.40589e-11	-0.0921659	0.0141528	1.142e-05	-0.0745	0.017
5	1:50901078_C_T	rs17382304	1	50901078	C	T	4.22199e-09	-0.0895852	0.0152479	5.807e-07	-0.0909	0.0182
5	1:50901368_T_C	rs1278515	1	50901368	T	C	8.5628e-11	-0.0916305	0.0141179	2.401e-05	-0.0717	0.017
5	1:50907438_T_C	rs4381241	1	50907438	T	C	6.26067e-11	-0.0922316	0.0141084	1.549e-05	-0.073	0.0169
5	1:50911157_G_A	rs718257	1	50911157	G	A	4.15621e-09	-0.0894098	0.0152113	1.264e-06	-0.0882	0.0182
5	1:50921678_C_T	rs112928681	1	50921678	C	T	4.56887e-09	-0.0888862	0.0151627	2.889e-07	-0.0944	0.0184
5	1:50926222_T_A	rs78885842	1	50926222	T	A	1.05377e-08	-0.0864304	0.0151053	1.039e-06	-0.0884	0.0181
5	1:50933830_A_G	rs4926555	1	50933830	A	G	1.68945e-10	-0.0898762	0.0140713	3.486e-05	-0.0703	0.017
5	1:50938459_T_G	rs17382596	1	50938459	T	G	8.82597e-09	-0.0868257	0.0150952	1.346e-06	-0.0874	0.0181
5	1:50954996_T_C	rs3862271	1	50954996	T	C	1.08637e-08	-0.0864031	0.0151143	1.082e-06	-0.0881	0.0181
5	1:50956131_G_A	rs12098011	1	50956131	G	A	7.65251e-11	-0.0934865	0.0143665	4.236e-05	-0.0703	0.0172
5	1:50960521_T_C	rs10888690	1	50960521	T	C	6.47375e-13	-0.102471	0.0142517	8.434e-08	-0.0916	0.0171
5	1:50962561_CA_C	rs200428938	1	50962561	CA	C	9.20786e-13	-0.102955	0.0144158	0.002908	-0.1184	0.0398
5	1:50967560_C_A	rs76027421	1	50967560	C	A	1.07939e-08	-0.0865531	0.0151376	1.181e-06	-0.0879	0.0181
5	1:50968097_T_A	rs10788928	1	50968097	T	A	5.72244e-11	-0.0924794	0.0141172	2.864e-05	-0.0708	0.0169
5	1:50972015_G_A	rs78012880	1	50972015	G	A	1.34482e-08	-0.0859976	0.0151397	1.267e-06	-0.0878	0.0181
5	1:50978927_A_G	rs12130340	1	50978927	A	G	2.25025e-10	-0.0903043	0.0142364	1.421e-05	-0.0738	0.017
5	1:50984962_C_T	rs12096443	1	50984962	C	T	1.80296e-10	-0.0908014	0.0142383	2.533e-05	-0.0721	0.0171
5	1:50991473_C_G	rs10888692	1	50991473	C	G	1.66056e-10	-0.090973	0.0142371	1.635e-05	-0.0731	0.017
5	1:50994712_T_C	rs11587148	1	50994712	T	C	4.20736e-08	-0.0857662	0.0156453	3.192e-07	-0.0952	0.0186
5	1:50994847_C_T	rs11577519	1	50994847	C	T	4.59334e-08	-0.0855565	0.0156514	7.14e-05	-0.0838	0.0211
5	1:50998767_T_C	rs111604405	1	50998767	T	C	4.13827e-08	-0.0857787	0.0156392	3.104e-07	-0.0953	0.0186
5	1:51005897_G_C	rs111258551	1	51005897	G	C	1.4517e-08	-0.090532	0.0159748	5.604e-07	-0.0972	0.0194
5	1:51016603_G_A	rs10888696	1	51016603	G	A	1.84225e-10	-0.0908469	0.0142529	9.472e-06	-0.0752	0.017
5	1:51017469_A_G	rs17387164	1	51017469	A	G	3.97607e-08	-0.0860033	0.01566	2.664e-07	-0.0962	0.0187
5	1:51029387_T_C	rs3789584	1	51029387	T	C	3.15322e-10	-0.0900864	0.0143198	2.333e-05	-0.0716	0.0169
5	1:51031192_T_G	rs6679843	1	51031192	T	G	2.81935e-08	-0.0874851	0.0157565	6.204e-07	-0.0927	0.0186
5	1:51038327_T_A	rs12121301	1	51038327	T	A	3.2097e-10	-0.0900391	0.0143185	3.041e-05	-0.0706	0.0169
5	1:51039300_A_G	rs17383290	1	51039300	A	G	3.20877e-10	-0.0900397	0.0143185	3.083e-05	-0.0705	0.0169
5	1:51039651_A_AC	rs145341060	1	51039651	A	AC	2.11908e-08	-0.0880151	0.0157114	0.0005964	-0.0697	0.0203
5	1:51042504_CT_C	rs34718011	1	51042504	CT	C	4.73787e-10	-0.0908448	0.0145876	0.02599	-0.0889	0.0399
5	1:51042925_G_A	rs113815363	1	51042925	G	A	3.01565e-08	-0.0870262	0.0157072	5.183e-07	-0.0932	0.0186
5	1:51043725_A_T	rs79521580	1	51043725	A	T	2.20811e-08	-0.0879159	0.0157137	7.539e-07	-0.0919	0.0186
5	1:51050799_C_T	rs11587909	1	51050799	C	T	2.66456e-08	-0.0875234	0.0157355	7.953e-07	-0.0917	0.0186
5	1:51058495_T_A	rs9969991	1	51058495	T	A	3.33902e-10	-0.0899676	0.0143211	3.524e-05	-0.0701	0.0169
5	1:51060775_G_A	rs111358652	1	51060775	G	A	2.40692e-08	-0.0876409	0.0157066	1.111e-06	-0.0909	0.0187
5	1:51062816_GT_G	rs34130690	1	51062816	GT	G	3.20396e-10	-0.0900601	0.0143212	0.008199	-0.0491	0.0186
5	1:51062976_A_G	rs3850873	1	51062976	A	G	3.46004e-10	-0.0899416	0.0143296	4.389e-05	-0.0692	0.0169
5	1:51063131_C_T	rs3850874	1	51063131	C	T	4.06092e-10	-0.0896041	0.0143328	3.718e-05	-0.0699	0.0169
5	1:51066088_T_C	rs6679854	1	51066088	T	C	2.1534e-08	-0.0879384	0.0157055	7.38e-07	-0.0925	0.0187
5	1:51066797_A_ATG	rs34837212	1	51066797	A	ATG	3.00929e-10	-0.0901921	0.0143201	0.009891	-0.0478	0.0185
5	1:51075040_T_A	rs12094601	1	51075040	T	A	3.38816e-10	-0.0899143	0.0143178	3.658e-05	-0.0699	0.0169
5	1:51075465_GA_G	rs71769751	1	51075465	GA	G	3.60338e-08	-0.0876856	0.015916	0.00083	-0.1459	0.0436
5	1:51078089_G_A	rs17387761	1	51078089	G	A	2.34142e-08	-0.0878642	0.0157331	9.585e-07	-0.0912	0.0186
5	1:51079462_T_TA	rs149029885	1	51079462	T	TA	2.11459e-08	-0.0880349	0.0157139	0.0008245	-0.068	0.0203
5	1:51080191_G_GTAA	rs141811210	1	51080191	G	GTAA	3.71541e-10	-0.0899467	0.0143558	0.007223	-0.0499	0.0186
5	1:51086337_T_C	rs10888700	1	51086337	T	C	4.28253e-10	-0.0892567	0.0142962	4.036e-05	-0.0694	0.0169
5	1:51087836_C_CA	rs529143892	1	51087836	C	CA	1.37785e-12	-0.10644	0.0150206	0.00265	-0.1242	0.0413
5	1:51088629_T_A	rs77733062	1	51088629	T	A	2.1965e-08	-0.0880137	0.0157286	9.674e-07	-0.0911	0.0186
5	1:51093506_A_AT	rs532972229	1	51093506	A	AT	2.20497e-08	-0.0901167	0.0161064	0.0009427	-0.1463	0.0442
5	1:51093690_A_G	rs11205746	1	51093690	A	G	4.49931e-10	-0.0891452	0.0142961	3.643e-05	-0.0698	0.0169
5	1:51094008_T_C	rs9803853	1	51094008	T	C	5.13943e-10	-0.0888534	0.0142971	4.075e-05	-0.0694	0.0169
5	1:51095318_C_A	rs17383851	1	51095318	C	A	3.06063e-08	-0.0871353	0.0157343	9.968e-07	-0.091	0.0186
5	1:51102818_C_G	rs77236920	1	51102818	C	G	3.62103e-08	-0.0866106	0.0157233	7.641e-07	-0.0927	0.0187
5	1:51106975_G_T	rs6658904	1	51106975	G	T	5.79134e-10	-0.0886295	0.0143043	4.036e-05	-0.0695	0.0169
5	1:51111506_G_GA	rs139500832	1	51111506	G	GA	1.20808e-11	-0.0997123	0.0147085	0.0004267	-0.0694	0.0197
5	1:51114503_T_C	rs11584472	1	51114503	T	C	5.2206e-10	-0.0889298	0.014315	4.75e-05	-0.0689	0.0169
5	1:51114808_C_T	rs28699363	1	51114808	C	T	4.89378e-10	-0.0890544	0.0143117	3.819e-05	-0.0697	0.0169
5	1:51115173_T_C	rs11205751	1	51115173	T	C	4.31687e-10	-0.0893812	0.014319	4.477e-05	-0.0691	0.0169
5	1:51120672_C_T	rs113402151	1	51120672	C	T	2.93363e-08	-0.0873266	0.0157477	7.545e-07	-0.0928	0.0188
5	1:51126280_C_G	rs113348171	1	51126280	C	G	2.76705e-08	-0.0873817	0.0157286	1.325e-06	-0.0902	0.0186
5	1:51130339_G_T	rs112810143	1	51130339	G	T	2.53587e-08	-0.0874962	0.0157062	1.36e-06	-0.09	0.0186
5	1:51137691_C_CT	rs370154209	1	51137691	C	CT	4.1154e-08	-0.0787172	0.0143492	0.002822	-0.1169	0.0392
5	1:51143393_C_T	rs2896887	1	51143393	C	T	3.06117e-08	-0.0869159	0.0156947	1.477e-06	-0.0903	0.0188
5	1:51144995_C_CA	rs58902185	1	51144995	C	CA	5.11337e-10	-0.0893176	0.0143699	0.002199	-0.0585	0.0191
5	1:51150743_G_A	rs11587750	1	51150743	G	A	3.06598e-08	-0.0867812	0.0156712	1.673e-06	-0.0891	0.0186
5	1:51159347_C_T	rs7515597	1	51159347	C	T	4.55602e-10	-0.0893921	0.0143402	2.029e-05	-0.0725	0.017
5	1:51165916_T_TCA	rs34733138	1	51165916	T	TCA	5.83302e-10	-0.0889824	0.0143639	0.001655	-0.0588	0.0187
5	1:51168696_A_T	rs7539478	1	51168696	A	T	3.63863e-10	-0.089837	0.0143308	1.152e-05	-0.0753	0.0172
5	1:51181099_T_C	rs6693790	1	51181099	T	C	4.32471e-10	-0.0894586	0.0143321	1.788e-05	-0.0729	0.017
5	1:51183257_T_C	rs11205761	1	51183257	T	C	5.02978e-10	-0.0891834	0.0143424	1.645e-05	-0.0733	0.017
5	1:51188674_G_C	rs6680846	1	51188674	G	C	4.70108e-10	-0.089261	0.0143304	1.691e-05	-0.0732	0.017
5	1:51189909_CA_C	rs547232089	1	51189909	CA	C	1.10764e-09	-0.091558	0.0150266	0.0009371	-0.136	0.0411
5	1:51191574_C_A	rs76606504	1	51191574	C	A	3.12956e-08	-0.086658	0.0156591	1.107e-06	-0.0908	0.0186
5	1:51193555_A_G	rs6668519	1	51193555	A	G	4.57849e-10	-0.0893158	0.0143297	1.259e-05	-0.0744	0.017
5	1:51199116_T_G	rs12085479	1	51199116	T	G	4.57752e-10	-0.0893156	0.0143296	2.187e-05	-0.0722	0.017
5	1:51199193_C_T	rs10127531	1	51199193	C	T	5.39059e-10	-0.0890572	0.0143472	1.841e-05	-0.0729	0.017
5	1:51202663_G_A	rs75876848	1	51202663	G	A	2.72503e-08	-0.0870088	0.015654	2.294e-06	-0.088	0.0186
5	1:51205699_A_AT	rs5774092	1	51205699	A	AT	5.71421e-10	-0.0888308	0.0143319	0.002889	-0.0557	0.0187
5	1:51216616_C_T	rs12565379	1	51216616	C	T	3.52601e-10	-0.0899179	0.0143325	1.528e-05	-0.0736	0.017
5	1:51216645_C_CT	rs111253797	1	51216645	C	CT	6.12279e-10	-0.0898471	0.0145214	0.008176	-0.1052	0.0398
5	1:51216822_TA_T	rs201412517	1	51216822	TA	T	2.21455e-12	-0.103037	0.0146771	0.006117	-0.1105	0.0403
5	1:51217065_A_G	rs113899460	1	51217065	A	G	4.71896e-10	-0.0893246	0.014342	1.618e-05	-0.0734	0.017
5	1:51217792_C_T	rs112247206	1	51217792	C	T	2.98547e-08	-0.0870303	0.0157029	2.16e-06	-0.0882	0.0186
5	1:51218695_G_A	rs28787109	1	51218695	G	A	6.5372e-10	-0.0886664	0.0143545	2.018e-05	-0.0725	0.017
5	1:51220127_T_C	rs11205768	1	51220127	T	C	4.66132e-10	-0.0893188	0.0143366	1.402e-05	-0.0739	0.017
5	1:51223480_C_T	rs11205769	1	51223480	C	T	4.86814e-10	-0.0892388	0.0143395	1.47e-05	-0.0737	0.017
5	1:51226608_G_A	rs10888707	1	51226608	G	A	4.30161e-10	-0.0895051	0.0143376	3.52e-05	-0.0711	0.0172
5	1:51232499_G_C	rs6692113	1	51232499	G	C	2.99064e-08	-0.0864275	0.0155951	6.15e-06	-0.0839	0.0186
5	1:51235019_T_C	rs6691061	1	51235019	T	C	4.75752e-10	-0.0885738	0.0142244	8.124e-05	-0.0667	0.0169
5	1:51237194_T_C	rs10888708	1	51237194	T	C	5.55695e-10	-0.0881651	0.0142144	9.619e-05	-0.066	0.0169
5	1:51237409_G_C	rs12569177	1	51237409	G	C	4.19776e-10	-0.0889596	0.0142415	9.957e-05	-0.0659	0.0169
5	1:51242674_C_G	rs12084257	1	51242674	C	G	3.97865e-10	-0.0889593	0.0142224	7.705e-05	-0.0669	0.0169
5	1:51243374_G_C	rs1416685	1	51243374	G	C	3.58557e-10	-0.0898092	0.0143212	5.301e-05	-0.0688	0.017
5	1:51257608_T_C	rs7522611	1	51257608	T	C	5.91397e-10	-0.0880936	0.0142254	9.284e-05	-0.0662	0.0169
5	1:51259645_A_G	rs6671962	1	51259645	A	G	5.28972e-10	-0.0882566	0.0142114	0.0001001	-0.0659	0.0169
5	1:51262960_C_T	rs7552837	1	51262960	C	T	5.85933e-10	-0.0880417	0.0142136	8.559e-05	-0.0664	0.0169
5	1:51270547_C_T	rs77082692	1	51270547	C	T	3.50638e-08	-0.0860881	0.0156124	6.562e-06	-0.0837	0.0186
5	1:51290129_T_C	rs78625523	1	51290129	T	C	2.91793e-08	-0.0865111	0.015598	4.732e-06	-0.0855	0.0187
5	1:51294236_C_T	rs11584612	1	51294236	C	T	2.79883e-08	-0.0866337	0.0155996	5.879e-06	-0.0843	0.0186
5	1:51298828_A_G	rs6684901	1	51298828	A	G	3.43276e-10	-0.0891894	0.014207	9.465e-05	-0.0663	0.017
5	1:51302916_C_G	rs7522853	1	51302916	C	G	2.87847e-08	-0.0866101	0.0156091	5.874e-06	-0.0843	0.0186
5	1:51306958_T_C	rs17391311	1	51306958	T	C	3.85805e-08	-0.0858036	0.0156085	4.363e-06	-0.0863	0.0188
5	1:51313045_GC_G	rs141362147	1	51313045	GC	G	2.79269e-08	-0.0866632	0.0156039	0.001371	-0.0651	0.0203
5	1:51314782_A_C	rs10888709	1	51314782	A	C	3.06877e-10	-0.0895452	0.0142242	7.752e-05	-0.067	0.017
5	1:51318005_G_A	rs1849553	1	51318005	G	A	2.7018e-08	-0.0867495	0.0156032	6.023e-06	-0.0841	0.0186
5	1:51330025_T_C	rs369598088	1	51330025	T	C	2.87011e-08	-0.086561	0.0155989	0.0005279	-0.1481	0.0427
5	1:51340598_T_C	rs58235906	1	51340598	T	C	9.65237e-10	-0.087091	0.0142421	7.951e-05	-0.0675	0.0171
5	1:51346359_G_T	rs75069849	1	51346359	G	T	3.15275e-08	-0.086426	0.0156209	6.363e-06	-0.084	0.0186
5	1:51356764_T_C	rs1315085	1	51356764	T	C	4.37239e-10	-0.0885846	0.014196	7.305e-05	-0.0672	0.0169
5	1:51358022_G_A	rs111949735	1	51358022	G	A	2.98575e-08	-0.0864587	0.0155999	6.068e-06	-0.084	0.0186
5	1:51358296_C_A	rs76215192	1	51358296	C	A	2.84107e-08	-0.0865826	0.0155978	6.249e-06	-0.0838	0.0186
5	1:51366025_T_C	rs77914551	1	51366025	T	C	2.94139e-08	-0.0864822	0.0155967	7.838e-06	-0.0829	0.0186
5	1:51368045_C_T	rs75504961	1	51368045	C	T	2.92809e-08	-0.0864985	0.0155975	7.861e-06	-0.0829	0.0185
5	1:51368512_C_T	rs7525655	1	51368512	C	T	2.77008e-08	-0.0866659	0.0156004	7.276e-06	-0.0832	0.0185
5	1:51384790_A_C	rs11585772	1	51384790	A	C	3.29651e-08	-0.0861846	0.0155993	4.741e-06	-0.0848	0.0185
5	1:51397457_A_T	rs10888711	1	51397457	A	T	4.38262e-10	0.0886129	0.0142014	5.674e-05	0.0684	0.017
5	1:51398544_A_G	rs113375195	1	51398544	A	G	4.96084e-10	0.0883966	0.0142109	0.006083	0.0507	0.0185
5	1:51403595_C_T	rs4926873	1	51403595	C	T	4.485e-10	0.0885752	0.0142035	4.858e-05	0.0687	0.0169
5	1:51413205_A_G	rs6695869	1	51413205	A	G	4.13071e-10	0.0887444	0.0142014	7.053e-05	0.0672	0.0169
5	1:51418437_G_A	rs6678244	1	51418437	G	A	1.21368e-10	0.0921853	0.0143198	8.331e-05	0.0683	0.0174
5	1:51418472_C_T	rs6703250	1	51418472	C	T	2.31709e-10	0.090745	0.014316	7.955e-05	0.0687	0.0174
5	1:51432410_TA_T	rs34594257	1	51432410	TA	T	1.66813e-08	0.0845733	0.0149865	0.03039	0.0885	0.0409
5	1:51449575_T_C	rs41324853	1	51449575	T	C	1.15658e-08	-0.0913307	0.0160061	6.537e-06	-0.0865	0.0192
5	1:51452978_CTT_C	rs376415320	1	51452978	CTT	C	9.22001e-10	-0.0868998	0.0141938	0.005866	-0.1074	0.039
5	1:51457656_G_T	rs9436458	1	51457656	G	T	6.39211e-10	-0.087895	0.0142215	2.758e-05	-0.0715	0.017
5	1:51458009_T_C	rs2487826	1	51458009	T	C	7.93406e-10	-0.0870595	0.0141647	2.467e-05	-0.0713	0.0169
5	1:51462439_G_A	rs2487824	1	51462439	G	A	1.14429e-09	-0.0862942	0.0141748	2.522e-05	-0.0713	0.0169
5	1:51463907_G_GA	rs144880110	1	51463907	G	GA	1.13322e-09	-0.0863243	0.0141761	0.002625	-0.0556	0.0185
5	1:51463966_G_A	rs2487823	1	51463966	G	A	1.13811e-09	-0.0863095	0.0141753	2.662e-05	-0.0711	0.0169
5	1:51464565_T_C	rs6588396	1	51464565	T	C	5.87886e-10	-0.088167	0.0142351	1.904e-05	-0.0735	0.0172
5	1:51464645_C_T	rs6656241	1	51464645	C	T	1.26483e-09	-0.0860742	0.014176	2.75e-05	-0.0711	0.0169
5	1:51475488_G_A	rs3813634	1	51475488	G	A	2.43755e-08	-0.0791792	0.0141957	0.0005016	-0.0586	0.0168
5	1:51477088_G_A	rs12092511	1	51477088	G	A	2.54341e-08	-0.0790233	0.0141866	0.0005815	-0.058	0.0169
5	1:51477643_T_A	rs13376700	1	51477643	T	A	2.96754e-09	-0.084043	0.0141644	0.0001484	-0.0641	0.0169
5	1:51478502_AT_A	rs34496626	1	51478502	AT	A	5.63934e-09	-0.0828767	0.0142226	0.01677	-0.0938	0.0392
5	1:51480258_A_G	rs7555006	1	51480258	A	G	2.25312e-08	-0.0795889	0.0142343	0.0001796	-0.0638	0.017
5	1:51559390_A_T	rs76894965	1	51559390	A	T	8.63582e-09	-0.0921679	0.0160137	3.153e-06	-0.094	0.0202
5	1:51640313_G_C	rs11580368	1	51640313	G	C	3.0297e-08	-0.0888263	0.0160345	1.109e-06	-0.0972	0.02
5	1:51670776_G_A	rs145262983	1	51670776	G	A	2.86126e-08	-0.0896159	0.0161478	4.55e-07	-0.1031	0.0204
5	1:51742123_GTC_G	rs148956539	1	51742123	GTC	G	4.06133e-09	-0.0950053	0.0161528	0.0002492	-0.0775	0.0212
6	1:118542645_A_C	rs60450880	1	118542645	A	C	2.58408e-08	0.0781917	0.0140443	0.002204	0.0566	0.0185
6	1:118550444_C_T	rs942902	1	118550444	C	T	2.48465e-08	0.0782268	0.0140334	0.00138	0.0542	0.0169
6	1:118551787_T_C	rs12408332	1	118551787	T	C	2.67474e-08	0.0780757	0.0140386	0.001459	0.0539	0.0169
6	1:118553998_G_A	rs12142301	1	118553998	G	A	4.08601e-09	0.0826038	0.0140467	0.0005959	0.0581	0.0169
6	1:118554275_G_A	rs67803788	1	118554275	G	A	6.57086e-10	0.0874443	0.0141585	0.000478	0.0598	0.0171
6	1:118560047_G_A	rs6677802	1	118560047	G	A	4.31579e-09	0.0823798	0.0140302	0.0005735	0.0583	0.0169
6	1:118560816_C_T	rs61810463	1	118560816	C	T	5.38961e-09	0.0818222	0.0140234	0.0005988	0.0581	0.0169
6	1:118561553_G_C	rs4659064	1	118561553	G	C	4.69804e-09	0.0821366	0.0140224	0.0007624	0.0576	0.0171
6	1:118565953_G_A	rs10923472	1	118565953	G	A	3.85445e-09	0.0825859	0.0140206	0.0005373	0.0586	0.0169
6	1:118568860_T_A	rs1325749	1	118568860	T	A	2.03254e-08	0.0786029	0.0140132	0.001199	0.0548	0.0169
6	1:118576627_A_T	rs11799352	1	118576627	A	T	4.24239e-08	0.0768023	0.0140139	0.0002035	0.0708	0.0191
6	1:118581636_G_A	rs12125194	1	118581636	G	A	3.86914e-08	0.0771938	0.0140436	0.0002145	0.0706	0.0191
6	1:118582546_G_A	rs10923476	1	118582546	G	A	2.9534e-08	0.0776902	0.0140129	0.001236	0.0546	0.0169
6	1:118583408_G_A	rs10923477	1	118583408	G	A	2.39207e-08	0.0782207	0.0140157	0.001184	0.0548	0.0169
6	1:118586905_C_T	rs12127442	1	118586905	C	T	3.11161e-08	0.0775658	0.0140136	0.0001715	0.0646	0.0172
6	1:118588349_T_C	rs6696597	1	118588349	T	C	4.01289e-08	0.0769282	0.0140117	0.0002365	0.0703	0.0191
6	1:118760171_A_C	rs6667043	1	118760171	A	C	1.13857e-08	0.0810969	0.0142059	0.0002426	0.0623	0.017
6	1:118761734_G_A	rs10923523	1	118761734	G	A	1.63621e-08	0.0803946	0.0142376	6.823e-05	0.0679	0.017
6	1:118768484_G_T	rs6687705	1	118768484	G	T	5.26333e-09	0.0829545	0.0142079	0.0001117	0.0657	0.017
6	1:118770271_C_T	rs2359714	1	118770271	C	T	4.41657e-09	0.0833693	0.014208	0.0001057	0.066	0.017
6	1:118774936_C_T	rs2096430	1	118774936	C	T	2.04493e-08	0.0795798	0.01419	0.0003013	0.0618	0.0171
6	1:118786863_A_T	rs12145424	1	118786863	A	T	2.50798e-08	0.0785072	0.0140878	0.0001015	0.0663	0.017
6	1:118787074_C_T	rs1938269	1	118787074	C	T	1.959e-08	0.0790737	0.0140811	0.0001001	0.0659	0.0169
6	1:118787875_C_G	rs12127821	1	118787875	C	G	2.24207e-08	0.0789475	0.0141174	6.329e-05	0.0681	0.017
6	1:118790771_A_G	rs10737740	1	118790771	A	G	1.77628e-09	-0.0846104	0.0140618	3.863e-05	-0.0697	0.0169
6	1:118792822_T_C	rs7515409	1	118792822	T	C	1.69991e-09	-0.0847178	0.014063	5.782e-05	-0.0679	0.0169
6	1:118795348_T_G	rs1938265	1	118795348	T	G	1.85527e-09	-0.0851997	0.0141764	5.131e-06	-0.0776	0.017
6	1:118795899_G_A	rs2359719	1	118795899	G	A	1.33886e-09	-0.0852986	0.0140695	4.991e-05	-0.0685	0.0169
6	1:118796777_A_T	rs10494208	1	118796777	A	T	1.918e-09	0.084635	0.014095	4.56e-05	0.0689	0.0169
6	1:118798414_A_G	rs7339896	1	118798414	A	G	3.99409e-09	0.0825643	0.014031	5.142e-05	0.0683	0.0169
6	1:118799439_T_C	rs9661113	1	118799439	T	C	1.87317e-09	-0.0842589	0.0140234	4.524e-05	-0.0687	0.0169
6	1:118799927_C_T	rs7551954	1	118799927	C	T	1.5447e-09	-0.0847121	0.014026	3.874e-05	-0.0694	0.0169
6	1:118802310_A_G	rs1344010	1	118802310	A	G	1.51567e-09	-0.0847352	0.0140228	4.561e-05	-0.0687	0.0169
6	1:118805143_ATTCTT_A	rs142774061	1	118805143	ATTCTT	A	1.89321e-09	-0.0844607	0.014061	0.0003629	-0.0659	0.0185
6	1:118807059_T_C	rs7526525	1	118807059	T	C	3.55009e-09	-0.0830476	0.0140666	6.192e-05	-0.0675	0.0169
6	1:118809850_A_G	rs10923528	1	118809850	A	G	8.94935e-10	-0.0861574	0.0140617	3.518e-05	-0.0698	0.0169
6	1:118810834_T_C	rs10802017	1	118810834	T	C	2.41669e-09	0.0839711	0.0140726	5.432e-05	0.0681	0.0169
6	1:118811116_T_C	rs6428735	1	118811116	T	C	1.01806e-09	-0.0858823	0.014064	3.586e-05	-0.0697	0.0169
6	1:118815066_A_G	rs10923530	1	118815066	A	G	9.23197e-10	-0.0861389	0.01407	3e-05	-0.0704	0.0169
6	1:118818123_T_C	rs6694113	1	118818123	T	C	1.20991e-09	-0.085508	0.0140663	3.281e-05	-0.07	0.0169
6	1:118820123_A_G	rs1954649	1	118820123	A	G	2.82937e-09	-0.0835848	0.0140687	4.274e-05	-0.069	0.0169
6	1:118821908_A_C	rs7554803	1	118821908	A	C	1.57343e-09	-0.0849236	0.014068	2.002e-05	-0.0719	0.0169
6	1:118823147_A_G	rs7515420	1	118823147	A	G	1.47827e-09	-0.0853027	0.0141073	1.9e-05	-0.0721	0.0169
6	1:118825680_C_T	rs140884715	1	118825680	C	T	1.39267e-09	-0.0854037	0.0141016	0.0005393	-0.0604	0.0175
6	1:118827006_C_T	rs140765168	1	118827006	C	T	1.31477e-09	-0.0855399	0.0141025	0.004871	-0.055	0.0195
6	1:118830161_A_G	rs56366235	1	118830161	A	G	3.19833e-09	0.0835261	0.0141066	2.538e-05	0.071	0.0169
6	1:118831676_T_C	rs9428240	1	118831676	T	C	2.55162e-08	-0.0801455	0.0143895	0.0001546	-0.0648	0.0171
6	1:118831893_T_C	rs9428099	1	118831893	T	C	3.04916e-08	-0.0796992	0.0143898	0.0001711	-0.0645	0.0172
6	1:118831937_C_A	rs1938283	1	118831937	C	A	4.40919e-09	0.0828131	0.0141125	2.119e-05	0.0717	0.0169
6	1:118831955_C_T	rs12122026	1	118831955	C	T	4.54839e-09	0.082738	0.0141121	2.375e-05	0.0713	0.0169
6	1:118832069_TA_T	rs61138090	1	118832069	TA	T	2.81353e-08	0.0798883	0.0143874	0.001851	0.0584	0.0188
6	1:118832113_G_A	rs1938281	1	118832113	G	A	8.22036e-09	0.0816955	0.0141737	1.405e-05	0.0737	0.017
6	1:118832441_G_A	rs1938280	1	118832441	G	A	3.27216e-09	0.0835272	0.0141157	1.867e-05	0.0722	0.0169
6	1:118835195_G_A	rs12092268	1	118835195	G	A	4.42216e-09	-0.083141	0.0141696	7.853e-05	-0.0668	0.0169
6	1:118835704_G_C	rs6676548	1	118835704	G	C	5.38826e-09	-0.082683	0.0141709	0.0001089	-0.0655	0.0169
6	1:118835742_C_T	rs6428736	1	118835742	C	T	4.86449e-09	-0.083046	0.0141917	0.0001171	-0.0653	0.0169
6	1:118849762_G_C	rs7513464	1	118849762	G	C	3.82002e-09	0.0904402	0.0153502	1.804e-13	0.1385	0.0188
6	1:118849909_G_A	rs7513580	1	118849909	G	A	2.97806e-09	0.0912077	0.0153735	1.62e-13	0.1388	0.0188
6	1:118850501_G_T	rs59051938	1	118850501	G	T	4.86232e-10	0.101222	0.0162646	7.399e-13	0.1425	0.0199
6	1:118852975_C_T	rs12731372	1	118852975	C	T	1.65113e-09	0.0996494	0.0165287	1.241e-13	0.1482	0.02
6	1:118854698_G_A	rs6674967	1	118854698	G	A	3.97669e-10	0.101642	0.0162498	2.044e-13	0.1443	0.0196
6	1:118855587_A_G	rs9428104	1	118855587	A	G	2.40753e-10	-0.102436	0.0161755	1.396e-13	-0.1444	0.0195
6	1:118855812_A_T	rs12738523	1	118855812	A	T	1.66546e-09	0.0923086	0.0153147	1.8e-14	0.1447	0.0189
6	1:118861208_G_A	rs61836347	1	118861208	G	A	1.06542e-10	0.10342	0.0160158	6.955e-14	0.1456	0.0194
6	1:118861862_A_G	rs62651624	1	118861862	A	G	1.37513e-10	0.102811	0.0160176	0.009642	0.114	0.044
6	1:118861894_A_G	rs62651625	1	118861894	A	G	1.34215e-10	0.102854	0.016015	0.00977	0.1138	0.044
6	1:118861958_A_G	rs145656174	1	118861958	A	G	1.21244e-10	0.103053	0.0160075	1.016e-12	0.1403	0.0197
6	1:118861990_G_A	rs57504147	1	118861990	G	A	9.56284e-11	-0.0943755	0.0145783	2.507e-10	-0.1199	0.019
6	1:118862070_CAT_C	rs200154334	1	118862070	CAT	C	9.86397e-11	0.107578	0.0166298	2.37e-12	0.1485	0.0212
6	1:118862103_TTA_T	rs71070724	1	118862103	TTA	T	1.4087e-10	0.102487	0.0159762	4.252e-12	0.1459	0.0211
6	1:118862669_T_C	rs17038164	1	118862669	T	C	9.20394e-11	0.103607	0.0159901	6.483e-14	0.1446	0.0193
6	1:118864602_T_G	rs7536458	1	118864602	T	G	9.35394e-11	0.103081	0.0159149	7.16e-13	0.1376	0.0192
6	1:118864616_A_G	rs7534091	1	118864616	A	G	9.3548e-11	0.103081	0.0159149	7.221e-13	0.1376	0.0192
6	1:118866666_C_A	rs35821398	1	118866666	C	A	9.78571e-11	0.103546	0.0160035	1.428e-11	0.1321	0.0196
6	1:118867541_C_CAT	rs71584526	1	118867541	C	CAT	1.0714e-10	0.103375	0.0160109	4.94e-13	0.1558	0.0216
6	1:118868405_G_C	rs17038182	1	118868405	G	C	7.60119e-11	0.10413	0.0159996	8.419e-14	0.144	0.0193
6	1:118868795_T_TCAAAACAAAAAA	rs112013272	1	118868795	T	TCAAAACAAAAAA	9.22329e-11	0.106396	0.0164212	0.01306	0.1118	0.045
6	1:118868797_T_A	rs61836351	1	118868797	T	A	6.50237e-11	0.104465	0.0159936	0.009577	0.1138	0.0439
6	1:118870373_G_A	rs60804050	1	118870373	G	A	5.87935e-11	0.104881	0.0160202	9.158e-14	0.1438	0.0193
6	1:118879557_C_T	rs12752809	1	118879557	C	T	1.34029e-11	0.108775	0.0160809	1.897e-14	0.1485	0.0194
6	1:118881689_A_G	rs12083887	1	118881689	A	G	2.12062e-12	-0.100431	0.0142935	2.882e-15	-0.1359	0.0172
6	1:118882550_T_C	rs10923548	1	118882550	T	C	4.32903e-12	-0.0990272	0.0142979	4.474e-15	-0.135	0.0172
6	1:118882922_A_T	rs10802024	1	118882922	A	T	1.53902e-10	0.0983593	0.0153651	2.679e-14	0.1409	0.0185
6	1:118883973_G_A	rs12735613	1	118883973	G	A	8.75591e-11	0.105565	0.0162733	3.956e-14	0.1486	0.0196
6	1:118884209_C_G	rs4659079	1	118884209	C	G	1.86538e-10	0.0978194	0.0153514	2.309e-14	0.1412	0.0185
6	1:118884375_A_G	rs2474947	1	118884375	A	G	1.84381e-10	-0.0978531	0.0153524	2.223e-14	-0.1412	0.0185
6	1:118884512_T_C	rs2474946	1	118884512	T	C	1.64032e-10	-0.09812	0.0153511	1.93e-14	-0.1415	0.0185
6	1:118885526_T_C	rs2474944	1	118885526	T	C	3.41199e-10	-0.0961963	0.0153208	3.384e-14	-0.1404	0.0185
6	1:118885562_A_G	rs2493793	1	118885562	A	G	5.00308e-10	-0.0952649	0.0153184	1.261e-13	-0.1373	0.0185
6	1:118885651_C_A	rs2493795	1	118885651	C	A	9.32217e-10	-0.0936912	0.0153075	3.189e-14	-0.1407	0.0185
6	1:118887631_A_AT	rs567127045	1	118887631	A	AT	2.19665e-10	0.103584	0.0163204	0.03014	0.0978	0.0451
6	1:118888905_C_G	rs12746543	1	118888905	C	G	2.41932e-10	0.103544	0.0163524	2.157e-14	0.1506	0.0197
6	1:118889996_T_C	rs35750964	1	118889996	T	C	2.2049e-10	0.103613	0.0163265	1.159e-14	0.1521	0.0197
6	1:118890553_G_A	rs34661019	1	118890553	G	A	2.10657e-10	0.103903	0.016354	2.243e-14	0.1504	0.0197
6	1:118896156_GTA_G	rs138571064	1	118896156	GTA	G	1.93954e-10	0.104046	0.0163439	4.33e-12	0.1493	0.0216
6	1:118896159_T_C	rs7554671	1	118896159	T	C	1.00202e-09	-0.0939074	0.0153718	0.01953	-0.0995	0.0426
6	1:118896395_G_A	rs147136248	1	118896395	G	A	1.94422e-10	0.104098	0.016353	1.326e-14	0.1536	0.0199
6	1:118897490_C_T	rs12727617	1	118897490	C	T	2.36454e-10	0.103405	0.0163213	1.222e-14	0.1538	0.0199
6	1:118900800_G_C	rs71670828	1	118900800	G	C	4.17578e-10	0.102111	0.0163448	1.379e-14	0.152	0.0197
6	1:118902783_A_G	rs28818483	1	118902783	A	G	2.82866e-10	0.103234	0.0163659	1.367e-14	0.1521	0.0198
6	1:118902812_C_A	rs28838114	1	118902812	C	A	1.83914e-10	0.104403	0.016379	1.537e-14	0.1518	0.0198
6	1:118905809_A_AT	rs34088118	1	118905809	A	AT	8.02119e-11	0.106507	0.0163852	3.603e-12	0.1499	0.0216
6	1:118908336_A_C	rs35501033	1	118908336	A	C	1.44832e-10	0.105041	0.0163852	1.164e-14	0.1526	0.0198
6	1:118908373_G_T	rs17038218	1	118908373	G	T	1.44439e-10	0.105048	0.0163852	1.1e-14	0.1527	0.0198
6	1:118911295_T_G	rs35043843	1	118911295	T	G	1.28585e-10	0.105042	0.0163392	1.194e-14	0.1525	0.0198
6	1:118916702_A_G	rs60560809	1	118916702	A	G	1.2295e-10	0.105089	0.0163292	8.06e-15	0.1536	0.0198
6	1:118917162_G_A	rs12734916	1	118917162	G	A	1.23895e-10	0.105067	0.0163288	9.79e-15	0.1535	0.0198
6	1:118917956_C_T	rs35182733	1	118917956	C	T	1.20973e-10	0.105138	0.0163306	7.9e-15	0.1537	0.0198
6	1:119151935_G_A	rs71670897	1	119151935	G	A	1.86991e-08	0.215937	0.0383983	0.0006867	0.1607	0.0474
6	1:119159978_T_A	rs35546571	1	119159978	T	A	2.43026e-08	0.210962	0.037819	0.0002307	0.1724	0.0468
6	1:119240587_C_G	rs35875732	1	119240587	C	G	1.57043e-08	0.214902	0.0380109	0.000634	0.1659	0.0486
6	1:119254139_A_G	rs35349063	1	119254139	A	G	2.01517e-08	0.217603	0.0387836	0.0002818	0.1762	0.0485
6	1:119410045_A_G	rs59808950	1	119410045	A	G	5.8011e-17	-0.167388	0.0200004	9.834e-12	-0.164	0.0241
6	1:119411415_T_G	rs12040674	1	119411415	T	G	1.29175e-17	-0.170684	0.0199761	5.605e-12	-0.1639	0.0238
6	1:119413648_G_A	rs28458333	1	119413648	G	A	1.3123e-17	-0.169547	0.0198472	3.745e-11	-0.1561	0.0236
6	1:119416488_C_T	rs8179426	1	119416488	C	T	2.06342e-17	-0.166582	0.0196206	3.836e-12	-0.164	0.0236
6	1:119425396_T_C	rs76604417	1	119425396	T	C	1.65802e-13	-0.1567	0.0212508	3.017e-08	-0.1434	0.0259
6	1:119427454_G_A	rs12569041	1	119427454	G	A	1.11468e-13	-0.160911	0.0216669	1.293e-08	-0.1477	0.026
6	1:119431014_T_C	rs10923694	1	119431014	T	C	1.06786e-18	-0.172328	0.0195211	5.056e-11	-0.153	0.0233
6	1:119432437_AT_A	rs59694588	1	119432437	AT	A	1.66406e-13	-0.15682	0.0212686	0.0149	-0.1472	0.0605
6	1:119438822_TG_T	rs111668293	1	119438822	TG	T	3.13889e-19	-0.178323	0.0198938	1.143e-11	-0.175	0.0258
6	1:119446710_T_C	rs12026324	1	119446710	T	C	1.415e-18	-0.134799	0.0153246	1.528e-10	-0.1186	0.0185
6	1:119447444_T_A	rs1779427	1	119447444	T	A	2.04048e-10	-0.0905587	0.0142427	3.83e-09	-0.1019	0.0173
6	1:119450102_C_T	rs61806199	1	119450102	C	T	1.67963e-13	-0.135312	0.0183547	1.018e-11	-0.1522	0.0224
6	1:119452404_T_C	rs1766785	1	119452404	T	C	2.35335e-08	-0.0847391	0.0151759	0.0003282	-0.065	0.0181
6	1:119452688_T_C	rs1779419	1	119452688	T	C	2.34232e-08	-0.0848205	0.0151883	0.0003082	-0.0652	0.0181
6	1:119453304_T_C	rs1779418	1	119453304	T	C	1.88335e-08	-0.0852683	0.0151659	0.0003316	-0.0648	0.0181
6	1:119453869_G_A	rs1779416	1	119453869	G	A	2.1642e-08	-0.0848903	0.0151635	0.0003744	-0.0642	0.0181
6	1:119455453_A_T	rs1766788	1	119455453	A	T	2.10927e-08	-0.0849571	0.0151634	0.0003518	-0.0645	0.0181
6	1:119458215_C_T	rs1014098	1	119458215	C	T	2.66313e-13	-0.133561	0.0182699	1.251e-11	-0.15	0.0221
6	1:119458501_G_A	rs2645286	1	119458501	G	A	3.44964e-13	-0.132912	0.0182683	1.156e-11	-0.1503	0.0222
6	1:119464002_T_C	rs12133982	1	119464002	T	C	1.48804e-13	-0.134903	0.0182592	6.41e-12	-0.1522	0.0222
6	1:119465457_T_A	rs61806202	1	119465457	T	A	2.50566e-13	-0.1338	0.0182822	7.57e-12	-0.1518	0.0222
6	1:119465793_A_G	rs17185907	1	119465793	A	G	1.49589e-13	-0.13502	0.0182767	8.217e-12	-0.1516	0.0222
6	1:119466993_G_T	rs12134163	1	119466993	G	T	1.4131e-13	-0.13501	0.0182567	6.23e-12	-0.1524	0.0222
6	1:119468861_T_C	rs56184857	1	119468861	T	C	2.32145e-13	-0.133808	0.0182577	9.921e-12	-0.151	0.0222
6	1:119469188_G_T	rs10494217	1	119469188	G	T	2.49057e-13	-0.133567	0.0182483	9.969e-12	-0.151	0.0222
6	1:119469537_T_C	rs12134578	1	119469537	T	C	2.15659e-13	-0.133938	0.0182509	3.942e-11	-0.1479	0.0224
6	1:119470813_T_C	rs12135657	1	119470813	T	C	2.2563e-13	-0.133805	0.0182478	9.594e-12	-0.1511	0.0222
6	1:119471244_C_T	rs2068794	1	119471244	C	T	3.00019e-13	-0.133331	0.0182786	9.38e-12	-0.1512	0.0222
6	1:119474772_G_A	rs17185933	1	119474772	G	A	9.20339e-14	-0.13665	0.0183377	8.22e-12	-0.1516	0.0222
6	1:119474790_G_A	rs56101873	1	119474790	G	A	1.52347e-13	-0.135445	0.0183403	1.08e-11	-0.1508	0.0222
6	1:119483266_A_G	rs12142077	1	119483266	A	G	1.727e-13	-0.134616	0.0182695	1.017e-11	-0.151	0.0222
6	1:119486518_G_C	rs12138613	1	119486518	G	C	3.49327e-13	-0.132744	0.0182494	1.222e-11	-0.1504	0.0222
6	1:119491316_A_G	rs12139690	1	119491316	A	G	3.82497e-13	-0.132504	0.0182472	1.36e-11	-0.15	0.0222
6	1:119492703_A_G	rs12141651	1	119492703	A	G	1.87874e-13	-0.134301	0.0182544	7.611e-12	-0.1519	0.0222
6	1:119495039_G_GA	rs145881018	1	119495039	G	GA	2.64963e-13	-0.133442	0.018252	7.702e-10	-0.1485	0.0241
6	1:119495315_T_C	rs12139133	1	119495315	T	C	2.37619e-13	-0.136742	0.0186659	2.454e-11	-0.1521	0.0228
6	1:119495317_A_G	rs12138343	1	119495317	A	G	3.78408e-13	-0.136189	0.0187508	1.978e-11	-0.1531	0.0228
6	1:119495702_G_GAA	rs557846241	1	119495702	G	GAA	3.94197e-13	-0.132932	0.0183164	0.0103	-0.1307	0.051
6	1:119496425_G_A	rs61806207	1	119496425	G	A	1.48999e-12	-0.156115	0.0220644	1.065e-10	-0.1729	0.0268
6	1:119496482_G_A	rs61806231	1	119496482	G	A	2.65373e-13	-0.133438	0.018252	1.488e-11	-0.1498	0.0222
6	1:119497154_G_C	rs12143789	1	119497154	G	C	2.61033e-13	-0.133481	0.0182522	1.501e-11	-0.1498	0.0222
6	1:119501103_A_T	rs12144610	1	119501103	A	T	2.83309e-13	-0.133257	0.0182492	1.655e-11	-0.1495	0.0222
6	1:119504361_A_G	rs9659323	1	119504361	A	G	6.14576e-13	-0.101413	0.0140906	9.563e-09	-0.0976	0.017
6	1:119504543_G_A	rs9658899	1	119504543	G	A	6.21104e-13	-0.10139	0.0140903	9.555e-09	-0.0976	0.017
6	1:119508400_C_T	rs12073056	1	119508400	C	T	6.41445e-13	-0.101371	0.0140962	1.081e-08	-0.0972	0.017
6	1:119512913_G_A	rs10923714	1	119512913	G	A	8.17333e-13	-0.100863	0.0140905	1.23e-08	-0.0968	0.017
6	1:119515410_A_G	rs57231072	1	119515410	A	G	5.91775e-13	-0.101554	0.0141	4.709e-09	-0.1002	0.0171
6	1:119515732_G_A	rs56897173	1	119515732	G	A	5.97112e-13	-0.101597	0.0141085	1.214e-08	-0.0969	0.017
6	1:119516174_A_T	rs6700415	1	119516174	A	T	6.48717e-13	-0.101378	0.0141001	1.203e-08	-0.0969	0.017
6	1:119516405_A_G	rs61806235	1	119516405	A	G	1.01833e-12	-0.158181	0.0221915	6.386e-11	-0.1752	0.0268
6	1:119517420_C_T	rs11584380	1	119517420	C	T	5.96559e-13	-0.101538	0.0141	1.186e-08	-0.0969	0.017
6	1:119521631_G_A	rs6680737	1	119521631	G	A	3.11742e-13	-0.102857	0.0141108	1.082e-08	-0.0972	0.017
6	1:119522426_G_A	rs113197996	1	119522426	G	A	4.92753e-13	-0.102054	0.0141207	1.776e-08	-0.0976	0.0173
6	1:119523570_C_T	rs12088206	1	119523570	C	T	3.12163e-13	-0.102862	0.0141119	9.66e-09	-0.0976	0.017
6	1:119535334_T_A	rs10923715	1	119535334	T	A	3.16717e-14	-0.107267	0.0141302	1.285e-08	-0.0969	0.017
6	1:119539797_C_T	rs79950770	1	119539797	C	T	3.06882e-12	-0.156094	0.0223806	1.445e-10	-0.1751	0.0273
6	1:119541486_C_T	rs10802070	1	119541486	C	T	1.42053e-13	-0.105609	0.0142823	4.398e-07	-0.0865	0.0171
6	1:119541879_T_C	rs10923720	1	119541879	T	C	3.90407e-13	-0.104276	0.0143654	1.045e-07	-0.0921	0.0173
6	1:119542187_A_G	rs10923721	1	119542187	A	G	3.47413e-13	-0.104471	0.0143611	1.32e-07	-0.0918	0.0174
6	1:119542532_A_T	rs7512189	1	119542532	A	T	6.41081e-14	-0.107111	0.0142827	3.871e-07	-0.087	0.0171
6	1:119543486_C_T	rs10923722	1	119543486	C	T	2.80871e-13	-0.104998	0.0143768	1.227e-07	-0.0916	0.0173
6	1:119544002_G_A	rs10923723	1	119544002	G	A	2.51865e-13	-0.105145	0.0143682	1.798e-07	-0.0907	0.0174
6	1:119547297_T_C	rs79309042	1	119547297	T	C	2.57525e-12	-0.156525	0.0223635	3.719e-10	-0.171	0.0273
6	1:119569131_T_C	rs145966892	1	119569131	T	C	7.49335e-15	-0.160014	0.0205783	1.603e-10	-0.1618	0.0253
6	1:119569751_G_A	rs17023073	1	119569751	G	A	7.06807e-15	-0.160079	0.0205671	1.517e-10	-0.1618	0.0253
6	1:119572398_C_T	rs10494220	1	119572398	C	T	5.45814e-15	-0.161708	0.0206897	1.271e-10	-0.1628	0.0253
6	1:119577925_G_A	rs17185989	1	119577925	G	A	5.00765e-15	-0.161335	0.0206134	1.125e-10	-0.1626	0.0252
6	1:119581151_T_C	rs17023135	1	119581151	T	C	3.8616e-15	-0.161858	0.0205944	1.094e-10	-0.1629	0.0252
6	1:119583854_C_A	rs1409160	1	119583854	C	A	1.6504e-12	-0.100986	0.0143015	2.125e-06	-0.0818	0.0172
6	1:119586276_C_T	rs78527560	1	119586276	C	T	3.51437e-15	-0.162223	0.0206098	1.98e-10	-0.1609	0.0253
6	1:119589463_T_G	rs114544572	1	119589463	T	G	3.20585e-15	-0.162519	0.0206174	2.123e-10	-0.1611	0.0254
6	1:119593821_A_T	rs12741635	1	119593821	A	T	3.81324e-14	-0.140296	0.01854	3.265e-07	-0.1135	0.0222
6	1:119595936_T_G	rs12727967	1	119595936	T	G	4.46204e-14	-0.139919	0.0185403	2.926e-07	-0.114	0.0222
6	1:119606130_T_C	rs12034347	1	119606130	T	C	3.97023e-14	-0.139987	0.0185119	8.663e-08	-0.1191	0.0222
6	1:119607194_G_A	rs12734353	1	119607194	G	A	3.59246e-14	-0.140694	0.0185736	9.816e-08	-0.1189	0.0223
6	1:119608732_T_C	rs17185996	1	119608732	T	C	7.71222e-15	-0.159716	0.0205495	3.36e-11	-0.1674	0.0252
6	1:119608826_T_C	rs115575488	1	119608826	T	C	1.98448e-12	-0.134795	0.019159	8.015e-09	-0.1411	0.0245
6	1:119612632_C_T	rs10923743	1	119612632	C	T	2.0699e-13	-0.104507	0.0142299	1.403e-05	-0.0743	0.0171
6	1:119613941_G_A	rs10923744	1	119613941	G	A	2.08492e-13	-0.10449	0.0142294	1.499e-05	-0.074	0.0171
6	1:119615461_CT_C	rs67823488	1	119615461	CT	C	1.16652e-12	-0.101654	0.0142988	2.034e-06	-0.09	0.0189
6	1:119616278_A_G	rs10923746	1	119616278	A	G	8.63517e-13	-0.102295	0.0143056	3.172e-06	-0.0812	0.0174
6	1:119617127_C_T	rs17186003	1	119617127	C	T	4.36409e-15	-0.162132	0.0206695	1.17e-10	-0.1634	0.0254
6	1:119619448_G_T	rs12045138	1	119619448	G	T	2.24286e-13	-0.104369	0.0142319	1.591e-05	-0.0737	0.0171
6	1:119624163_T_C	rs2885226	1	119624163	T	C	1.26326e-12	-0.101589	0.0143119	5.086e-06	-0.0787	0.0173
6	1:119624996_C_G	rs10802074	1	119624996	C	G	2.39414e-13	-0.104161	0.0142204	1.587e-05	-0.0738	0.0171
6	1:119627856_C_T	rs6658479	1	119627856	C	T	1.5987e-13	-0.10501	0.0142315	1.498e-05	-0.074	0.0171
6	1:119628096_C_CT	rs113262693	1	119628096	C	CT	8.46004e-13	-0.102349	0.0143075	3.828e-06	-0.0876	0.019
6	1:119631174_T_C	rs17023223	1	119631174	T	C	2.41019e-12	-0.100904	0.0143975	2.689e-05	-0.0729	0.0174
6	1:119633547_T_C	rs10157346	1	119633547	T	C	2.3707e-12	-0.100868	0.0143877	3.041e-05	-0.0726	0.0174
6	1:119634224_C_T	rs10494221	1	119634224	C	T	3.64797e-15	-0.162571	0.0206663	2.222e-10	-0.1605	0.0253
6	1:119635723_T_C	rs12096179	1	119635723	T	C	2.94434e-12	-0.100575	0.0144082	2.702e-05	-0.0729	0.0174
6	1:119635733_A_T	rs12095067	1	119635733	A	T	2.99889e-12	-0.100532	0.0144075	2.037e-05	-0.074	0.0174
6	1:119636541_A_C	rs7537207	1	119636541	A	C	6.09429e-13	-0.102918	0.0142975	5.656e-05	-0.0691	0.0172
6	1:119638107_C_T	rs7529255	1	119638107	C	T	1.49805e-12	-0.101818	0.014392	3.405e-05	-0.072	0.0174
6	1:119638553_G_A	rs6701378	1	119638553	G	A	1.52301e-12	-0.10175	0.014387	2.97e-05	-0.0725	0.0174
6	1:119638581_AC_A	rs113532713	1	119638581	AC	A	1.9434e-12	-0.101336	0.0143975	1.491e-05	-0.0822	0.019
6	1:119638855_T_C	rs61808898	1	119638855	T	C	1.81286e-12	-0.101532	0.0144055	2.933e-05	-0.0726	0.0174
6	1:119639675_T_C	rs11800444	1	119639675	T	C	1.67148e-12	-0.101624	0.0143954	2.31e-05	-0.0735	0.0174
6	1:119640401_C_G	rs12033970	1	119640401	C	G	5.03998e-13	-0.103386	0.014311	6.171e-05	-0.0688	0.0172
6	1:119640728_C_T	rs56919609	1	119640728	C	T	2.05394e-12	-0.101249	0.0144009	3.274e-05	-0.0722	0.0174
6	1:119641620_A_G	rs10923747	1	119641620	A	G	1.59262e-12	-0.101729	0.0143966	2.672e-05	-0.073	0.0174
6	1:119645166_T_C	rs78664615	1	119645166	T	C	1.93553e-15	-0.164841	0.0207467	4.353e-10	-0.1585	0.0254
6	1:119654830_C_G	rs78270676	1	119654830	C	G	2.13068e-15	-0.165474	0.0208576	3.409e-10	-0.1597	0.0254
6	1:119659849_A_G	rs6677940	1	119659849	A	G	1.05472e-09	-0.0937129	0.0153605	1.676e-05	-0.0793	0.0184
6	1:119662016_C_T	rs145143846	1	119662016	C	T	1.9771e-15	-0.165376	0.020821	3.43e-10	-0.1598	0.0254
6	1:119663550_C_T	rs114434474	1	119663550	C	T	3.32295e-15	-0.16424	0.0208476	2.754e-10	-0.1604	0.0254
6	1:119666193_CTG_C	rs138800630	1	119666193	CTG	C	2.74716e-15	-0.165232	0.0209105	5.496e-10	-0.172	0.0277
6	1:119667278_C_T	rs77277973	1	119667278	C	T	1.62868e-15	-0.16597	0.0208328	2.982e-10	-0.1604	0.0255
6	1:119670288_T_G	rs75385241	1	119670288	T	G	3.1105e-09	-0.153769	0.0259497	0.000101	-0.1393	0.0358
6	1:119672649_G_A	rs17186024	1	119672649	G	A	2.22293e-15	-0.165229	0.0208406	2.565e-10	-0.1611	0.0255
6	1:119687212_A_G	rs116448534	1	119687212	A	G	2.4083e-15	-0.164974	0.0208345	2.706e-10	-0.1618	0.0256
6	1:119691809_G_A	rs139988998	1	119691809	G	A	3.12783e-15	-0.164277	0.0208323	2.198e-10	-0.1631	0.0257
6	1:119692154_AAAAG_A	rs199874321	1	119692154	AAAAG	A	2.73842e-09	0.0976675	0.0164242	1.93e-05	0.0918	0.0215
6	1:119692155_AAAG_A	rs200541723	1	119692155	AAAG	A	7.08918e-10	0.0933224	0.0151397	3.027e-05	0.0837	0.0201
6	1:119694960_G_A	rs181615871	1	119694960	G	A	2.87198e-15	-0.164522	0.0208353	3.914e-10	-0.1602	0.0256
6	1:119700465_C_G	rs7412918	1	119700465	C	G	1.1365e-09	0.0920846	0.0151232	4.289e-06	0.084	0.0183
6	1:119700832_T_G	rs4074335	1	119700832	T	G	1.16236e-09	0.092035	0.015124	4.071e-06	0.0841	0.0183
6	1:119705966_G_A	rs7543720	1	119705966	G	A	1.59117e-09	0.0912894	0.0151271	4.262e-06	0.084	0.0183
6	1:119706164_A_T	rs11589928	1	119706164	A	T	1.2652e-09	0.0918044	0.0151199	4.091e-06	0.0841	0.0183
6	1:119707889_G_A	rs66903330	1	119707889	G	A	1.4185e-09	0.0914988	0.0151154	4.181e-06	0.084	0.0183
6	1:119708667_G_A	rs6700505	1	119708667	G	A	1.35012e-09	0.0916181	0.0151152	3.507e-06	0.0854	0.0184
6	1:119710135_G_A	rs79260622	1	119710135	G	A	3.02947e-15	-0.164472	0.0208464	1.408e-10	-0.1665	0.026
6	1:119712723_C_T	rs77710252	1	119712723	C	T	1.39891e-09	0.0915339	0.0151156	3.401e-06	0.0849	0.0183
6	1:119715178_C_T	rs143745495	1	119715178	C	T	3.29826e-15	-0.16423	0.0208438	1.323e-10	-0.167	0.026
6	1:119719879_C_T	rs11806898	1	119719879	C	T	1.50424e-09	0.0913917	0.0151213	3.405e-06	0.0851	0.0183
6	1:119720494_CAG_C	rs34771598	1	119720494	CAG	C	9.85546e-10	0.0924762	0.0151309	9.667e-05	0.0789	0.0202
6	1:119721808_C_T	rs12136050	1	119721808	C	T	1.41883e-09	0.0915394	0.0151222	4.034e-06	0.0842	0.0183
6	1:119725400_C_T	rs4658996	1	119725400	C	T	1.52757e-09	0.0913799	0.0151255	4.506e-06	0.0837	0.0183
6	1:119725624_G_A	rs115466960	1	119725624	G	A	3.50597e-15	-0.164338	0.0208777	7.409e-11	-0.1698	0.0261
6	1:119732502_AGAC_A	rs34059607	1	119732502	AGAC	A	1.02828e-09	0.0923671	0.0151299	3.388e-05	0.0828	0.02
6	1:119735519_T_C	rs78641692	1	119735519	T	C	2.03501e-15	-0.165616	0.0208606	1.22e-10	-0.1681	0.0261
6	1:119738945_T_A	rs76997913	1	119738945	T	A	3.18337e-15	-0.164213	0.0208299	1.399e-10	-0.1683	0.0262
6	1:119743065_T_C	rs115889398	1	119743065	T	C	3.40593e-15	-0.164096	0.0208374	1.738e-10	-0.1675	0.0262
6	1:119746496_G_C	rs77929057	1	119746496	G	C	3.27119e-15	-0.164216	0.0208393	1.548e-10	-0.1681	0.0263
6	1:119764128_T_C	rs12731215	1	119764128	T	C	8.12472e-09	-0.128558	0.0222965	4.622e-07	-0.1449	0.0287
6	1:119765889_G_A	rs12561943	1	119765889	G	A	2.434e-12	-0.145246	0.0207285	1.322e-09	-0.1565	0.0258
6	1:119772558_G_T	rs12725462	1	119772558	G	T	3.21058e-12	-0.144509	0.0207384	1.077e-09	-0.1567	0.0257
6	1:119776430_G_A	rs12756653	1	119776430	G	A	3.93759e-12	-0.143758	0.0207162	9.401e-10	-0.1564	0.0256
6	1:119784613_G_A	rs61807015	1	119784613	G	A	4.79877e-12	-0.144132	0.0208542	6.087e-08	-0.1436	0.0265
6	1:119789289_C_T	rs12730226	1	119789289	C	T	1.50727e-08	-0.103814	0.0183393	2.581e-06	-0.1057	0.0225
7	1:152027015_A_T	rs12130862	1	152027015	A	T	2.82318e-09	0.105833	0.0178123	0.0003757	0.0765	0.0215
7	1:152032745_T_C	rs55668963	1	152032745	T	C	3.23719e-09	0.10546	0.0178168	0.0003346	0.0773	0.0215
7	1:152062767_G_A	rs17646946	1	152062767	G	A	9.37645e-10	0.108651	0.0177544	0.0004414	0.0752	0.0214
7	1:152083325_A_T	rs11803731	1	152083325	A	T	4.9396e-10	0.111237	0.0178809	0.0003942	0.0775	0.0219
7	1:152088844_A_G	rs36010924	1	152088844	A	G	6.1591e-10	0.11058	0.017875	0.0003922	0.0776	0.0219
7	1:152118217_G_C	rs12144907	1	152118217	G	C	1.07877e-10	0.118468	0.0183515	0.0004127	0.0819	0.0232
7	1:152136230_G_C	rs4845418	1	152136230	G	C	6.19143e-10	0.117294	0.0189627	0.0007553	0.0805	0.0239
7	1:152167054_C_T	rs79717008	1	152167054	C	T	4.84516e-09	0.113363	0.0193704	0.007432	0.0706	0.0264
7	1:152197753_C_A	rs55932991	1	152197753	C	A	6.27694e-09	0.111231	0.0191473	0.004953	0.0733	0.0261
7	1:152200602_G_GT	rs199713158	1	152200602	G	GT	2.24863e-09	0.115026	0.0192391	0.03882	0.0578	0.028
7	1:152202916_C_T	rs79504262	1	152202916	C	T	6.4933e-09	0.111269	0.0191726	0.005749	0.0722	0.0261
7	1:152269015_A_G	rs9435973	1	152269015	A	G	1.77396e-09	-0.117987	0.0196081	0.00206	-0.0791	0.0257
7	1:152310086_T_C	rs1858483	1	152310086	T	C	3.21855e-08	-0.109009	0.0197155	0.004144	-0.0706	0.0246
7	1:152310892_T_C	rs3126096	1	152310892	T	C	1.45731e-08	-0.112723	0.0198929	0.006589	-0.0687	0.0253
8	1:170212777_A_G	rs10127810	1	170212777	A	G	2.87459e-08	0.0864152	0.0155734	0.0006416	0.0655	0.0192
8	1:170225557_G_A	rs2247345	1	170225557	G	A	7.43196e-11	-0.0943058	0.0144826	4.285e-05	-0.0738	0.018
8	1:170226560_A_G	rs34263792	1	170226560	A	G	6.31571e-09	0.094906	0.0163401	0.0002344	0.0734	0.0199
8	1:170226811_C_G	rs34660192	1	170226811	C	G	8.29571e-09	0.0942238	0.0163517	0.0001985	0.0739	0.0199
8	1:170226910_A_G	rs34317649	1	170226910	A	G	4.04677e-09	0.096483	0.0164024	0.000201	0.0739	0.0199
8	1:170228086_T_C	rs34013024	1	170228086	T	C	6.10449e-09	0.0942477	0.0162108	0.000151	0.0751	0.0198
8	1:170228729_C_A	rs2990645	1	170228729	C	A	6.895e-11	-0.0935017	0.0143343	1.942e-06	-0.0822	0.0173
8	1:170228752_A_C	rs35313496	1	170228752	A	C	5.74103e-09	0.0943451	0.016199	0.0001497	0.0751	0.0198
8	1:170229218_A_G	rs2250471	1	170229218	A	G	5.5636e-09	-0.0944025	0.0161943	0.0001311	-0.0754	0.0197
8	1:170230299_TAATA_T	rs144968937	1	170230299	TAATA	T	6.07151e-09	0.0934114	0.0160645	7.762e-05	0.0858	0.0217
8	1:170230322_C_A	rs2990644	1	170230322	C	A	5.79133e-11	-0.0938615	0.0143321	1.437e-06	-0.0832	0.0173
8	1:170231599_C_CA	rs11380642	1	170231599	C	CA	8.87386e-11	-0.0929396	0.0143315	5.532e-06	-0.0859	0.0189
8	1:170231780_A_G	rs1556498	1	170231780	A	G	4.32154e-09	-0.0950391	0.0161868	0.0001404	-0.075	0.0197
8	1:170233052_C_A	rs12759881	1	170233052	C	A	5.73287e-09	0.0943895	0.016206	0.0001306	0.0755	0.0197
8	1:170233328_G_A	rs2184041	1	170233328	G	A	9.66323e-11	-0.0927357	0.0143285	1.375e-06	-0.0831	0.0172
8	1:170233761_G_A	rs2265323	1	170233761	G	A	8.29508e-11	-0.0934422	0.0143865	1.457e-06	-0.083	0.0172
8	1:170233764_G_T	rs2251095	1	170233764	G	T	1.27336e-10	-0.0925173	0.0143877	1.388e-06	-0.0831	0.0172
8	1:170234232_C_T	rs2998162	1	170234232	C	T	6.47971e-11	-0.093673	0.0143401	1.311e-06	-0.0833	0.0172
8	1:170235446_C_T	rs4504955	1	170235446	C	T	5.45885e-09	0.0944987	0.016202	0.0001155	0.0761	0.0197
8	1:170236719_G_A	rs72702067	1	170236719	G	A	5.41088e-09	0.0944981	0.0161978	0.0001106	0.0763	0.0197
8	1:170236849_G_C	rs2990642	1	170236849	G	C	4.23257e-09	-0.0950744	0.0161833	0.0001128	-0.0759	0.0197
8	1:170237066_C_G	rs2990641	1	170237066	C	G	2.32455e-11	-0.0956825	0.0143151	2.432e-06	-0.081	0.0172
8	1:170237251_C_T	rs2990639	1	170237251	C	T	6.39915e-11	-0.0936509	0.0143326	1.172e-06	-0.0836	0.0172
8	1:170237452_T_C	rs2998163	1	170237452	T	C	5.54459e-11	-0.0939598	0.0143329	1.068e-06	-0.084	0.0172
8	1:170238415_G_A	rs2998164	1	170238415	G	A	6.47854e-09	-0.0936333	0.0161328	0.0001052	-0.0762	0.0196
8	1:170239081_G_A	rs2998165	1	170239081	G	A	1.27213e-10	-0.0920539	0.0143153	1.437e-06	-0.0831	0.0172
8	1:170239153_G_A	rs2998166	1	170239153	G	A	5.52398e-11	-0.0937289	0.0142965	8.641e-07	-0.0855	0.0174
8	1:170239200_A_C	rs2990638	1	170239200	A	C	1.60083e-11	-0.0962177	0.0142789	2.221e-06	-0.0813	0.0172
8	1:170239316_A_G	rs2990637	1	170239316	A	G	5.43536e-11	-0.093763	0.0142964	1.257e-06	-0.0833	0.0172
8	1:170239716_C_T	rs1332955	1	170239716	C	T	3.86366e-11	-0.0944831	0.0142957	1.908e-06	-0.082	0.0172
8	1:170240085_A_G	rs2254605	1	170240085	A	G	5.18664e-11	-0.093884	0.0142996	1.173e-06	-0.0835	0.0172
8	1:170240250_A_G	rs2254608	1	170240250	A	G	3.71096e-11	-0.0948244	0.0143344	1.393e-06	-0.0831	0.0172
8	1:170240257_A_G	rs2254609	1	170240257	A	G	3.60596e-11	-0.0948792	0.0143334	1.636e-06	-0.0825	0.0172
8	1:170240660_A_G	rs3795614	1	170240660	A	G	1.05809e-10	0.0925864	0.0143358	1.782e-06	0.0822	0.0172
8	1:170240664_T_C	rs3795615	1	170240664	T	C	1.16697e-10	0.0923713	0.0143354	1.777e-06	0.0822	0.0172
8	1:170242685_C_G	rs2990635	1	170242685	C	G	8.24749e-11	-0.0929009	0.0143012	1.239e-06	-0.0834	0.0172
8	1:170243444_C_T	rs2990634	1	170243444	C	T	4.87408e-09	-0.0945008	0.0161501	0.0001303	-0.0753	0.0197
8	1:170243695_C_G	rs35058739	1	170243695	C	G	5.46505e-09	0.0944501	0.0161942	0.0001124	0.0762	0.0197
8	1:170244416_G_C	rs12354374	1	170244416	G	C	4.8054e-09	0.0946325	0.0161661	0.0001172	0.0759	0.0197
8	1:170244540_C_T	rs12117528	1	170244540	C	T	4.72719e-09	0.094677	0.0161661	0.000132	0.0758	0.0198
8	1:170248287_AC_A	rs5778657	1	170248287	AC	A	5.86288e-11	-0.0938291	0.0143312	8.548e-06	-0.0836	0.0188
8	1:170248347_T_C	rs2027010	1	170248347	T	C	6.83038e-11	-0.0933869	0.0143136	1.657e-06	-0.0824	0.0172
8	1:170250319_A_G	rs9427190	1	170250319	A	G	1.20655e-10	-0.0921154	0.014307	2.292e-06	-0.082	0.0173
8	1:170252728_G_T	rs4656753	1	170252728	G	T	1.1871e-10	0.0921381	0.014305	4.071e-06	0.0808	0.0175
8	1:170253540_C_T	rs12738809	1	170253540	C	T	5.84945e-09	0.094161	0.0161761	0.0001336	0.0753	0.0197
8	1:170254269_T_A	rs35503574	1	170254269	T	A	3.18181e-09	0.101298	0.0171056	0.0006308	0.0785	0.023
8	1:170254945_G_A	rs2095134	1	170254945	G	A	9.48628e-11	-0.0926219	0.0143047	1.518e-06	-0.0827	0.0172
8	1:170255493_G_A	rs12754238	1	170255493	G	A	5.76273e-09	0.0942009	0.016176	0.0001031	0.0766	0.0197
8	1:170255799_T_C	rs6700678	1	170255799	T	C	1.06344e-10	0.0923774	0.0143051	1.677e-06	0.0823	0.0172
8	1:170255810_T_C	rs34057691	1	170255810	T	C	5.84579e-09	0.0941592	0.0161755	0.000135	0.0753	0.0197
8	1:170256357_T_C	rs12745998	1	170256357	T	C	1.10423e-10	0.0923146	0.014308	1.804e-06	0.082	0.0172
8	1:170256541_A_G	rs2151245	1	170256541	A	G	1.01343e-10	0.0924959	0.0143073	1.714e-06	0.0822	0.0172
8	1:170256644_C_A	rs34846798	1	170256644	C	A	5.76273e-09	0.0942009	0.016176	0.0001322	0.0754	0.0197
8	1:170256676_T_TTTCTAG	rs141807323	1	170256676	T	TTTCTAG	1.05938e-10	0.0923868	0.0143053	1.533e-05	0.0812	0.0188
8	1:170256688_G_T	rs79533794	1	170256688	G	T	5.76273e-09	0.0942009	0.016176	0.0001323	0.0754	0.0197
8	1:170256733_C_A	rs2151244	1	170256733	C	A	9.9738e-11	-0.092513	0.0143046	1.297e-06	-0.0832	0.0172
8	1:170256809_GGT_G	rs143752490	1	170256809	GGT	G	6.71331e-11	-0.0933874	0.014308	8.692e-06	-0.0833	0.0187
8	1:170256887_A_G	rs2184042	1	170256887	A	G	1.0775e-10	0.0923409	0.0143039	1.689e-06	0.0822	0.0172
8	1:170257042_T_C	rs12751016	1	170257042	T	C	5.83837e-09	0.0941708	0.0161769	0.0001317	0.0754	0.0197
8	1:170257144_A_G	rs7522187	1	170257144	A	G	9.69051e-11	0.0925771	0.0143049	1.659e-06	0.0823	0.0172
8	1:170260739_C_T	rs34431490	1	170260739	C	T	5.32291e-09	0.0944192	0.0161767	0.000134	0.0753	0.0197
8	1:170261187_C_G	rs68008235	1	170261187	C	G	4.80354e-09	0.0946326	0.0161659	0.0001197	0.0759	0.0197
8	1:170261894_T_C	rs34129639	1	170261894	T	C	3.44045e-09	0.0955728	0.0161739	0.0001487	0.0748	0.0197
8	1:170263302_C_G	rs12131138	1	170263302	C	G	3.40775e-09	0.0956269	0.0161788	0.0001467	0.0749	0.0197
8	1:170263540_C_T	rs12725915	1	170263540	C	T	1.75515e-11	0.0961814	0.0143019	2.83e-06	0.0804	0.0172
8	1:170265547_G_A	rs12745248	1	170265547	G	A	3.56346e-09	0.0954971	0.016177	0.0001514	0.0748	0.0197
8	1:170265691_G_A	rs34335232	1	170265691	G	A	9.67234e-12	0.0973872	0.0142979	2.037e-06	0.0816	0.0172
8	1:170266921_C_T	rs11582930	1	170266921	C	T	1.38061e-11	0.0967063	0.0143058	1.973e-06	0.0817	0.0172
8	1:170267261_T_C	rs12738543	1	170267261	T	C	9.02873e-12	0.0975758	0.0143048	1.798e-06	0.082	0.0172
8	1:170269183_G_A	rs34187969	1	170269183	G	A	3.52563e-09	0.095512	0.0161747	0.0001419	0.0752	0.0198
8	1:170270842_G_A	rs10800510	1	170270842	G	A	1.45939e-11	0.0965212	0.0142954	1.697e-06	0.0823	0.0172
8	1:170271671_A_G	rs11802454	1	170271671	A	G	1.28441e-11	0.0967821	0.0142949	1.863e-06	0.0821	0.0172
8	1:170272007_C_T	rs12134967	1	170272007	C	T	2.8253e-09	0.0964645	0.0162359	0.0001235	0.076	0.0198
8	1:170272013_C_A	rs10800511	1	170272013	C	A	1.01745e-11	0.0973059	0.0143013	1.519e-06	0.0827	0.0172
8	1:170272139_T_C	rs12124736	1	170272139	T	C	3.95212e-09	0.095234	0.0161792	0.0001215	0.0761	0.0198
8	1:170272184_G_A	rs10753803	1	170272184	G	A	1.37337e-11	0.0967029	0.0143037	1.49e-06	0.0829	0.0172
8	1:170272893_GA_G	rs71125241	1	170272893	GA	G	1.67269e-09	0.105436	0.0174946	2.263e-05	0.1036	0.0244
8	1:170272897_T_C	rs80290375	1	170272897	T	C	2.02062e-09	0.104747	0.0174691	4.25e-05	0.0921	0.0225
8	1:170274580_C_T	rs12132402	1	170274580	C	T	3.57989e-13	0.109645	0.0150807	3.573e-06	0.0851	0.0184
8	1:170275762_A_AT	rs34255817	1	170275762	A	AT	2.39269e-13	0.110307	0.0150594	1.204e-05	0.0876	0.02
8	1:170276490_G_T	rs12126109	1	170276490	G	T	5.67106e-12	0.102768	0.0149206	2.252e-06	0.0864	0.0183
8	1:170277497_G_A	rs12127149	1	170277497	G	A	1.91573e-13	0.110734	0.0150566	4.02e-06	0.0846	0.0184
8	1:170277714_A_G	rs35038938	1	170277714	A	G	2.24538e-11	0.0968113	0.014473	8.888e-06	0.0788	0.0177
8	1:170277721_A_G	rs35102909	1	170277721	A	G	5.6147e-12	0.0990894	0.0143835	9.239e-06	0.0775	0.0175
8	1:170278222_G_A	rs12128082	1	170278222	G	A	2.34502e-13	0.110339	0.0150583	4.253e-06	0.084	0.0183
8	1:170279482_T_C	rs10919349	1	170279482	T	C	4.91664e-14	0.113038	0.0150035	5.411e-06	0.0828	0.0182
8	1:170279694_C_G	rs6667077	1	170279694	C	G	8.09976e-14	0.112191	0.0150216	6.229e-06	0.0825	0.0183
8	1:170279805_G_A	rs4300285	1	170279805	G	A	3.60275e-14	0.113674	0.0150072	4.817e-06	0.0833	0.0182
8	1:170279910_A_C	rs4489621	1	170279910	A	C	2.62897e-14	0.114271	0.0150053	7.854e-06	0.0813	0.0182
8	1:170280083_A_G	rs4575137	1	170280083	A	G	5.45046e-14	0.113177	0.0150488	3.927e-06	0.084	0.0182
8	1:170280091_T_G	rs4558042	1	170280091	T	G	5.84456e-14	0.113052	0.0150505	3.917e-06	0.084	0.0182
8	1:170280109_A_G	rs4256872	1	170280109	A	G	5.83348e-14	0.112983	0.0150408	3.858e-06	0.0841	0.0182
8	1:170280640_TGTTA_T	rs34369344	1	170280640	TGTTA	T	1.49382e-13	0.111566	0.0151015	2.42e-05	0.0844	0.02
8	1:170280662_C_T	rs12138644	1	170280662	C	T	1.3423e-13	0.111553	0.0150708	4.337e-06	0.0837	0.0182
8	1:170280918_A_G	rs4578264	1	170280918	A	G	5.4362e-14	0.11292	0.015014	3.066e-06	0.085	0.0182
8	1:170281905_C_T	rs35084451	1	170281905	C	T	9.59047e-14	0.111658	0.0149949	2.582e-06	0.0856	0.0182
8	1:170282380_CTTAA_C	rs5778661	1	170282380	CTTAA	C	9.09678e-14	0.111809	0.015001	2.232e-05	0.0849	0.02
8	1:170282487_A_G	rs17350179	1	170282487	A	G	6.24596e-14	0.112044	0.0149336	3.959e-06	0.084	0.0182
8	1:170283157_C_T	rs1332963	1	170283157	C	T	4.33581e-14	0.112906	0.0149534	3.03e-06	0.085	0.0182
8	1:170283436_C_T	rs1332964	1	170283436	C	T	5.34884e-14	0.112526	0.0149574	3.364e-06	0.0847	0.0182
8	1:170283876_C_G	rs12141935	1	170283876	C	G	2.50954e-14	0.114077	0.014968	2.409e-06	0.0859	0.0182
8	1:170284678_C_T	rs6684260	1	170284678	C	T	1.62236e-14	0.114908	0.0149669	3.241e-06	0.0848	0.0182
8	1:170287952_C_A	rs12732119	1	170287952	C	A	5.64868e-16	0.117523	0.014515	5.093e-09	0.103	0.0176
8	1:170288157_C_G	rs6427242	1	170288157	C	G	3.80487e-09	0.0936698	0.0158965	0.03962	0.0388	0.0189
8	1:170289510_G_T	rs12134215	1	170289510	G	T	6.48863e-16	0.11719	0.0145041	5.863e-09	0.1026	0.0176
8	1:170289626_A_G	rs10919352	1	170289626	A	G	9.32816e-16	0.116534	0.0145026	9.701e-09	0.1011	0.0176
8	1:170290575_C_T	rs12143611	1	170290575	C	T	6.23134e-16	0.117258	0.0145037	6.089e-09	0.1025	0.0176
8	1:170292362_T_G	rs74564162	1	170292362	T	G	1.01061e-15	0.116319	0.0144936	1.864e-08	0.0992	0.0176
8	1:170292392_C_T	rs78566080	1	170292392	C	T	1.26327e-15	0.115939	0.0144957	3.481e-08	0.1059	0.0192
8	1:170293168_C_T	rs4342900	1	170293168	C	T	6.58256e-16	0.11721	0.0145097	6.919e-09	0.1021	0.0176
8	1:170297878_G_A	rs1332969	1	170297878	G	A	1.54416e-15	0.115572	0.0144947	1.288e-08	0.1	0.0176
8	1:170298046_C_G	rs1332971	1	170298046	C	G	1.04508e-15	0.116271	0.0144951	9.241e-09	0.1012	0.0176
8	1:170298293_G_A	rs12406769	1	170298293	G	A	7.79117e-16	0.116856	0.0145029	8.355e-09	0.1014	0.0176
8	1:170300623_G_C	rs28436845	1	170300623	G	C	1.12416e-15	0.116142	0.0144951	9.075e-09	0.1011	0.0176
8	1:170300830_G_C	rs17346122	1	170300830	G	C	7.17841e-16	0.116987	0.0145011	7.808e-09	0.1017	0.0176
8	1:170302774_G_A	rs7516510	1	170302774	G	A	9.19481e-18	0.12374	0.0144159	4.922e-09	0.1023	0.0175
8	1:170303069_G_C	rs6427244	1	170303069	G	C	1.02409e-12	0.101874	0.0142937	2.315e-06	0.0808	0.0171
8	1:170303073_C_T	rs6427245	1	170303073	C	T	9.89874e-13	0.101899	0.0142877	2.292e-06	0.0808	0.0171
8	1:170304346_TG_T	rs58780625	1	170304346	TG	T	6.75243e-18	0.124494	0.0144441	1.443e-08	0.1117	0.0197
8	1:170304449_G_A	rs12139106	1	170304449	G	A	3.26567e-18	0.126102	0.0144914	4.481e-09	0.1028	0.0175
8	1:170304468_C_T	rs12117093	1	170304468	C	T	5.03536e-18	0.125489	0.014503	4.7e-09	0.1027	0.0175
8	1:170304509_T_C	rs10919354	1	170304509	T	C	6.22285e-18	0.124973	0.014484	4.564e-09	0.1027	0.0175
8	1:170305370_C_G	rs12142298	1	170305370	C	G	8.38656e-18	0.123759	0.0144003	3.301e-09	0.1036	0.0175
8	1:170305544_T_C	rs12132852	1	170305544	T	C	8.40988e-18	0.123758	0.0144007	3.296e-09	0.1036	0.0175
8	1:170305817_CTT_C	rs374338527	1	170305817	CTT	C	7.44361e-18	0.123952	0.0143998	0.03139	0.0868	0.0404
8	1:170305973_A_T	rs1034185	1	170305973	A	T	8.38656e-18	0.123759	0.0144003	3.275e-09	0.1036	0.0175
8	1:170306472_G_A	rs12135696	1	170306472	G	A	8.21679e-18	0.123798	0.014401	3.304e-09	0.1036	0.0175
8	1:170308387_T_G	rs2104912	1	170308387	T	G	2.37054e-12	0.100428	0.0143249	1.847e-06	0.0817	0.0171
8	1:170308646_C_T	rs2095135	1	170308646	C	T	9.64868e-18	0.123496	0.0143968	4.213e-09	0.1027	0.0175
8	1:170308862_A_G	rs6657395	1	170308862	A	G	8.38276e-18	0.123759	0.0144003	2.81e-09	0.104	0.0175
8	1:170310553_A_C	rs12137241	1	170310553	A	C	7.56016e-18	0.123891	0.0143958	2.791e-09	0.104	0.0175
8	1:170311043_T_G	rs7537355	1	170311043	T	G	7.52634e-18	0.123894	0.0143953	4.354e-09	0.1026	0.0175
8	1:170313547_C_G	rs7534534	1	170313547	C	G	7.24966e-13	0.102699	0.0143141	2.217e-06	0.081	0.0171
8	1:170313584_G_C	rs7534693	1	170313584	G	C	1.1805e-17	0.123462	0.0144319	5.307e-09	0.1021	0.0175
8	1:170313623_G_A	rs12748912	1	170313623	G	A	9.56376e-18	0.123809	0.0144315	3.061e-09	0.1038	0.0175
8	1:170314076_T_G	rs1953094	1	170314076	T	G	9.49636e-13	0.10218	0.0143157	2.441e-06	0.0807	0.0171
8	1:170314178_T_C	rs35833908	1	170314178	T	C	8.41653e-18	0.1239	0.0144174	2.963e-09	0.1039	0.0175
8	1:170314321_C_A	rs1953095	1	170314321	C	A	6.77984e-13	0.102723	0.0142993	2.143e-06	0.0811	0.0171
8	1:170315081_T_A	rs10494487	1	170315081	T	A	1.02618e-17	0.123456	0.014404	5.866e-09	0.1018	0.0175
8	1:170315176_C_T	rs34859991	1	170315176	C	T	9.39272e-18	0.12365	0.0144094	2.679e-09	0.1058	0.0178
8	1:170315228_A_G	rs12407889	1	170315228	A	G	9.14341e-18	0.12365	0.0144043	2.648e-09	0.1042	0.0175
8	1:170316408_C_T	rs10753804	1	170316408	C	T	1.0811e-10	0.0901605	0.0139672	0.003984	0.0481	0.0167
8	1:170317192_G_A	rs34860969	1	170317192	G	A	6.26045e-18	0.124362	0.0144143	1.57e-09	0.1057	0.0175
8	1:170318431_A_C	rs12139302	1	170318431	A	C	8.98201e-18	0.123574	0.0143921	2.427e-09	0.1044	0.0175
8	1:170318571_C_G	rs12121358	1	170318571	C	G	1.04019e-17	0.123377	0.0143974	1.732e-09	0.1055	0.0175
8	1:170319574_G_A	rs17346171	1	170319574	G	A	6.48276e-18	0.124255	0.0144086	1.9e-09	0.1052	0.0175
8	1:170320751_T_A	rs10753805	1	170320751	T	A	3.89275e-09	0.0930582	0.0158029	0.04799	0.0371	0.0188
8	1:170324934_A_T	rs34161857	1	170324934	A	T	6.24462e-18	0.124222	0.0143976	1.908e-09	0.1052	0.0175
8	1:170325215_C_T	rs12753359	1	170325215	C	T	4.90949e-18	0.125061	0.0144488	2.293e-09	0.1047	0.0175
8	1:170325277_A_G	rs12734846	1	170325277	A	G	6.9431e-18	0.124112	0.0144051	1.963e-09	0.105	0.0175
8	1:170327069_C_G	rs4550116	1	170327069	C	G	5.87726e-18	0.124413	0.0144082	1.749e-09	0.1054	0.0175
8	1:170327185_A_G	rs1360588	1	170327185	A	G	7.24372e-11	0.0909399	0.0139574	0.004842	0.0471	0.0167
8	1:170328105_C_G	rs36064440	1	170328105	C	G	8.88591e-18	0.123669	0.014401	1.696e-09	0.1054	0.0175
8	1:170330298_TTTTA_T	rs149362692	1	170330298	TTTTA	T	4.40731e-18	0.124996	0.0144208	3.85e-09	0.1131	0.0192
8	1:170331529_A_AT	rs59452262	1	170331529	A	AT	3.34757e-09	0.0935778	0.0158242	0.04348	0.0415	0.0206
8	1:170332546_T_C	rs4481907	1	170332546	T	C	1.3366e-10	0.0896011	0.0139501	0.004836	0.0473	0.0168
8	1:170332859_TTGTG_T	rs140808199	1	170332859	TTGTG	T	5.42417e-17	0.120186	0.0143469	0.02994	0.0872	0.0402
8	1:170333055_A_C	rs12119703	1	170333055	A	C	8.71604e-18	0.123817	0.0144145	1.769e-09	0.1058	0.0176
8	1:170334877_T_C	rs6663980	1	170334877	T	C	6.74049e-09	0.0916923	0.0158165	0.04988	0.0368	0.0188
8	1:170334934_A_G	rs10800513	1	170334934	A	G	3.99252e-09	0.0930379	0.0158107	0.02762	0.042	0.019
8	1:170336235_G_A	rs4537621	1	170336235	G	A	1.47215e-14	0.109407	0.0142274	7.151e-10	0.1069	0.0174
8	1:170339511_G_A	rs6698352	1	170339511	G	A	3.21391e-18	0.125414	0.0144094	1.167e-09	0.1064	0.0175
8	1:170339591_C_A	rs6698280	1	170339591	C	A	3.21412e-18	0.125414	0.0144094	1.165e-09	0.1064	0.0175
8	1:170340143_C_A	rs10919365	1	170340143	C	A	2.14109e-18	0.12631	0.0144361	1.138e-09	0.1065	0.0175
8	1:170340668_C_T	rs572344492	1	170340668	C	T	8.14355e-17	0.140643	0.0168857	0.0149	0.1163	0.0478
8	1:170341522_T_A	rs78003935	1	170341522	T	A	1.39725e-16	0.123007	0.0148829	2.989e-11	0.1221	0.0184
8	1:170341525_T_C	rs137936350	1	170341525	T	C	1.39725e-16	0.123007	0.0148829	5.897e-11	0.1203	0.0184
8	1:170341528_G_A	rs75729840	1	170341528	G	A	1.39725e-16	0.123007	0.0148829	1.34e-10	0.1177	0.0183
8	1:170342244_T_C	rs11580214	1	170342244	T	C	2.67551e-18	0.12571	0.0144089	1.123e-09	0.1065	0.0175
8	1:170343289_C_T	rs1113231	1	170343289	C	T	2.65075e-18	0.12573	0.0144095	1.09e-09	0.1066	0.0175
8	1:170345092_TG_T	rs138342830	1	170345092	TG	T	9.67131e-14	0.107931	0.0144965	4.349e-05	0.0785	0.0192
8	1:170349137_A_G	rs10919375	1	170349137	A	G	4.24669e-19	0.128036	0.0143372	5.302e-10	0.1079	0.0174
8	1:170349715_G_A	rs4623763	1	170349715	G	A	4.40836e-19	0.127998	0.0143396	2.971e-10	0.1095	0.0174
8	1:170352101_G_A	rs12131969	1	170352101	G	A	2.95299e-19	0.128642	0.0143407	5.248e-10	0.1079	0.0174
8	1:170352513_CT_C	rs138471432	1	170352513	CT	C	3.96465e-19	0.12813	0.0143355	1.64e-09	0.114	0.0189
8	1:170352566_CTA_C	rs35879474	1	170352566	CTA	C	4.28107e-19	0.128201	0.0143571	7.141e-10	0.1173	0.019
8	1:170353206_G_C	rs12133032	1	170353206	G	C	8.23699e-19	0.127332	0.0143768	4.023e-10	0.1087	0.0174
8	1:170353228_C_G	rs12140680	1	170353228	C	G	8.0871e-19	0.127327	0.0143729	3.821e-10	0.1092	0.0174
8	1:170353436_G_A	rs12133110	1	170353436	G	A	4.62608e-19	0.127851	0.0143317	7.437e-10	0.1072	0.0174
8	1:170354223_G_A	rs1095096	1	170354223	G	A	3.65793e-09	-0.0934468	0.0158412	0.04428	-0.0378	0.0188
8	1:170354387_G_A	rs10919378	1	170354387	G	A	4.10019e-19	0.128084	0.0143364	4.489e-10	0.1085	0.0174
8	1:170354577_T_C	rs10919379	1	170354577	T	C	9.82144e-19	0.126609	0.0143269	4.565e-10	0.1083	0.0174
8	1:170354846_C_T	rs11586686	1	170354846	C	T	4.8787e-19	0.127756	0.0143305	4.724e-10	0.1082	0.0174
8	1:170355740_TTTTA_T	rs139582542	1	170355740	TTTTA	T	8.93922e-19	0.126963	0.01435	1.575e-09	0.1141	0.0189
8	1:170357956_T_A	rs12130105	1	170357956	T	A	9.06659e-19	0.126847	0.0143394	1.091e-09	0.1062	0.0174
8	1:170358043_A_G	rs12129359	1	170358043	A	G	6.8495e-19	0.127294	0.0143393	3.841e-10	0.109	0.0174
8	1:170359071_G_A	rs7550040	1	170359071	G	A	2.08158e-11	0.0957039	0.0142838	8.309e-06	0.0766	0.0172
8	1:170359443_T_C	rs10919381	1	170359443	T	C	2.52847e-19	0.128803	0.0143313	6.456e-10	0.1074	0.0174
8	1:170360491_C_CT	rs141290797;rs71557694	1	170360491	C	CT	5.19637e-19	0.127931	0.0143613	0.01596	0.0972	0.0403
8	1:170361164_A_G	rs10919382	1	170361164	A	G	8.76137e-20	0.130754	0.0143633	7.282e-10	0.1071	0.0174
8	1:170361172_A_C	rs1576978	1	170361172	A	C	4.52361e-13	0.103161	0.014251	2.968e-06	0.0796	0.017
8	1:170361536_A_C	rs10919383	1	170361536	A	C	1.86076e-19	0.129305	0.0143335	5.78e-10	0.1077	0.0174
8	1:170362020_T_C	rs12134310	1	170362020	T	C	6.62766e-13	0.102343	0.0142401	2.334e-06	0.0804	0.017
8	1:170363183_A_G	rs1112882	1	170363183	A	G	6.89972e-13	0.102317	0.0142475	2.363e-06	0.0804	0.017
8	1:170364401_A_C	rs1333144	1	170364401	A	C	6.94015e-13	0.102386	0.0142587	1.984e-06	0.081	0.017
8	1:170365623_C_T	rs7554931	1	170365623	C	T	9.33379e-13	0.101704	0.0142443	2.175e-06	0.0806	0.017
8	1:170366010_T_C	rs6667462	1	170366010	T	C	8.47583e-19	0.128001	0.0144575	3.009e-10	0.1105	0.0175
8	1:170366441_A_G	rs12132288	1	170366441	A	G	2.58097e-19	0.128858	0.014341	4.788e-10	0.1084	0.0174
8	1:170367466_G_T	rs4471313	1	170367466	G	T	2.63656e-09	0.0944743	0.0158707	0.03738	0.039	0.0187
8	1:170369105_G_GA	rs57831591	1	170369105	G	GA	8.59489e-13	0.101841	0.0142408	1.531e-05	0.0806	0.0186
8	1:170371403_A_G	rs1889111	1	170371403	A	G	8.36771e-13	0.101901	0.0142419	2.671e-06	0.0799	0.017
8	1:170372435_C_T	rs10919387	1	170372435	C	T	5.35574e-12	0.0966823	0.0140204	0.001545	0.053	0.0167
8	1:170375663_A_G	rs12408130	1	170375663	A	G	4.77577e-19	0.128319	0.0143899	5.408e-10	0.1097	0.0177
8	1:170376743_A_G	rs12408490	1	170376743	A	G	1.89467e-10	0.0906625	0.0142335	0.001567	0.054	0.0171
8	1:170377200_G_C	rs17350305	1	170377200	G	C	1.23616e-18	0.125704	0.0142662	3.939e-09	0.1019	0.0173
8	1:170377400_T_C	rs17350312	1	170377400	T	C	1.88463e-18	0.125788	0.0143528	1.17e-09	0.1068	0.0176
8	1:170377418_C_T	rs12402306	1	170377418	C	T	3.52171e-19	0.128282	0.0143315	2.532e-09	0.1036	0.0174
8	1:170377564_G_A	rs12409985	1	170377564	G	A	1.60647e-18	0.125304	0.0142683	5.029e-09	0.1013	0.0173
8	1:170378386_C_T	rs10919390	1	170378386	C	T	1.53128e-19	0.129146	0.0142821	8.307e-09	0.1009	0.0175
8	1:170379310_T_G	rs12141076	1	170379310	T	G	1.45007e-19	0.129328	0.0142928	6.383e-09	0.1006	0.0173
8	1:170379773_T_C	rs4656768	1	170379773	T	C	2.37402e-11	-0.0940528	0.0140778	0.003583	-0.0492	0.0169
8	1:170380834_T_C	rs4442418	1	170380834	T	C	3.51184e-11	0.0930473	0.0140484	0.002504	0.0511	0.0169
8	1:170381360_T_C	rs10919391	1	170381360	T	C	3.79752e-19	0.127459	0.0142529	1.146e-08	0.0988	0.0173
8	1:170382131_G_A	rs10800520	1	170382131	G	A	5.39586e-15	-0.11045	0.0141289	5.847e-07	-0.0854	0.0171
8	1:170382776_C_T	rs4399219	1	170382776	C	T	2.63537e-19	-0.127985	0.0142475	3.242e-08	-0.0955	0.0173
8	1:170382898_T_C	rs4363474	1	170382898	T	C	1.12897e-18	-0.125949	0.0142774	3.365e-08	-0.0955	0.0173
8	1:170383224_C_T	rs10919392	1	170383224	C	T	4.98763e-11	0.0922699	0.0140413	0.003028	0.0501	0.0169
8	1:170385324_G_GA	rs35554172	1	170385324	G	GA	1.00646e-18	-0.125803	0.0142402	8.985e-09	-0.1083	0.0188
8	1:170385558_T_C	rs12142689	1	170385558	T	C	1.15826e-18	0.126204	0.014311	6.412e-09	0.1004	0.0173
8	1:170385570_C_A	rs12066718	1	170385570	C	A	8.84016e-19	-0.126011	0.0142403	1.531e-08	-0.0976	0.0172
8	1:170386703_G_T	rs1591148	1	170386703	G	T	1.13369e-14	-0.10924	0.0141442	2.471e-07	-0.0879	0.017
8	1:170386716_T_C	rs1591149	1	170386716	T	C	1.09907e-14	-0.109302	0.014145	2.741e-07	-0.0876	0.017
8	1:170387134_C_T	rs2027020	1	170387134	C	T	8.7898e-15	-0.109525	0.014122	2.717e-07	-0.0875	0.017
8	1:170387510_A_G	rs3933325	1	170387510	A	G	7.11935e-19	-0.126385	0.0142438	0.01994	-0.0933	0.0401
8	1:170387545_G_A	rs12728644	1	170387545	G	A	2.87251e-18	0.124375	0.0142692	0.02362	0.0908	0.0401
8	1:170388196_G_A	rs77394467	1	170388196	G	A	9.06576e-19	0.125987	0.0142421	0.02325	0.091	0.0401
8	1:170388276_A_G	rs76084319	1	170388276	A	G	9.07236e-19	0.125985	0.0142421	0.02326	0.091	0.0401
8	1:170388581_G_A	rs113189496	1	170388581	G	A	1.19328e-14	0.108987	0.0141235	2.853e-07	0.0986	0.0192
8	1:170389515_A_G	rs12145296	1	170389515	A	G	1.95025e-14	0.108173	0.0141331	8.165e-08	0.0914	0.017
8	1:170389788_T_C	rs10919394	1	170389788	T	C	1.12149e-14	-0.109066	0.0141193	1.985e-07	-0.0885	0.017
8	1:170389878_TC_T	rs34530138	1	170389878	TC	T	1.55705e-14	-0.108578	0.0141327	1.886e-07	-0.0967	0.0186
8	1:170391126_C_T	rs12128573	1	170391126	C	T	1.0366e-18	0.125642	0.0142273	4.712e-09	0.1009	0.0172
8	1:170392281_A_G	rs6665215	1	170392281	A	G	1.61997e-14	-0.108429	0.0141227	1.65e-07	-0.0891	0.017
8	1:170392301_C_T	rs6689586	1	170392301	C	T	9.42614e-15	-0.109375	0.0141188	1.873e-07	-0.0887	0.017
8	1:170392926_G_A	rs12122951	1	170392926	G	A	1.32879e-14	0.108581	0.0140959	8.99e-08	0.0922	0.0172
8	1:170393026_A_G	rs10800521	1	170393026	A	G	1.16059e-14	-0.108835	0.0140973	2.002e-07	-0.0884	0.017
8	1:170393917_C_T	rs12131734	1	170393917	C	T	6.32219e-11	0.0915648	0.0140095	0.001833	0.0525	0.0168
8	1:170394007_T_C	rs10919395	1	170394007	T	C	7.02213e-11	0.0913049	0.0140034	0.00192	0.0524	0.0169
8	1:170394250_A_T	rs12120718	1	170394250	A	T	1.13967e-18	0.125426	0.0142199	4.136e-09	0.1013	0.0172
8	1:170394558_T_C	rs6663456	1	170394558	T	C	6.72054e-11	0.0914069	0.0140049	0.001946	0.0522	0.0169
8	1:170394761_G_GAAC	rs151027117	1	170394761	G	GAAC	1.09735e-18	0.125546	0.0142266	3.306e-05	0.0781	0.0188
8	1:170394815_C_T	rs6699303	1	170394815	C	T	5.93007e-11	-0.0917337	0.0140148	0.003102	-0.0498	0.0169
8	1:170395050_A_G	rs12044404	1	170395050	A	G	6.36325e-11	-0.0915677	0.014012	0.002908	-0.0502	0.0169
8	1:170395209_T_C	rs7519067	1	170395209	T	C	1.02458e-18	0.12558	0.0142182	4.15e-09	0.1013	0.0172
8	1:170395801_A_G	rs10919396	1	170395801	A	G	5.3128e-11	0.0919201	0.0140082	0.002035	0.0519	0.0168
8	1:170396098_C_T	rs12123065	1	170396098	C	T	1.0246e-18	0.125599	0.0142203	4.271e-09	0.1012	0.0172
8	1:170396943_A_G	rs10919397	1	170396943	A	G	6.46318e-11	-0.0915585	0.0140156	0.002933	-0.0501	0.0169
8	1:170397234_CA_C	rs35841079	1	170397234	CA	C	8.08897e-11	0.0911895	0.0140314	0.002743	0.0551	0.0184
8	1:170397849_C_A	rs2901379	1	170397849	C	A	6.16276e-11	-0.0916332	0.0140118	0.002874	-0.0502	0.0169
8	1:170398135_T_C	rs11590481	1	170398135	T	C	7.26031e-11	0.0912872	0.0140115	0.00192	0.0522	0.0168
8	1:170398172_A_G	rs61825621	1	170398172	A	G	7.60193e-11	-0.0913123	0.0140302	0.003137	-0.0498	0.0169
8	1:170398438_C_T	rs6661700	1	170398438	C	T	6.09512e-11	-0.0916716	0.0140141	0.002161	-0.0518	0.0169
8	1:170400297_C_A	rs79474151	1	170400297	C	A	6.45227e-11	0.091499	0.014006	0.002493	0.0557	0.0184
8	1:170400660_T_C	rs7349087	1	170400660	T	C	1.00643e-18	0.125632	0.0142207	4.148e-09	0.1013	0.0172
8	1:170400821_C_T	rs2421214	1	170400821	C	T	5.95787e-11	-0.0916929	0.0140101	0.003102	-0.0499	0.0169
8	1:170400958_A_T	rs2421215	1	170400958	A	T	6.23782e-11	-0.091607	0.0140116	0.003021	-0.05	0.0168
8	1:170401324_T_C	rs77624417	1	170401324	T	C	7.13951e-11	-0.0913756	0.0140196	0.002973	-0.05	0.0168
8	1:170401537_T_C	rs12735789	1	170401537	T	C	9.89487e-11	0.0905952	0.0140055	0.001631	0.0531	0.0169
8	1:170402254_G_A	rs7512862	1	170402254	G	A	6.46768e-11	0.0914921	0.0140057	0.001832	0.0524	0.0168
8	1:170402359_C_T	rs7512797	1	170402359	C	T	7.77434e-11	-0.0911585	0.0140138	0.003083	-0.0499	0.0168
8	1:170402976_A_G	rs12119356	1	170402976	A	G	6.16864e-11	0.0915934	0.014006	0.001782	0.0526	0.0168
8	1:170403101_T_C	rs10919399	1	170403101	T	C	5.78432e-11	0.091747	0.0140089	0.003056	0.0499	0.0168
8	1:170403700_A_AT	rs34976505	1	170403700	A	AT	1.09371e-18	0.125484	0.014219	3.471e-09	0.1108	0.0188
8	1:170403725_G_A	rs2210550	1	170403725	G	A	5.84168e-11	-0.091728	0.0140091	0.002844	-0.0503	0.0169
8	1:170404542_C_A	rs10800524	1	170404542	C	A	6.49426e-11	-0.091506	0.0140091	0.003286	-0.0495	0.0168
8	1:170406261_C_T	rs12032644	1	170406261	C	T	7.57143e-11	-0.0911858	0.0140094	0.003707	-0.0489	0.0169
8	1:170406363_C_T	rs12128140	1	170406363	C	T	1.12473e-18	0.125367	0.0142108	4.75e-09	0.1009	0.0172
8	1:170407106_G_A	rs1537394	1	170407106	G	A	6.57878e-11	0.0913879	0.0139952	0.002042	0.0519	0.0168
8	1:170407926_G_T	rs1333141	1	170407926	G	T	6.23324e-11	-0.0915663	0.0140052	0.003205	-0.0496	0.0168
8	1:170408985_A_C	rs7512094	1	170408985	A	C	2.23594e-18	0.124348	0.0142198	4.588e-09	0.101	0.0172
8	1:170410369_T_A	rs10919401	1	170410369	T	A	1.98258e-18	0.124491	0.0142142	4.496e-09	0.101	0.0172
8	1:170412586_G_A	rs1333149	1	170412586	G	A	6.59319e-11	-0.0914612	0.0140071	0.003618	-0.049	0.0168
8	1:170412646_T_C	rs1333148	1	170412646	T	C	7.06515e-11	-0.0912865	0.0140026	0.003585	-0.049	0.0168
8	1:170412740_C_T	rs10919402	1	170412740	C	T	8.16457e-11	0.0909422	0.0139964	0.002097	0.0517	0.0168
8	1:170412806_C_A	rs12135319	1	170412806	C	A	3.8079e-18	0.126717	0.0145914	0.03522	0.0865	0.0411
8	1:170413292_G_A	rs1333147	1	170413292	G	A	6.70613e-11	-0.0914155	0.0140056	0.003644	-0.049	0.0168
8	1:170413406_C_T	rs1412890	1	170413406	C	T	1.07013e-18	0.125669	0.0142361	3.637e-09	0.1017	0.0172
8	1:170413419_G_A	rs1333145	1	170413419	G	A	5.73501e-11	-0.0918376	0.01402	0.002901	-0.0502	0.0168
8	1:170413957_C_T	rs7533882	1	170413957	C	T	7.81643e-11	0.091038	0.013997	0.001893	0.0523	0.0168
8	1:170414584_A_G	rs10919403	1	170414584	A	G	9.43772e-19	0.125688	0.0142155	4.679e-09	0.1009	0.0172
8	1:170414631_G_A	rs10919404	1	170414631	G	A	7.40371e-11	-0.0911757	0.0140007	0.004867	-0.0477	0.0169
8	1:170415362_G_C	rs12124354	1	170415362	G	C	1.26122e-18	0.125203	0.0142128	4.499e-09	0.101	0.0172
8	1:170416770_C_A	rs2421324	1	170416770	C	A	6.97914e-11	-0.091358	0.0140096	0.003184	-0.0497	0.0168
8	1:170417755_A_G	rs10919405	1	170417755	A	G	1.54006e-18	0.124873	0.0142116	4.459e-09	0.1011	0.0172
8	1:170418964_G_A	rs12405323	1	170418964	G	A	1.85666e-18	0.124681	0.0142238	3.443e-09	0.1018	0.0172
8	1:170419012_C_T	rs1333134	1	170419012	C	T	5.91021e-11	-0.0916611	0.0140026	0.002892	-0.0502	0.0169
8	1:170419037_C_G	rs10919406	1	170419037	C	G	1.03019e-18	0.125671	0.0142294	4.206e-09	0.1016	0.0173
8	1:170420921_C_T	rs12138138	1	170420921	C	T	3.74318e-18	0.123569	0.0142257	4.2e-09	0.1013	0.0172
8	1:170421052_C_T	rs10753812	1	170421052	C	T	8.83829e-11	-0.0909379	0.0140215	0.005722	-0.047	0.017
8	1:170421735_C_T	rs12139124	1	170421735	C	T	1.83889e-18	0.124813	0.0142371	3.58e-09	0.1108	0.0188
8	1:170424569_GGTA_G	rs113083829	1	170424569	GGTA	G	1.19027e-10	-0.0905179	0.0140543	0.002472	-0.0564	0.0186
8	1:170424595_G_T	rs7368078	1	170424595	G	T	1.31674e-10	-0.0902662	0.0140487	0.003506	-0.0492	0.0169
8	1:170424678_G_A	rs10919408	1	170424678	G	A	1.54242e-18	0.125782	0.0143153	4.404e-09	0.1013	0.0173
8	1:170424688_C_CT	rs371766442	1	170424688	C	CT	9.78673e-17	0.123137	0.0148227	0.01044	0.1072	0.0419
8	1:170425462_G_A	rs10919409	1	170425462	G	A	1.07393e-10	-0.0905689	0.0140283	0.00515	-0.0493	0.0176
8	1:170425853_C_T	rs113323384	1	170425853	C	T	3.81764e-18	0.123646	0.0142382	5.756e-09	0.1099	0.0189
8	1:170426839_A_G	rs1591150	1	170426839	A	G	4.19689e-18	-0.123414	0.0142291	1.455e-08	-0.0975	0.0172
8	1:170427510_C_G	rs12724601	1	170427510	C	G	8.73986e-18	0.122479	0.0142592	4.723e-09	0.101	0.0172
8	1:170427536_A_G	rs4281371	1	170427536	A	G	7.81702e-18	-0.122569	0.0142484	1.394e-08	-0.0976	0.0172
8	1:170428381_C_T	rs7411842	1	170428381	C	T	1.48906e-10	-0.0898373	0.0140229	0.003482	-0.0492	0.0169
8	1:170429792_T_G	rs10919410	1	170429792	T	G	6.26067e-18	-0.122722	0.0142242	1.423e-08	-0.0977	0.0172
8	1:170430636_GT_G	rs11286655	1	170430636	GT	G	5.0551e-18	0.123258	0.014246	0.02572	0.0895	0.0401
8	1:170432995_T_C	rs7511715	1	170432995	T	C	6.50284e-18	0.122731	0.0142324	4.896e-09	0.1008	0.0172
8	1:170433401_C_T	rs6427253	1	170433401	C	T	6.58114e-18	0.122698	0.0142309	5.061e-09	0.1007	0.0172
8	1:170433781_G_A	rs4294468	1	170433781	G	A	6.10146e-18	-0.122771	0.0142251	1.495e-08	-0.0974	0.0172
8	1:170433898_G_A	rs10919411	1	170433898	G	A	9.56508e-10	-0.0862021	0.0140934	0.000407	-0.0605	0.0171
8	1:170434147_G_A	rs11587491	1	170434147	G	A	8.6298e-18	0.122333	0.0142398	4.751e-09	0.1009	0.0172
8	1:170435021_A_G	rs12758213	1	170435021	A	G	1.16455e-17	0.122207	0.0142826	1.621e-08	0.1097	0.0194
8	1:170436083_G_A	rs12135231	1	170436083	G	A	6.58204e-18	0.122698	0.0142309	3.834e-08	0.0961	0.0175
8	1:170436428_C_T	rs12143005	1	170436428	C	T	6.58114e-18	0.122698	0.0142309	1.107e-08	0.1088	0.019
8	1:170437552_G_T	rs12137095	1	170437552	G	T	6.58114e-18	0.122698	0.0142309	1.448e-08	0.1069	0.0189
8	1:170438458_A_G	rs9725792	1	170438458	A	G	6.58114e-18	0.122698	0.0142309	0.02586	0.0893	0.0401
8	1:170438525_G_A	rs9700512	1	170438525	G	A	5.92186e-18	-0.122813	0.0142243	0.02397	-0.0904	0.04
8	1:170438870_A_G	rs6687988	1	170438870	A	G	5.30658e-18	-0.123022	0.0142279	1.11e-08	-0.099	0.0173
8	1:170439068_G_A	rs28702606	1	170439068	G	A	7.26306e-18	-0.122509	0.0142276	3.341e-08	-0.096	0.0174
8	1:170440622_C_T	rs11577004	1	170440622	C	T	8.95702e-18	0.122178	0.0142289	4.579e-09	0.101	0.0172
8	1:170441709_T_C	rs10919416	1	170441709	T	C	6.2874e-18	0.122767	0.0142303	4.569e-09	0.101	0.0172
8	1:170442454_A_C	rs10919417	1	170442454	A	C	6.33755e-18	0.122751	0.0142299	4.45e-09	0.101	0.0172
8	1:170443579_T_C	rs12044570	1	170443579	T	C	1.6552e-10	-0.0896353	0.0140267	0.00311	-0.0498	0.0168
8	1:170443986_A_G	rs10919418	1	170443986	A	G	5.6e-18	-0.123036	0.0142395	1.35e-08	-0.0976	0.0172
8	1:170444010_A_G	rs12140161	1	170444010	A	G	6.68967e-18	0.122779	0.0142433	4.374e-09	0.1011	0.0172
8	1:170444782_C_CA	rs35206020	1	170444782	C	CA	5.64252e-18	-0.122922	0.0142278	1.777e-08	-0.1071	0.019
8	1:170445053_TA_T	rs35462086	1	170445053	TA	T	7.27272e-18	0.123177	0.0143054	0.03692	0.0841	0.0403
8	1:170445224_T_C	rs1591147	1	170445224	T	C	5.60997e-18	-0.122886	0.0142226	7.651e-09	-0.0995	0.0172
8	1:170445901_GA_G	rs77831749	1	170445901	GA	G	1.16998e-10	-0.0903938	0.0140294	0.001815	-0.0579	0.0186
8	1:170446678_C_T	rs12119012	1	170446678	C	T	6.35258e-18	0.122747	0.0142299	4.37e-09	0.1011	0.0172
8	1:170447744_T_TC	rs34156556	1	170447744	T	TC	6.71802e-18	0.122699	0.0142349	3.889e-09	0.1104	0.0188
8	1:170447836_CTTTAG_C	rs148545531	1	170447836	CTTTAG	C	6.10439e-18	0.122873	0.014237	2.546e-09	0.1119	0.0188
8	1:170449235_T_A	rs12140770	1	170449235	T	A	6.644e-18	0.122686	0.0142312	4.128e-09	0.1013	0.0172
8	1:170449883_AT_A	rs71557700	1	170449883	AT	A	6.24629e-18	0.122784	0.014231	3.584e-09	0.1107	0.0188
8	1:170451606_A_G	rs6695889	1	170451606	A	G	1.22993e-10	-0.0902823	0.0140286	0.003507	-0.0492	0.0168
8	1:170452501_C_T	rs12124515	1	170452501	C	T	7.52705e-18	0.122477	0.0142306	4.509e-09	0.101	0.0172
8	1:170453146_C_G	rs6675683	1	170453146	C	G	6.29194e-18	0.122758	0.0142293	4.482e-09	0.101	0.0172
8	1:170453541_T_A	rs6691444	1	170453541	T	A	1.9014e-10	-0.0893967	0.014036	0.003485	-0.0492	0.0168
8	1:170458184_C_CA	rs34599702;rs71299467	1	170458184	C	CA	1.14399e-17	0.124339	0.0145282	0.02043	0.0949	0.0409
8	1:170458935_A_T	rs10919421	1	170458935	A	T	6.23697e-18	0.122782	0.0142305	4.661e-09	0.1009	0.0172
8	1:170459016_C_T	rs6696114	1	170459016	C	T	6.97493e-18	-0.122578	0.0142279	1.209e-08	-0.0988	0.0173
8	1:170461981_A_G	rs4508077	1	170461981	A	G	5.68433e-18	-0.123075	0.0142469	1.054e-08	-0.0985	0.0172
8	1:170462467_A_G	rs3923079	1	170462467	A	G	1.91045e-17	-0.121154	0.0142549	1.026e-08	-0.0986	0.0172
8	1:170465648_G_A	rs12402526	1	170465648	G	A	7.94817e-18	0.122508	0.0142446	4.841e-09	0.101	0.0173
8	1:170465981_A_T	rs12116910	1	170465981	A	T	6.80137e-18	0.122633	0.0142295	4.884e-09	0.1007	0.0172
8	1:170466454_A_G	rs1333142	1	170466454	A	G	6.14576e-18	-0.122743	0.0142231	1.379e-08	-0.0975	0.0172
8	1:170467176_A_C	rs1999523	1	170467176	A	C	6.52027e-18	0.122736	0.0142335	5.01e-09	0.1007	0.0172
8	1:170468472_G_A	rs35227427	1	170468472	G	A	6.00004e-18	0.122855	0.0142316	0.02518	0.0898	0.0401
8	1:170469838_C_T	rs4656776	1	170469838	C	T	6.14576e-18	-0.122743	0.0142231	1.395e-08	-0.0975	0.0172
8	1:170470418_C_G	rs72709772	1	170470418	C	G	7.73466e-18	0.122529	0.0142418	5.448e-09	0.1005	0.0172
8	1:170470628_A_C	rs72709774	1	170470628	A	C	5.92609e-18	0.122931	0.0142381	5.244e-09	0.1006	0.0172
8	1:170471343_C_T	rs11584810	1	170471343	C	T	4.39369e-18	0.123393	0.0142353	5.555e-09	0.1004	0.0172
8	1:170473369_A_C	rs1537389	1	170473369	A	C	1.10853e-10	-0.0907412	0.0140654	0.002908	-0.0503	0.0169
8	1:170473659_C_G	rs1537390	1	170473659	C	G	5.21293e-18	-0.123033	0.0142258	1.371e-08	-0.0976	0.0172
8	1:170473784_T_A	rs1970117	1	170473784	T	A	5.0241e-18	-0.123085	0.0142248	0.02015	-0.0931	0.0401
8	1:170475389_C_G	rs12132006	1	170475389	C	G	5.14221e-18	0.123136	0.014235	5.635e-09	0.1094	0.0188
8	1:170477042_AG_A	rs10711515	1	170477042	AG	A	4.5645e-18	-0.123251	0.014226	1.946e-08	-0.106	0.0189
8	1:170477349_T_C	rs4423075	1	170477349	T	C	4.6005e-18	0.123301	0.0142333	5.228e-09	0.1006	0.0172
8	1:170479298_AAGCAG_A	rs67806161	1	170479298	AAGCAG	A	3.8773e-18	0.123704	0.0142478	5.328e-09	0.1097	0.0188
8	1:170480292_G_A	rs10800526	1	170480292	G	A	3.43454e-18	-0.123737	0.014229	1.353e-08	-0.0976	0.0172
8	1:170480531_C_T	rs10919423	1	170480531	C	T	3.65291e-18	0.123764	0.0142435	5.264e-09	0.1006	0.0172
8	1:170481571_G_A	rs10919424	1	170481571	G	A	5.36432e-18	0.123085	0.0142371	5.726e-09	0.1003	0.0172
8	1:170482301_T_C	rs1928716	1	170482301	T	C	6.44243e-18	-0.122793	0.0142378	1.249e-08	-0.0978	0.0172
8	1:170482352_C_T	rs11587811	1	170482352	C	T	5.89994e-18	0.122986	0.0142436	5.51e-09	0.1004	0.0172
8	1:170483041_T_A	rs12130086	1	170483041	T	A	6.48193e-18	0.122847	0.0142453	5.173e-09	0.1008	0.0173
8	1:170486483_C_CT	rs35214188	1	170486483	C	CT	6.13396e-18	0.122933	0.0142448	8.047e-09	0.1085	0.0188
8	1:170490570_G_A	rs12135326	1	170490570	G	A	1.29912e-18	0.125673	0.0142716	2.38e-09	0.1031	0.0173
8	1:170493247_C_CT	rs35728538	1	170493247	C	CT	1.06099e-18	0.126088	0.014282	8.011e-10	0.1159	0.0189
8	1:170493407_A_G	rs6667728	1	170493407	A	G	1.16288e-18	0.125908	0.0142782	1.794e-09	0.104	0.0173
8	1:170493630_A_T	rs12135132	1	170493630	A	T	1.17078e-18	0.125926	0.0142815	1.838e-09	0.104	0.0173
8	1:170497526_C_G	rs12145961	1	170497526	C	G	1.15207e-18	0.125912	0.0142769	1.796e-09	0.1041	0.0173
8	1:170501456_C_T	rs11578119	1	170501456	C	T	2.776e-20	0.131794	0.014283	2.242e-09	0.1036	0.0173
8	1:170501746_C_G	rs10919426	1	170501746	C	G	2.29421e-19	0.129007	0.0143369	6.531e-09	0.1009	0.0174
8	1:170503928_G_A	rs56066714	1	170503928	G	A	5.32046e-10	-0.0974806	0.015699	0.0008172	-0.0624	0.0186
8	1:170504019_G_A	rs2183372	1	170504019	G	A	3.92215e-19	-0.127755	0.0142916	8.67e-10	-0.1059	0.0173
8	1:170505188_T_G	rs12138428	1	170505188	T	G	2.39332e-19	0.129014	0.0143451	3.239e-09	0.1029	0.0174
8	1:170505325_C_T	rs12562422	1	170505325	C	T	4.80067e-10	-0.0978544	0.0157184	0.001051	-0.0611	0.0186
8	1:170510306_C_T	rs4656781	1	170510306	C	T	4.35075e-19	-0.127618	0.0142946	8.689e-10	-0.1059	0.0173
8	1:170510520_G_A	rs12021752	1	170510520	G	A	6.27099e-10	-0.0971228	0.0157069	0.0006653	-0.0634	0.0186
8	1:170510613_G_T	rs66639118	1	170510613	G	T	2.07268e-19	0.129202	0.0143409	3.546e-09	0.1026	0.0174
8	1:170512369_T_A	rs2421326	1	170512369	T	A	3.352e-19	-0.128145	0.0143075	8.889e-10	-0.1058	0.0173
8	1:170513186_G_T	rs61826201	1	170513186	G	T	7.76911e-11	-0.0995748	0.0153074	0.0002237	-0.0672	0.0182
8	1:170514229_G_A	rs12120764	1	170514229	G	A	2.12467e-19	0.129251	0.0143506	4.061e-09	0.1024	0.0174
8	1:170519884_T_C	rs16863425	1	170519884	T	C	2.08976e-12	-0.106155	0.0151038	0.0001029	-0.0698	0.018
8	1:170521376_G_A	rs913257	1	170521376	G	A	4.99393e-13	-0.101079	0.0139892	0.00366	-0.049	0.0169
8	1:170522667_T_A	rs6427262	1	170522667	T	A	4.22908e-12	-0.108301	0.0156294	0.005196	-0.0572	0.0205
8	1:170528547_G_A	rs12564005	1	170528547	G	A	1.22874e-09	-0.0965826	0.0158946	0.002063	-0.0578	0.0188
8	1:170529570_G_A	rs10919430	1	170529570	G	A	1.4011e-19	0.129055	0.0142567	3.955e-08	0.0955	0.0174
8	1:170530053_G_T	rs12126472	1	170530053	G	T	2.96559e-19	0.12782	0.0142498	3.641e-08	0.0958	0.0174
8	1:170530657_A_G	rs1888173	1	170530657	A	G	3.20924e-19	0.127643	0.0142438	2.495e-08	0.097	0.0174
8	1:170532179_A_T	rs6663134	1	170532179	A	T	1.68969e-10	-0.0988028	0.0154689	0.001052	-0.06	0.0183
8	1:170538101_C_A	rs4656785	1	170538101	C	A	1.9827e-09	-0.095896	0.0159847	0.001085	-0.0619	0.0189
8	1:170538558_T_C	rs4656218	1	170538558	T	C	2.01055e-10	-0.0987718	0.0155289	0.0003817	-0.0656	0.0185
8	1:170539500_G_A	rs12130520	1	170539500	G	A	4.68189e-19	0.127322	0.0142745	3.844e-08	0.0967	0.0176
8	1:170542199_G_T	rs10919433	1	170542199	G	T	1.65946e-10	-0.099375	0.0155518	0.0004042	-0.0654	0.0185
8	1:170542820_G_A	rs12134482	1	170542820	G	A	1.06307e-18	0.125896	0.0142606	2.488e-08	0.1064	0.0191
8	1:170543480_T_A	rs113775216	1	170543480	T	A	2.00049e-09	-0.095931	0.0159945	0.00185	-0.0594	0.0191
8	1:170543775_T_C	rs12132914	1	170543775	T	C	9.40817e-19	0.126192	0.014272	2.611e-08	0.1063	0.0191
8	1:170544299_A_T	rs12036605	1	170544299	A	T	8.94702e-10	-0.0990471	0.0161653	0.002159	-0.0596	0.0194
8	1:170544512_A_C	rs55679115	1	170544512	A	C	9.52772e-19	0.126043	0.0142574	5.447e-08	0.1044	0.0192
8	1:170544591_TTA_T	rs376843650	1	170544591	TTA	T	1.56963e-12	0.123958	0.0175374	0.01745	0.1186	0.0499
8	1:170546697_C_T	rs12140689	1	170546697	C	T	6.40147e-19	0.126793	0.0142707	2.306e-08	0.0985	0.0176
8	1:170548555_C_A	rs6678578	1	170548555	C	A	2.15422e-09	-0.0958041	0.0160054	0.001041	-0.0622	0.019
8	1:170550932_T_C	rs10753816	1	170550932	T	C	2.79641e-13	0.103498	0.0141702	0.00364	0.0498	0.0171
8	1:170551191_CA_C	rs35817387	1	170551191	CA	C	5.38888e-10	0.0988496	0.0159247	0.04024	0.092	0.0449
8	1:170552657_A_G	rs9919189	1	170552657	A	G	1.05651e-13	0.106113	0.0142746	0.0007906	0.0581	0.0173
8	1:170554331_A_C	rs12567093	1	170554331	A	C	1.85443e-09	-0.0916943	0.0152568	0.003355	-0.0544	0.0185
8	1:170554924_G_A	rs7535322	1	170554924	G	A	2.96091e-09	-0.0901829	0.0151983	0.003955	-0.0532	0.0185
8	1:170712490_A_G	rs2421492	1	170712490	A	G	9.09474e-10	0.0868263	0.0141768	8.189e-07	0.0839	0.017
8	1:170712997_T_C	rs2227206	1	170712997	T	C	1.01366e-09	0.0864453	0.0141546	7.67e-07	0.084	0.017
8	1:170714067_A_C	rs10919456	1	170714067	A	C	6.8971e-10	0.0872417	0.0141433	0.02022	0.0915	0.0394
8	1:170715110_A_G	rs6679313	1	170715110	A	G	1.74616e-10	0.0927261	0.014529	2.191e-07	0.0905	0.0175
8	1:170716460_T_C	rs7528424	1	170716460	T	C	2.12108e-10	0.0922822	0.0145273	2.314e-07	0.0903	0.0175
8	1:170721225_C_CT	rs5778680	1	170721225	C	CT	9.08225e-10	0.0879575	0.014361	0.007572	0.1068	0.04
8	1:170723093_C_T	rs7519265	1	170723093	C	T	7.38392e-10	0.0869729	0.0141244	7.212e-07	0.0841	0.017
8	1:170725164_C_T	rs4644548	1	170725164	C	T	7.62682e-10	0.0868732	0.01412	7.158e-07	0.0841	0.017
8	1:170727442_T_C	rs4656224	1	170727442	T	C	8.63619e-10	0.0866097	0.0141224	1.501e-06	0.0816	0.017
8	1:170728514_A_G	rs4656803	1	170728514	A	G	5.52176e-10	0.0876688	0.0141321	7.172e-07	0.0846	0.0171
8	1:170732429_T_C	rs2227205	1	170732429	T	C	6.86483e-10	0.0871124	0.0141206	1.265e-06	0.0825	0.017
8	1:170734067_T_C	rs2213749	1	170734067	T	C	5.53666e-10	0.087595	0.0141212	8.769e-07	0.0835	0.017
8	1:170734890_A_C	rs10919462	1	170734890	A	C	1.05835e-09	0.0861671	0.0141249	7.517e-07	0.084	0.017
8	1:170736471_T_C	rs978985	1	170736471	T	C	8.94232e-10	0.0864956	0.0141166	1.327e-06	0.0821	0.017
8	1:170737633_A_G	rs10800535	1	170737633	A	G	7.02432e-10	0.0870568	0.0141199	6.717e-07	0.0845	0.017
8	1:170737752_T_C	rs10800536	1	170737752	T	C	9.04013e-10	0.0865276	0.0141258	3.699e-07	0.0867	0.0171
8	1:170738723_T_C	rs10800537	1	170738723	T	C	1.05186e-09	0.0862	0.014128	5.974e-07	0.0849	0.017
8	1:170739704_A_G	rs10919464	1	170739704	A	G	2.05566e-09	0.0845277	0.0141036	7.584e-07	0.0838	0.017
8	1:170741013_A_C	rs980467	1	170741013	A	C	1.13645e-10	0.0908871	0.0140963	2.389e-07	0.0877	0.017
8	1:170741090_C_T	rs7527200	1	170741090	C	T	1.94429e-11	0.0971117	0.0144724	4.12e-07	0.0883	0.0174
8	1:170742228_A_G	rs1029320	1	170742228	A	G	6.794e-11	0.0941459	0.0144282	2.316e-07	0.0901	0.0174
8	1:170742278_C_CATCCA	rs112432479	1	170742278	C	CATCCA	2.99588e-11	0.096179	0.01447	0.0007657	0.1365	0.0406
8	1:170746699_C_CT	rs71299462	1	170746699	C	CT	2.66062e-10	0.101944	0.0161372	0.0001135	0.1783	0.0462
8	1:170747465_C_T	rs12044001	1	170747465	C	T	2.82747e-11	0.096326	0.0144736	3.72e-07	0.0889	0.0175
8	1:170748276_C_G	rs10733057	1	170748276	C	G	1.59202e-11	0.0973626	0.0144471	1.475e-07	0.0916	0.0174
8	1:170756257_T_C	rs10919468	1	170756257	T	C	1.36805e-11	0.0976623	0.0144444	1.372e-07	0.0919	0.0174
8	1:170757471_T_G	rs10919469	1	170757471	T	G	1.39575e-11	0.0976765	0.0144527	4.182e-07	0.0885	0.0175
8	1:170762636_C_T	rs10753819	1	170762636	C	T	3.57783e-12	0.10052	0.0144573	5.454e-08	0.0948	0.0174
8	1:170762680_G_A	rs10919470	1	170762680	G	A	1.46992e-11	0.102021	0.0151123	2.07e-07	0.0948	0.0183
8	1:170763553_G_A	rs10919471	1	170763553	G	A	9.22341e-12	0.0984603	0.014441	1.144e-07	0.0925	0.0175
8	1:170763636_G_A	rs10753820	1	170763636	G	A	3.24596e-12	0.100562	0.0144349	4.007e-08	0.0956	0.0174
8	1:170764907_A_G	rs10800541	1	170764907	A	G	3.75109e-12	0.100149	0.0144177	8.589e-08	0.0933	0.0174
8	1:170764915_T_G	rs10800542	1	170764915	T	G	4.37795e-12	0.0996598	0.0143925	3.067e-08	0.0963	0.0174
8	1:170765768_T_C	rs10800543	1	170765768	T	C	2.51699e-12	0.101035	0.0144287	2.969e-08	0.0969	0.0175
8	1:170766847_C_CT	rs34194302	1	170766847	C	CT	4.45438e-12	0.0999111	0.0144339	7.627e-09	0.1099	0.019
8	1:170767519_T_C	rs763770	1	170767519	T	C	3.45113e-12	0.100335	0.0144201	3.194e-08	0.0963	0.0174
8	1:170769979_C_T	rs7523880	1	170769979	C	T	3.57238e-12	0.100484	0.0144516	3.971e-08	0.0956	0.0174
8	1:170771306_G_A	rs10919475	1	170771306	G	A	2.15229e-12	0.101546	0.0144565	6.755e-08	0.0939	0.0174
8	1:170771419_C_CAG	rs35379245	1	170771419	C	CAG	2.23888e-12	0.101553	0.0144689	1.005e-08	0.1087	0.019
8	1:170771935_C_T	rs10919476	1	170771935	C	T	1.59176e-12	0.101535	0.014369	1.177e-07	0.0917	0.0173
8	1:170772776_A_G	rs2206310	1	170772776	A	G	1.4226e-12	0.101727	0.0143645	1.074e-07	0.0919	0.0173
8	1:170773031_A_G	rs2143109	1	170773031	A	G	1.00258e-12	0.1025	0.0143755	1.188e-07	0.0916	0.0173
8	1:170773521_C_T	rs10737554	1	170773521	C	T	1.49146e-12	0.101657	0.0143679	1.288e-07	0.0915	0.0173
8	1:170774874_G_C	rs1555067	1	170774874	G	C	1.23754e-12	0.101992	0.0143628	1.254e-07	0.0914	0.0173
8	1:170777292_C_T	rs10919478	1	170777292	C	T	2.51573e-12	0.100789	0.0143935	2.996e-07	0.0892	0.0174
8	1:170777858_T_C	rs6660781	1	170777858	T	C	2.99485e-10	0.09495	0.0150737	6.566e-07	0.0911	0.0183
8	1:170778488_CA_C	rs10719308	1	170778488	CA	C	2.62452e-12	0.100688	0.0143912	5.106e-08	0.1037	0.019
8	1:170780316_T_C	rs2103639	1	170780316	T	C	4.37637e-12	0.0998401	0.0144185	2.181e-07	0.0906	0.0175
8	1:170780433_A_T	rs12022507	1	170780433	A	T	3.03907e-10	0.0949463	0.0150786	8.71e-07	0.0902	0.0183
8	1:170780958_A_C	rs112469079	1	170780958	A	C	2.20023e-12	0.101044	0.0143913	4.897e-08	0.1039	0.019
8	1:170781171_T_G	rs113131691	1	170781171	T	G	3.20377e-10	0.0947924	0.0150737	4.725e-07	0.1007	0.02
8	1:170782683_G_C	rs10919480	1	170782683	G	C	2.24075e-12	0.101008	0.0143915	5.752e-08	0.1034	0.0191
8	1:170783630_A_G	rs6674179	1	170783630	A	G	3.39182e-10	0.0946593	0.0150738	1.04e-06	0.0914	0.0187
8	1:170785586_A_G	rs12059356	1	170785586	A	G	2.64082e-11	0.0968314	0.0145276	1.091e-07	0.1017	0.0192
8	1:170786995_T_C	rs7528013	1	170786995	T	C	4.41023e-08	0.0882501	0.0161229	0.0001634	0.0756	0.0201
8	1:170787196_G_T	rs11579264	1	170787196	G	T	4.66736e-08	0.0881599	0.016136	0.0002079	0.0744	0.0201
8	1:170788655_A_T	rs7544590	1	170788655	A	T	2.17515e-12	0.101033	0.0143865	7.086e-07	0.087	0.0175
8	1:170789365_G_C	rs11802891	1	170789365	G	C	3.96883e-08	0.0883235	0.0160815	0.0002531	0.0734	0.02
8	1:170789861_A_C	rs10919482	1	170789861	A	C	3.16305e-10	0.0947665	0.0150649	1.222e-06	0.0893	0.0184
8	1:170790039_G_GTCTCTACAAA	rs138773644	1	170790039	G	GTCTCTACAAA	9.30568e-13	0.103347	0.0144736	0.003121	0.1199	0.0406
8	1:170790119_A_G	rs10919483	1	170790119	A	G	1.53035e-12	0.102114	0.0144397	6.871e-07	0.0872	0.0176
8	1:170791811_A_G	rs6683847	1	170791811	A	G	1.67753e-12	0.101658	0.0144013	9.191e-07	0.086	0.0175
8	1:170795380_A_G	rs10800545	1	170795380	A	G	1.78798e-10	0.0897151	0.0140652	0.000212	0.0627	0.0169
8	1:170795855_A_C	rs10737555	1	170795855	A	C	1.51226e-10	0.0901052	0.0140698	0.0002428	0.0621	0.0169
8	1:170797223_C_CA	rs75464695	1	170797223	C	CA	1.51055e-10	0.090099	0.0140685	0.0004936	0.0646	0.0186
8	1:170798444_A_G	rs10753823	1	170798444	A	G	3.86792e-09	0.0874762	0.0148523	0.0001152	0.0695	0.018
8	1:170798504_A_G	rs6658807	1	170798504	A	G	1.98291e-10	0.0895228	0.01407	0.0002916	0.0612	0.0169
8	1:170799177_T_C	rs10753824	1	170799177	T	C	1.22116e-08	0.0844812	0.0148298	0.0003361	0.0653	0.0182
8	1:170800613_A_G	rs2012058	1	170800613	A	G	1.98326e-10	0.0896002	0.0140823	0.0001261	0.0648	0.0169
8	1:170800863_A_C	rs2143111	1	170800863	A	C	1.88381e-10	0.0896739	0.0140764	0.0001655	0.0636	0.0169
8	1:170802764_C_G	rs2143112	1	170802764	C	G	1.96322e-10	0.089584	0.0140763	0.0002374	0.062	0.0169
8	1:170802792_C_T	rs2143113	1	170802792	C	T	1.19688e-10	0.090646	0.0140761	0.0002226	0.0623	0.0169
8	1:170803878_C_T	rs6682740	1	170803878	C	T	1.71655e-10	0.0898967	0.0140799	0.0001673	0.0635	0.0169
8	1:170805129_G_C	rs6686567	1	170805129	G	C	1.34049e-10	0.0903583	0.014069	0.0002386	0.0621	0.0169
8	1:170805692_C_CTTTTTTT	rs35454516	1	170805692	C	CTTTTTTT	8.42743e-09	0.0909425	0.0157895	0.004275	0.1283	0.0449
8	1:170806356_A_AT	rs71766597	1	170806356	A	AT	1.86181e-10	0.0896467	0.0140681	0.000371	0.0658	0.0185
8	1:170806765_AT_A	rs35391820	1	170806765	AT	A	7.97932e-10	0.0873949	0.0142213	0.03804	0.0831	0.0401
8	1:170807586_A_G	rs10800546	1	170807586	A	G	2.81669e-10	0.0887258	0.0140644	0.00024	0.0619	0.0169
8	1:170814320_G_T	rs7551838	1	170814320	G	T	3.9782e-10	0.08818	0.0140978	0.0003351	0.0606	0.0169
8	1:170815067_T_G	rs2206312	1	170815067	T	G	3.12354e-10	0.088501	0.0140645	0.0002261	0.0622	0.0169
8	1:170816253_C_T	rs10800548	1	170816253	C	T	4.0539e-10	0.0879194	0.0140627	0.0002204	0.0623	0.0169
8	1:170816352_C_T	rs6657519	1	170816352	C	T	2.68872e-10	0.0888877	0.014074	0.0001786	0.0632	0.0169
8	1:170819893_G_A	rs7553720	1	170819893	G	A	2.03312e-10	0.0894732	0.0140707	0.0002303	0.0622	0.0169
8	1:170820098_T_G	rs10919495	1	170820098	T	G	1.57486e-10	0.0900521	0.0140752	0.0002317	0.0622	0.0169
8	1:170824450_A_T	rs10800551	1	170824450	A	T	1.13578e-10	0.090813	0.0140846	0.0001255	0.0648	0.0169
8	1:170825876_T_C	rs1158083	1	170825876	T	C	7.2834e-09	0.0813883	0.0140706	0.0001188	0.0649	0.0169
8	1:170825888_C_T	rs1158084	1	170825888	C	T	7.45394e-09	0.0813371	0.0140713	0.000119	0.0649	0.0169
8	1:170826068_T_C	rs1158085	1	170826068	T	C	7.61018e-09	0.0812344	0.014062	0.0001129	0.0651	0.0169
8	1:170826425_G_GCTT	rs35469113	1	170826425	G	GCTT	9.2035e-09	0.0808628	0.0140759	0.0003724	0.0657	0.0185
8	1:170826488_G_T	rs9645331	1	170826488	G	T	9.51356e-09	0.0809465	0.0141042	0.000118	0.065	0.0169
8	1:170826504_G_A	rs9645332	1	170826504	G	A	1.40641e-08	0.0800345	0.014109	9.904e-05	0.0659	0.0169
8	1:170826675_G_A	rs10753826	1	170826675	G	A	1.62178e-08	0.0800433	0.0141716	0.0001279	0.0651	0.017
8	1:170826703_A_T	rs10800555	1	170826703	A	T	1.1912e-08	0.0801405	0.0140573	8.269e-05	0.0678	0.0172
8	1:170826720_C_T	rs10753827	1	170826720	C	T	1.19242e-08	0.080127	0.0140554	0.0002185	0.066	0.0179
8	1:170826721_G_A	rs10753828	1	170826721	G	A	1.35355e-08	0.0798058	0.0140524	0.0004002	0.0632	0.0178
8	1:170826780_C_G	rs10753829	1	170826780	C	G	1.34218e-08	0.0798617	0.0140587	0.0001358	0.0645	0.0169
8	1:170828021_C_A	rs10800558	1	170828021	C	A	3.36698e-09	0.0829442	0.0140283	0.0002759	0.0616	0.0169
8	1:170830853_G_GATAAA	rs71559523	1	170830853	G	GATAAA	3.29597e-09	0.0831297	0.0140514	0.0002193	0.0694	0.0188
8	1:170831907_T_C	rs6671559	1	170831907	T	C	4.7258e-09	0.0821359	0.0140246	0.0001475	0.0645	0.017
8	1:170833466_T_TC	rs67161272	1	170833466	T	TC	3.30634e-09	0.0830134	0.0140329	0.0003675	0.0658	0.0185
8	1:170835002_A_G	rs6693346	1	170835002	A	G	3.93701e-09	0.082565	0.0140254	0.0001849	0.0631	0.0169
8	1:170836302_T_C	rs10489237	1	170836302	T	C	3.81868e-09	0.0827106	0.0140381	0.0001432	0.0642	0.0169
8	1:170836792_C_CT	rs3835223	1	170836792	C	CT	4.42179e-09	0.0824398	0.01405	0.000302	0.0673	0.0186
8	1:170838439_GTATGA_G	rs142090480	1	170838439	GTATGA	G	6.21246e-09	0.0815716	0.0140376	2.854e-05	0.0875	0.0209
8	1:170856065_A_C	rs10753830	1	170856065	A	C	1.90216e-10	0.0902436	0.0141691	0.0006486	0.0582	0.0171
8	1:170859317_G_A	rs6667186	1	170859317	G	A	1.97057e-10	0.0900997	0.0141586	0.0006642	0.058	0.0171
8	1:170861834_C_T	rs3980705	1	170861834	C	T	1.21829e-10	0.0911435	0.0141592	0.0006142	0.0585	0.0171
8	1:170865352_A_G	rs58957978	1	170865352	A	G	7.02376e-10	0.0896522	0.0145408	0.0146	0.1002	0.041
8	1:170869390_TA_T	rs34684809	1	170869390	TA	T	1.2179e-10	0.0921651	0.0143178	0.04639	0.0801	0.0402
8	1:170876298_T_C	rs10919526	1	170876298	T	C	3.25494e-10	0.0890021	0.0141585	0.0005268	0.0626	0.018
8	1:170886343_C_T	rs4483469	1	170886343	C	T	4.49852e-10	0.088475	0.0141885	0.001661	0.0539	0.0171
8	1:170895121_C_T	rs6427274	1	170895121	C	T	4.03391e-09	0.0845627	0.0143746	0.0006686	0.0594	0.0174
8	1:170901196_T_C	rs3980710	1	170901196	T	C	1.95994e-08	0.0809432	0.0144142	0.0002303	0.065	0.0177
8	1:170901377_G_A	rs4656814	1	170901377	G	A	1.76301e-08	0.0811359	0.0144017	0.0002568	0.0643	0.0176
8	1:170901445_G_A	rs4656815	1	170901445	G	A	2.78094e-09	0.0846555	0.0142421	0.000356	0.0619	0.0173
8	1:170901516_A_ACGG	rs113093956	1	170901516	A	ACGG	1.6135e-09	0.086227	0.0142935	0.02011	0.0932	0.0401
8	1:170901517_T_C	rs56039528	1	170901517	T	C	8.83207e-10	0.0871794	0.0142236	0.02383	0.0904	0.04
9	1:203714162_C_T	rs11576096	1	203714162	C	T	1.16449e-14	-0.295503	0.0382782	4.898e-05	-0.2751	0.0678
9	1:203771323_A_C	rs80226387	1	203771323	A	C	1.28549e-13	-0.312648	0.0422061	1.53e-06	-0.3214	0.0669
9	1:203790079_C_T	rs116315504	1	203790079	C	T	8.9366e-14	-0.277225	0.0371828	8.759e-07	-0.3015	0.0613
9	1:203791174_C_T	rs12123537	1	203791174	C	T	1.32205e-13	-0.284087	0.0383697	2.497e-06	-0.2967	0.063
9	1:203965400_C_T	rs78448052	1	203965400	C	T	8.56803e-15	-0.31883	0.0410923	0.0001065	-0.3086	0.0796
9	1:203979114_C_T	rs115282290	1	203979114	C	T	1.88505e-10	-0.245769	0.0385797	4.785e-07	-0.2943	0.0585
10	2:6551033_A_G	rs17380029	2	6551033	A	G	3.07896e-08	-0.107434	0.0194034	9.909e-09	-0.1398	0.0244
10	2:6551447_G_A	rs34027363	2	6551447	G	A	3.07896e-08	-0.107434	0.0194034	9.983e-09	-0.1397	0.0244
10	2:6553700_C_T	rs12997617	2	6553700	C	T	3.14416e-08	-0.107377	0.0194058	1.255e-08	-0.1388	0.0244
10	2:6555933_G_A	rs13027881	2	6555933	G	A	2.79314e-08	-0.107411	0.0193396	1.425e-08	-0.1381	0.0243
10	2:6556781_G_A	rs6734894	2	6556781	G	A	1.94398e-08	-0.108676	0.0193479	1.612e-08	-0.1376	0.0244
10	2:6557226_G_GAT	rs71400887	2	6557226	G	GAT	1.70704e-08	-0.109077	0.0193421	1.102e-07	-0.1489	0.0281
10	2:6559399_A_G	rs67034891	2	6559399	A	G	1.91078e-08	-0.108611	0.0193262	1.076e-08	-0.1395	0.0244
10	2:6559793_T_G	rs62110020	2	6559793	T	G	2.24281e-08	-0.108104	0.0193315	1.176e-08	-0.1392	0.0244
10	2:6563098_A_G	rs59167614	2	6563098	A	G	2.56908e-09	-0.116232	0.0195119	2.386e-09	-0.1502	0.0252
10	2:6564775_G_A	rs452738	2	6564775	G	A	2.58301e-09	0.115904	0.0194597	3.219e-09	0.1489	0.0251
10	2:6564977_G_A	rs62110026	2	6564977	G	A	2.37122e-09	-0.116544	0.0195214	3.822e-09	-0.1486	0.0252
10	2:6568695_T_A	rs72776037	2	6568695	T	A	1.82347e-09	-0.12382	0.0205928	8.184e-08	-0.1425	0.0266
10	2:6569566_A_G	rs6752754	2	6569566	A	G	8.24129e-10	-0.119608	0.0194795	3.966e-09	-0.1462	0.0248
10	2:6572624_A_T	rs306155	2	6572624	A	T	2.0807e-08	0.110925	0.0197899	6.18e-07	0.1272	0.0255
10	2:6573739_CA_C	rs141391632	2	6573739	CA	C	9.85438e-10	-0.124171	0.0203167	0.002407	-0.1719	0.0567
10	2:6573742_A_T	rs199589602	2	6573742	A	T	1.31213e-09	-0.125019	0.0206101	0.002085	-0.1766	0.0574
11	2:30593488_C_A	rs79734782	2	30593488	C	A	4.44116e-08	0.0923109	0.0168686	7.436e-05	0.0793	0.02
11	2:30593642_T_C	rs78823861	2	30593642	T	C	4.06878e-08	0.089449	0.0162995	1.318e-05	0.0853	0.0196
11	2:30593725_T_TG	rs111589149	2	30593725	T	TG	4.54114e-08	0.0906476	0.0165766	4.946e-05	0.0873	0.0215
11	2:30593920_A_T	rs7608507	2	30593920	A	T	4.64566e-08	0.089034	0.0162936	1.457e-05	0.0848	0.0196
11	2:30605951_A_G	rs6709177	2	30605951	A	G	4.70437e-08	0.0910267	0.016665	0.0001607	0.0756	0.02
11	2:30607309_G_A	rs7579685	2	30607309	G	A	3.567e-08	0.0917802	0.0166538	0.000226	0.0739	0.02
11	2:30613555_C_T	rs113101124	2	30613555	C	T	3.09603e-08	0.0926391	0.0167342	0.0002241	0.0742	0.0201
11	2:30614883_G_A	rs10495775	2	30614883	G	A	1.97354e-08	0.0937981	0.016707	0.0004174	0.0708	0.0201
11	2:30618664_T_C	rs17009435	2	30618664	T	C	1.42221e-08	0.0949542	0.0167447	0.0002419	0.0739	0.0201
11	2:30620024_TG_T	rs60426632	2	30620024	TG	T	1.10429e-08	0.0956734	0.016744	0.0005115	0.0767	0.0221
11	2:30626207_C_T	rs864365	2	30626207	C	T	1.07863e-08	0.0957405	0.016744	0.0001934	0.0751	0.0201
11	2:30626423_A_T	rs844193	2	30626423	A	T	7.65502e-09	0.0968113	0.0167613	0.0001971	0.075	0.0202
11	2:30626447_A_C	rs829586	2	30626447	A	C	4.26737e-08	0.0975262	0.0177986	2.067e-05	0.0915	0.0215
11	2:30628742_G_A	rs711238	2	30628742	G	A	1.7463e-08	0.0942078	0.0167171	0.0001461	0.0765	0.0202
11	2:30629143_G_A	rs711239	2	30629143	G	A	1.67958e-08	0.0942203	0.0166994	0.0002425	0.0739	0.0201
12	2:31490493_G_A	rs78608057	2	31490493	G	A	6.9602e-10	-0.219398	0.0355761	0.0004774	-0.1692	0.0484
12	2:31504323_G_C	rs55928903	2	31504323	G	C	2.84522e-11	-0.237257	0.0356543	0.0004327	-0.1683	0.0478
12	2:31508999_G_A	rs77781418	2	31508999	G	A	1.83849e-15	-0.320296	0.0402797	3.577e-05	-0.2219	0.0537
12	2:31529369_C_G	rs146117320	2	31529369	C	G	5.26002e-10	-0.180817	0.0291117	0.0131	-0.0892	0.036
12	2:31530406_T_C	rs113748350	2	31530406	T	C	4.08794e-10	-0.180509	0.0288785	0.01335	-0.0963	0.0389
12	2:31533151_T_C	rs72862643	2	31533151	T	C	6.63148e-10	-0.178736	0.0289469	0.008033	-0.0949	0.0358
12	2:31542938_C_G	rs6735065	2	31542938	C	G	2.06685e-09	-0.174397	0.0291027	0.002322	-0.1071	0.0352
12	2:31544724_T_C	rs207420	2	31544724	T	C	9.42583e-10	-0.180009	0.0294187	0.0004392	-0.1295	0.0368
12	2:31605796_G_C	rs555294996	2	31605796	G	C	4.06396e-09	-0.906654	0.154152	0.01038	-1.2608	0.4919
12	2:31609942_G_A	rs77775907	2	31609942	G	A	1.07382e-25	-0.385662	0.0368018	1.577e-12	-0.3517	0.0498
12	2:31610291_G_T	rs113923480	2	31610291	G	T	1.55647e-25	-0.384082	0.0367744	1.169e-13	-0.3794	0.0511
12	2:31628594_T_C	rs554668468	2	31628594	T	C	8.89961e-14	-0.93392	0.125253	0.04559	-0.7508	0.3755
12	2:31692911_C_T	rs534855217	2	31692911	C	T	1.08494e-14	-0.981222	0.126955	0.02699	-0.8455	0.3823
12	2:31789049_A_G	rs535244691	2	31789049	A	G	9.16821e-11	-0.832327	0.128444	0.001652	-1.2169	0.3867
12	2:31789478_G_C	rs559418055	2	31789478	G	C	9.16821e-11	-0.832327	0.128444	0.001652	-1.2169	0.3867
12	2:31805826_C_T	rs9282858	2	31805826	C	T	5.72279e-25	-0.360275	0.0349104	3.337e-16	-0.4019	0.0493
12	2:31847158_A_G	rs111339293	2	31847158	A	G	1.63153e-16	-0.237582	0.0288101	3.033e-08	-0.2349	0.0424
12	2:31853354_C_G	rs191212334	2	31853354	C	G	3.64717e-12	-0.846428	0.121784	0.005757	-1.0211	0.3698
12	2:31902450_T_C	rs79204217	2	31902450	T	C	7.72839e-16	-0.230978	0.028663	2.707e-09	-0.2406	0.0405
12	2:31914718_C_T	rs11124265	2	31914718	C	T	6.58699e-16	-0.231695	0.0286824	3.816e-09	-0.2389	0.0405
12	2:31914921_C_T	rs76712439	2	31914921	C	T	1.86717e-24	-0.363408	0.0356079	2.351e-15	-0.4359	0.055
12	2:31980415_C_T	rs560617824	2	31980415	C	T	1.02388e-11	-0.853214	0.125415	0.009597	-0.9654	0.3727
12	2:31982811_C_G	rs112881196	2	31982811	C	G	1.82044e-26	-0.380969	0.0357852	7.241e-12	-0.4291	0.0626
12	2:31989359_G_A	rs113017476	2	31989359	G	A	3.89669e-26	-0.372589	0.0352334	9.992e-12	-0.4313	0.0634
12	2:32072019_G_A	rs561978642	2	32072019	G	A	1.37904e-15	-0.961133	0.120332	0.006213	-0.9661	0.353
12	2:32088174_AG_A	rs577845405	2	32088174	AG	A	3.73084e-23	-0.47371	0.0477967	0.001407	-0.4384	0.1373
12	2:32109321_A_T	rs534591951	2	32109321	A	T	9.24569e-16	-0.965855	0.120184	0.005348	-0.9844	0.3534
12	2:32143534_T_G	rs554773385	2	32143534	T	G	9.39355e-16	-0.964601	0.120057	0.005829	-0.9748	0.3535
12	2:32179532_T_A	rs1011309	2	32179532	T	A	3.64788e-26	-0.2127	0.0201019	1.448e-08	-0.1352	0.0239
12	2:32181424_G_A	rs13021718	2	32181424	G	A	1.90435e-26	-0.2142	0.0201282	1.069e-08	-0.1362	0.0238
12	2:32183611_T_C	rs7559329	2	32183611	T	C	3.95449e-24	-0.196348	0.0193776	4.434e-08	-0.1257	0.023
12	2:32184568_C_T	rs34372320	2	32184568	C	T	4.73164e-26	-0.212251	0.0201059	1.251e-08	-0.1352	0.0238
12	2:32184570_G_GA	rs70964743	2	32184570	G	GA	2.17749e-25	-0.218404	0.0209754	0.04307	-0.1171	0.0579
12	2:32308917_C_T	rs72796853	2	32308917	C	T	1.97288e-23	-0.422419	0.0423503	4.254e-13	-0.5047	0.0696
12	2:32379663_A_G	rs56272862	2	32379663	A	G	3.09362e-15	-0.215953	0.0273806	9.569e-08	-0.2172	0.0407
12	2:32381964_C_T	rs72796869	2	32381964	C	T	1.78888e-25	-0.379085	0.036342	4.205e-15	-0.4167	0.0531
12	2:32393157_G_A	rs72796871	2	32393157	G	A	4.39505e-14	-0.211175	0.0279748	2.508e-06	-0.1873	0.0398
12	2:32400272_G_A	rs539692521	2	32400272	G	A	1.89111e-15	-0.941882	0.118501	0.01368	-0.8544	0.3465
12	2:32447408_A_G	rs72796891	2	32447408	A	G	1.20925e-23	-0.324991	0.0324249	1.777e-12	-0.3349	0.0475
12	2:32478354_G_A	rs138529890	2	32478354	G	A	3.14552e-27	-0.381534	0.0353002	4.438e-15	-0.4105	0.0524
12	2:32495827_A_C	rs72798713	2	32495827	A	C	1.13601e-12	-0.181315	0.0254908	8.598e-09	-0.221	0.0384
12	2:32496585_T_C	rs56404105	2	32496585	T	C	1.24246e-19	-0.213572	0.0235593	0.0003544	-0.098	0.0274
12	2:32507604_C_T	rs7579330	2	32507604	C	T	6.55949e-22	-0.2047	0.0212778	4.836e-05	-0.1068	0.0263
12	2:32508015_G_A	rs111960617	2	32508015	G	A	4.79258e-22	-0.206079	0.0213496	1.211e-05	-0.1125	0.0257
12	2:32511663_G_A	rs56349188	2	32511663	G	A	2.41174e-20	-0.223243	0.0241544	2.762e-07	-0.1544	0.03
12	2:32515337_C_T	rs72798731	2	32515337	C	T	2.29362e-22	-0.366335	0.0376584	1.037e-12	-0.3766	0.0528
12	2:32518557_T_C	rs143949361	2	32518557	T	C	2.19331e-16	-0.187148	0.0227923	2.147e-06	-0.1338	0.0282
12	2:32521612_C_T	rs72798735	2	32521612	C	T	6.51066e-18	-0.261942	0.0303764	7.929e-13	-0.3046	0.0425
12	2:32523030_C_CT	rs36079020	2	32523030	C	CT	2.48183e-18	-0.179996	0.0206112	6.128e-05	-0.1084	0.027
12	2:32524617_G_A	rs72798736	2	32524617	G	A	3.80709e-21	-0.211989	0.0224617	3.727e-06	-0.1269	0.0274
12	2:32528610_C_T	rs72798738	2	32528610	C	T	5.31964e-17	-0.177823	0.0212214	3.723e-05	-0.1046	0.0254
12	2:32545006_G_A	rs112981117	2	32545006	G	A	6.19752e-20	-0.221904	0.0242762	5.42e-08	-0.1616	0.0297
12	2:32547995_G_A	rs111731855	2	32547995	G	A	1.03218e-19	-0.221832	0.024416	3.452e-08	-0.1668	0.0302
12	2:32554102_G_C	rs72798752	2	32554102	G	C	1.83765e-21	-0.200302	0.0210538	6.365e-06	-0.1134	0.0251
12	2:32557875_G_A	rs6710522	2	32557875	G	A	9.95566e-21	-0.211508	0.0226538	1.023e-06	-0.1333	0.0273
12	2:32560119_G_A	rs56156683	2	32560119	G	A	3.57084e-21	-0.210268	0.0222635	4.097e-06	-0.1222	0.0265
12	2:32563426_A_T	rs11678584	2	32563426	A	T	7.37173e-17	-0.172218	0.0206473	8.125e-05	-0.0983	0.025
12	2:32564186_T_C	rs78990172	2	32564186	T	C	2.66665e-17	-0.181767	0.0214847	1.312e-05	-0.1125	0.0258
12	2:32564730_A_G	rs72798756	2	32564730	A	G	4.05595e-17	-0.18063	0.0214747	1.394e-05	-0.112	0.0258
12	2:32565494_G_A	rs72798757	2	32565494	G	A	3.52864e-21	-0.213702	0.0226242	1.601e-06	-0.1308	0.0273
12	2:32567658_C_T	rs112461988	2	32567658	C	T	2.79589e-21	-0.215592	0.0227656	1.338e-06	-0.1319	0.0273
12	2:32567840_C_G	rs17011935	2	32567840	C	G	1.66532e-21	-0.216436	0.0227252	1.35e-06	-0.1317	0.0273
12	2:32579999_A_C	rs58387006	2	32579999	A	C	1.32675e-10	-0.107782	0.0167778	0.004173	-0.0586	0.0205
12	2:32580897_T_C	rs72798763	2	32580897	T	C	8.9861e-19	-0.181847	0.0205546	1.161e-05	-0.1092	0.0249
12	2:32616306_AT_A	rs148736680	2	32616306	AT	A	3.15675e-21	-0.216503	0.0228924	5.158e-06	-0.1336	0.0293
12	2:32617753_C_T	rs72798768	2	32617753	C	T	8.02718e-21	-0.229578	0.0245294	4.376e-08	-0.1654	0.0302
12	2:32620722_A_T	rs3731581	2	32620722	A	T	1.77179e-18	-0.179892	0.02051	1.084e-05	-0.1064	0.0242
12	2:32635398_C_G	rs62136281	2	32635398	C	G	3.73335e-10	-0.115807	0.0184854	0.0002972	-0.082	0.0227
12	2:32642207_T_G	rs114194282	2	32642207	T	G	1.08096e-08	-0.104669	0.0183067	0.0002624	-0.0831	0.0228
12	2:32642208_T_C	rs72798777	2	32642208	T	C	1.08096e-08	-0.104669	0.0183067	0.0002627	-0.0831	0.0228
12	2:32644925_C_G	rs79850641	2	32644925	C	G	1.32759e-20	-0.2524	0.0271223	3.752e-11	-0.2465	0.0373
12	2:32646223_G_C	rs72798780	2	32646223	G	C	1.82115e-19	-0.217214	0.0240719	2.476e-08	-0.1621	0.0291
12	2:32651936_G_C	rs55772620	2	32651936	G	C	2.34006e-09	-0.10925	0.0182929	0.0005049	-0.077	0.0221
12	2:32652665_T_A	rs72798788	2	32652665	T	A	6.38356e-11	-0.123616	0.0189175	0.0005906	-0.0788	0.0229
12	2:32659850_C_G	rs7567951	2	32659850	C	G	1.36639e-10	-0.110799	0.0172595	0.003446	-0.0607	0.0208
12	2:32670886_A_G	rs72798800	2	32670886	A	G	1.84209e-20	-0.295358	0.0318579	5.522e-14	-0.3148	0.0419
12	2:32674374_A_G	rs62136301	2	32674374	A	G	2.24132e-11	-0.11855	0.0177222	0.0001157	-0.0854	0.0222
12	2:32679732_A_G	rs3769598	2	32679732	A	G	4.15931e-18	-0.172851	0.0199267	1.106e-06	-0.1157	0.0237
12	2:32681099_G_T	rs72800804	2	32681099	G	T	1.19565e-22	-0.349936	0.0357299	2.455e-14	-0.3581	0.047
12	2:32701687_A_C	rs17820747	2	32701687	A	C	1.05973e-09	-0.0999993	0.0163929	0.0004646	-0.0697	0.0199
12	2:32703106_T_C	rs72800812	2	32703106	T	C	2.45977e-17	-0.263139	0.0310681	4.889e-14	-0.3147	0.0418
12	2:32719677_T_C	rs62136307	2	32719677	T	C	1.50688e-11	-0.115058	0.0170526	0.0007101	-0.0687	0.0203
12	2:32722350_A_G	rs56001387	2	32722350	A	G	1.8309e-12	-0.119725	0.01699	0.0007182	-0.0685	0.0203
12	2:32725960_C_G	rs62136310	2	32725960	C	G	2.81056e-12	-0.120933	0.0173086	0.0002606	-0.0748	0.0205
12	2:32726313_T_C	rs17011982	2	32726313	T	C	6.61712e-11	-0.108059	0.0165504	0.001306	-0.0628	0.0195
12	2:32732174_T_C	rs72800820	2	32732174	T	C	1.16592e-09	-0.104381	0.0171542	0.001463	-0.066	0.0207
12	2:32735881_A_G	rs3731579	2	32735881	A	G	1.03064e-09	-0.102001	0.016709	0.0005255	-0.0691	0.0199
12	2:32747648_A_G	rs17429032	2	32747648	A	G	5.64226e-11	-0.109618	0.0167281	0.001471	-0.0644	0.0202
12	2:32748230_CAG_C	rs141951563	2	32748230	CAG	C	2.45956e-19	-0.215729	0.0239951	1.453e-08	-0.1962	0.0346
12	2:32751182_T_G	rs11683905	2	32751182	T	G	1.81537e-11	-0.113209	0.0168461	0.002333	-0.0617	0.0203
12	2:32751688_G_T	rs12466713	2	32751688	G	T	1.28612e-11	-0.125054	0.0184712	0.003425	-0.0654	0.0224
12	2:32754986_A_G	rs6724235	2	32754986	A	G	3.42602e-11	-0.111053	0.0167578	0.002356	-0.0614	0.0202
12	2:32756741_G_C	rs55935060	2	32756741	G	C	8.41505e-19	-0.179137	0.0202315	5.015e-06	-0.1093	0.0239
12	2:32757349_G_C	rs72800834	2	32757349	G	C	1.15908e-16	-0.189612	0.02288	8.928e-08	-0.1502	0.0281
12	2:32759868_A_T	rs4435504	2	32759868	A	T	2.21365e-21	-0.210384	0.0221586	4.455e-07	-0.1345	0.0266
12	2:32762481_C_G	rs111994577	2	32762481	C	G	1.442e-17	-0.227355	0.0266482	8.934e-12	-0.2536	0.0372
12	2:32776170_T_C	rs12465072	2	32776170	T	C	6.17147e-10	-0.10516	0.0169996	0.001618	-0.0661	0.021
12	2:32791723_A_G	rs72785599	2	32791723	A	G	8.7751e-19	-0.236244	0.0266952	3.517e-11	-0.2459	0.0371
12	2:32793649_C_T	rs67600408	2	32793649	C	T	1.17357e-15	-0.179204	0.0223803	0.0001045	-0.1012	0.0261
12	2:32800422_C_G	rs35286811	2	32800422	C	G	9.84168e-17	-0.173038	0.0208312	9.272e-06	-0.1129	0.0255
12	2:32800522_T_C	rs72785601	2	32800522	T	C	7.52559e-15	-0.17521	0.0225341	3.717e-07	-0.145	0.0285
12	2:32800785_T_C	rs113773402	2	32800785	T	C	7.53616e-15	-0.1748	0.0224819	4.327e-07	-0.1441	0.0285
12	2:32805316_C_T	rs72787504	2	32805316	C	T	5.19868e-16	-0.18431	0.0227353	2.81e-07	-0.1465	0.0285
12	2:32808671_A_G	rs72787505	2	32808671	A	G	2.52124e-18	-0.205577	0.0235452	1.631e-09	-0.184	0.0305
12	2:32812699_G_A	rs111759209	2	32812699	G	A	6.03366e-20	-0.224275	0.0245277	4.97e-08	-0.1692	0.031
12	2:32813286_G_A	rs112645417	2	32813286	G	A	1.07842e-20	-0.227138	0.02435	7.677e-09	-0.1777	0.0308
12	2:32816089_G_C	rs72787511	2	32816089	G	C	6.75953e-22	-0.343548	0.0357219	2.152e-12	-0.3641	0.0518
12	2:32824511_A_G	rs62136348	2	32824511	A	G	3.04188e-08	-0.0987441	0.017827	0.002289	-0.0679	0.0223
12	2:32833433_G_A	rs12473941	2	32833433	G	A	2.75134e-10	-0.108887	0.0172503	0.008612	-0.0557	0.0212
12	2:32834193_C_T	rs111471249	2	32834193	C	T	3.72687e-22	-0.340206	0.0351512	2.693e-13	-0.3455	0.0473
12	2:32839732_T_TA	rs67183353	2	32839732	T	TA	4.79392e-12	-0.117318	0.0169742	0.04869	-0.0445	0.0226
12	2:32844970_T_TC	rs142603388	2	32844970	T	TC	1.10649e-11	-0.114911	0.0169187	0.02536	-0.0504	0.0225
12	2:32845993_T_G	rs113600170	2	32845993	T	G	1.21161e-19	-0.216691	0.0238961	4.286e-09	-0.1822	0.031
12	2:32848157_A_AT	rs58497736	2	32848157	A	AT	1.55026e-10	-0.111075	0.0173545	0.02301	-0.0528	0.0232
12	2:32851488_T_G	rs72787518	2	32851488	T	G	1.59978e-18	-0.17788	0.0202541	1.791e-05	-0.1064	0.0248
12	2:32851882_C_G	rs72787520	2	32851882	C	G	4.16369e-22	-0.345157	0.0357046	1.997e-13	-0.3493	0.0475
12	2:32865066_C_CAAAACA	rs143705357	2	32865066	C	CAAAACA	7.46687e-16	-0.209548	0.0259901	0.009071	-0.1958	0.075
12	2:32873774_C_T	rs72787535	2	32873774	C	T	5.4179e-22	-0.34921	0.036225	1.535e-12	-0.334	0.0472
12	2:32878142_C_A	rs2166868	2	32878142	C	A	3.79191e-08	0.100644	0.018298	0.01522	0.061	0.0251
12	2:32881246_T_C	rs72787539	2	32881246	T	C	4.61986e-17	-0.24715	0.0294367	1.378e-12	-0.2884	0.0407
12	2:32883044_G_A	rs12614750	2	32883044	G	A	3.65748e-18	-0.240536	0.0276829	5.787e-10	-0.2202	0.0355
12	2:32887520_A_G	rs35792170	2	32887520	A	G	6.16228e-17	-0.221462	0.0264841	7.572e-10	-0.2237	0.0364
12	2:32892546_T_C	rs7571838	2	32892546	T	C	4.32357e-08	0.101717	0.0185713	0.01714	0.0604	0.0253
12	2:32894015_A_G	rs12476450	2	32894015	A	G	5.53656e-09	0.103497	0.0177518	6.293e-05	0.0846	0.0211
12	2:32894928_A_G	rs35725580	2	32894928	A	G	4.08884e-09	0.104963	0.0178491	0.0005035	0.0749	0.0215
12	2:32896034_A_G	rs72787545	2	32896034	A	G	3.05606e-17	-0.248224	0.0293951	2.076e-12	-0.2868	0.0408
12	2:32897099_G_A	rs2295729	2	32897099	G	A	4.23924e-09	0.110288	0.0187738	0.008174	0.061	0.0231
12	2:32898020_T_C	rs12617697	2	32898020	T	C	2.56239e-09	0.110715	0.0185844	0.005749	0.0636	0.023
12	2:32898497_C_T	rs12467864	2	32898497	C	T	4.16365e-09	0.107911	0.0183598	0.002811	0.0686	0.023
12	2:32902599_C_G	rs72787549	2	32902599	C	G	1.78777e-17	-0.224998	0.0264491	4.22e-10	-0.2093	0.0335
12	2:32903053_G_A	rs12994364	2	32903053	G	A	1.73722e-17	-0.225714	0.026523	3.774e-10	-0.2099	0.0335
12	2:32906804_C_T	rs72787551	2	32906804	C	T	1.09611e-17	-0.228423	0.0266745	7.469e-11	-0.2362	0.0363
12	2:32910538_T_C	rs1979148	2	32910538	T	C	3.58402e-09	0.107782	0.018261	0.00209	0.072	0.0234
12	2:32910916_T_C	rs1979149	2	32910916	T	C	1.94827e-08	0.101375	0.0180494	0.0004679	0.0794	0.0227
12	2:32910985_A_G	rs1979150	2	32910985	A	G	2.2379e-08	0.0946103	0.0169173	0.0001445	0.0806	0.0212
12	2:32919113_T_C	rs72787553	2	32919113	T	C	1.54452e-17	-0.219943	0.0258035	9.766e-11	-0.2351	0.0363
12	2:32919666_A_G	rs6722567	2	32919666	A	G	5.81379e-09	0.104483	0.0179461	0.001443	0.0733	0.023
12	2:32919758_T_C	rs66985054	2	32919758	T	C	6.92704e-17	-0.215671	0.0258342	2.318e-09	-0.1913	0.032
12	2:32920358_T_G	rs7564044	2	32920358	T	G	2.74842e-08	0.099995	0.0179952	0.001442	0.0726	0.0228
12	2:32920658_T_C	rs6543664	2	32920658	T	C	5.7456e-09	0.104556	0.0179526	0.00234	0.0688	0.0226
12	2:32922317_A_G	rs72787555	2	32922317	A	G	4.10959e-23	-0.350616	0.0354111	1.82e-12	-0.3407	0.0483
12	2:32926948_C_T	rs4952284	2	32926948	C	T	3.29195e-08	0.100319	0.0181568	0.001331	0.0731	0.0228
12	2:32929470_C_G	rs7564076	2	32929470	C	G	3.17699e-08	0.100159	0.0181073	0.001708	0.0714	0.0228
12	2:32931814_A_G	rs71446083	2	32931814	A	G	1.25738e-16	-0.212694	0.0256953	5.45e-10	-0.2036	0.0328
12	2:32937182_C_A	rs11124288	2	32937182	C	A	1.60276e-09	0.109478	0.0181445	0.001179	0.0736	0.0227
12	2:32941185_G_A	rs3754833	2	32941185	G	A	2.93892e-09	0.107439	0.0181027	0.001003	0.0747	0.0227
12	2:32942666_T_C	rs35908733	2	32942666	T	C	1.6044e-16	-0.214328	0.025984	1.089e-09	-0.2001	0.0328
12	2:32950652_C_G	rs11885355	2	32950652	C	G	1.63931e-08	0.10184	0.0180365	0.0003787	0.0795	0.0224
12	2:32954020_A_G	rs7370516	2	32954020	A	G	1.83348e-08	0.100896	0.0179306	0.0001897	0.0832	0.0223
12	2:32956123_G_T	rs6543672	2	32956123	G	T	3.20242e-08	0.100194	0.0181182	0.0005202	0.0775	0.0223
12	2:32975259_G_A	rs72787569	2	32975259	G	A	9.22831e-13	-0.207155	0.029007	4.864e-12	-0.2796	0.0405
12	2:32978143_C_G	rs6746224	2	32978143	C	G	4.04009e-08	0.100981	0.0183967	0.01668	0.0594	0.0248
12	2:32980398_G_A	rs112472423	2	32980398	G	A	1.13624e-19	-0.332966	0.0366903	5.841e-11	-0.3336	0.0509
12	2:32983480_G_A	rs2273664	2	32983480	G	A	5.11324e-15	-0.202716	0.0259091	1.617e-09	-0.1965	0.0326
12	2:32991298_T_C	rs12616557	2	32991298	T	C	9.6947e-15	-0.199127	0.0257164	1.776e-09	-0.196	0.0326
12	2:33004063_G_A	rs113425774	2	33004063	G	A	3.49442e-13	-0.212605	0.0292287	2.388e-11	-0.2677	0.0401
12	2:33008067_A_G	rs67361161	2	33008067	A	G	3.53348e-15	-0.206184	0.0261972	4.03e-10	-0.2237	0.0358
12	2:33038262_TTTTATA_T	rs150489034	2	33038262	TTTTATA	T	8.07388e-19	-0.333484	0.0376436	6.866e-09	-0.2802	0.0484
12	2:33040343_G_C	rs79420042	2	33040343	G	C	7.55217e-14	-0.197983	0.0264758	2.524e-10	-0.2154	0.034
12	2:33146564_C_T	rs72789842	2	33146564	C	T	3.8425e-10	-0.241955	0.0386492	1.099e-06	-0.275	0.0564
12	2:33150469_C_T	rs72789844	2	33150469	C	T	4.20924e-09	-0.224918	0.0382791	2.273e-06	-0.2574	0.0544
13	2:60630898_G_T	rs67560546	2	60630898	G	T	4.26013e-08	0.0787858	0.0143777	0.01112	0.0499	0.0197
13	2:60636416_A_G	rs12464462	2	60636416	A	G	3.81161e-08	0.0780102	0.0141853	0.01133	0.0492	0.0194
13	2:60636607_T_TC	rs143675861	2	60636607	T	TC	3.97228e-08	0.0778946	0.0141831	0.0139	0.0478	0.0194
13	2:60636955_TCTAA_T	rs71986239	2	60636955	TCTAA	T	1.92023e-08	0.0797725	0.0141968	0.01692	0.0448	0.0188
13	2:60637656_G_A	rs10445937	2	60637656	G	A	3.97936e-08	0.0779662	0.0141969	0.01273	0.0484	0.0194
13	2:60637949_GTCAAATT_G	rs66511605	2	60637949	GTCAAATT	G	3.09964e-08	0.078573	0.0141938	0.01472	0.0474	0.0194
13	2:60639904_G_A	rs12476132	2	60639904	G	A	2.03914e-08	0.079637	0.014199	0.02713	0.0381	0.0172
13	2:60647456_A_T	rs149801367	2	60647456	A	T	8.76789e-09	0.0815244	0.0141708	0.02813	0.0386	0.0176
13	2:60648780_G_A	rs12991515	2	60648780	G	A	1.91327e-08	0.0796706	0.0141771	0.01709	0.0411	0.0172
13	2:60649143_G_A	rs12997266	2	60649143	G	A	2.1581e-08	0.0793668	0.0141756	0.02258	0.0392	0.0172
13	2:60651664_TGA_T	rs67482615	2	60651664	TGA	T	2.21242e-08	0.0793778	0.0141885	0.01859	0.0442	0.0188
14	2:68080038_T_C	rs10469955	2	68080038	T	C	4.27087e-08	0.0772346	0.0140958	4.155e-13	0.1385	0.0191
14	2:68081309_A_C	rs745977	2	68081309	A	C	3.55881e-08	0.0776542	0.0140896	2.339e-12	0.1356	0.0193
14	2:68157053_A_G	rs17518748	2	68157053	A	G	2.70314e-11	-0.105954	0.0159045	2.439e-08	-0.1094	0.0196
14	2:68158477_G_A	rs11695669	2	68158477	G	A	2.71909e-11	-0.105987	0.0159115	3.264e-08	-0.1084	0.0196
14	2:68158769_G_A	rs1113632	2	68158769	G	A	2.48216e-11	-0.106147	0.0159035	9.563e-10	-0.1199	0.0196
14	2:68159424_G_C	rs7601099	2	68159424	G	C	2.43268e-11	-0.106192	0.0159033	3.592e-09	-0.1177	0.0199
14	2:68160476_C_A	rs6756875	2	68160476	C	A	8.40392e-12	-0.107886	0.0157924	2.598e-09	-0.1185	0.0199
14	2:68160635_C_T	rs6757022	2	68160635	C	T	9.35113e-12	-0.107604	0.0157866	2.64e-09	-0.1184	0.0199
14	2:68161032_C_A	rs11676533	2	68161032	C	A	9.54834e-12	-0.107652	0.0158006	1.945e-09	-0.1198	0.02
14	2:68161274_T_C	rs6718684	2	68161274	T	C	1.13925e-11	-0.107207	0.0157943	2.719e-09	-0.1183	0.0199
14	2:68161375_T_C	rs6718811	2	68161375	T	C	9.3299e-12	-0.107638	0.0157908	7.193e-10	-0.1207	0.0196
14	2:68161458_G_A	rs6760984	2	68161458	G	A	8.79653e-12	-0.107751	0.0157879	2.806e-08	-0.1087	0.0196
14	2:68161560_T_C	rs6718988	2	68161560	T	C	9.39851e-12	-0.10763	0.0157922	2.573e-08	-0.109	0.0196
14	2:68162200_C_G	rs62146537	2	68162200	C	G	9.07861e-12	-0.107706	0.0157917	1.883e-09	-0.1195	0.0199
14	2:68162431_T_C	rs62146538	2	68162431	T	C	9.31061e-12	-0.107653	0.0157924	2.627e-09	-0.1185	0.0199
14	2:68162543_T_C	rs62146539	2	68162543	T	C	9.27435e-12	-0.107761	0.0158069	1.081e-08	-0.1211	0.0212
14	2:68162546_C_A	rs62146540	2	68162546	C	A	7.7486e-12	-0.108173	0.0158076	1.05e-08	-0.1212	0.0212
14	2:68163365_A_C	rs6740010	2	68163365	A	C	1.04576e-11	-0.107406	0.0157948	2.533e-08	-0.1088	0.0195
14	2:68163855_G_T	rs56396620	2	68163855	G	T	9.25312e-12	-0.10778	0.015809	2.357e-08	-0.1087	0.0195
14	2:68165196_A_G	rs6726612	2	68165196	A	G	1.49894e-11	-0.10687	0.0158373	2.623e-09	-0.1176	0.0198
14	2:68165380_G_A	rs6755755	2	68165380	G	A	1.06534e-11	-0.107699	0.0158442	3.093e-08	-0.1079	0.0195
14	2:68165637_C_T	rs10496154	2	68165637	C	T	3.44281e-08	-0.0958712	0.0173765	1.865e-06	-0.103	0.0216
14	2:68165892_C_T	rs10496155	2	68165892	C	T	3.34033e-08	-0.0959682	0.0173774	1.607e-06	-0.1033	0.0215
14	2:68166013_C_A	rs62146542	2	68166013	C	A	3.49123e-08	-0.0958561	0.0173815	8e-06	-0.0976	0.0219
14	2:68166150_T_TTTAC	rs61544573	2	68166150	T	TTTAC	4.61413e-08	-0.0948809	0.0173597	0.01698	-0.1153	0.0483
14	2:68166364_C_T	rs56204262	2	68166364	C	T	3.3548e-08	-0.0959553	0.0173774	7.903e-06	-0.0978	0.0219
14	2:68166436_T_C	rs56343164	2	68166436	T	C	3.25539e-08	-0.0961178	0.0173902	6.003e-05	-0.0866	0.0216
14	2:68166489_C_T	rs55729814	2	68166489	C	T	2.91667e-08	-0.0964038	0.0173814	5.582e-05	-0.087	0.0216
14	2:68166530_C_T	rs56080418	2	68166530	C	T	2.9556e-08	-0.0963392	0.017377	1.908e-06	-0.103	0.0216
14	2:68166642_G_C	rs55974193	2	68166642	G	C	1.87092e-08	-0.0983929	0.0174966	8.207e-06	-0.0979	0.0219
14	2:68166654_A_G	rs55984844	2	68166654	A	G	1.86328e-08	-0.0984042	0.0174964	8.687e-06	-0.0976	0.0219
14	2:68167013_G_A	rs6760516	2	68167013	G	A	3.56324e-08	-0.0959235	0.0174051	8.141e-05	-0.0871	0.0221
14	2:68167055_A_G	rs6731741	2	68167055	A	G	3.20516e-08	-0.0965553	0.0174608	5.35e-05	-0.0878	0.0217
14	2:68167611_T_C	rs6721835	2	68167611	T	C	3.34297e-08	-0.0959723	0.0173786	1.449e-06	-0.1044	0.0217
14	2:68167662_G_T	rs6706657	2	68167662	G	T	3.33738e-08	-0.0959776	0.0173786	6.865e-06	-0.099	0.022
14	2:68167943_G_T	rs56226095	2	68167943	G	T	3.96618e-08	-0.0955399	0.0173951	1.319e-06	-0.1049	0.0217
14	2:68167972_G_A	rs56182085	2	68167972	G	A	3.96788e-08	-0.0955385	0.0173951	6.54e-06	-0.0993	0.022
14	2:68168462_T_TTATATC	rs139128958	2	68168462	T	TTATATC	2.61583e-08	-0.0968478	0.0174018	9.808e-06	-0.1043	0.0236
14	2:68168591_G_A	rs6710873	2	68168591	G	A	3.66279e-08	-0.0960293	0.0174396	6.755e-06	-0.0992	0.022
14	2:68169320_T_C	rs11687935	2	68169320	T	C	3.18433e-08	-0.0961392	0.0173819	4.203e-05	-0.089	0.0217
14	2:68169384_C_T	rs11682106	2	68169384	C	T	2.56891e-08	-0.0967612	0.0173764	4.2e-05	-0.089	0.0217
14	2:68169427_T_A	rs11687987	2	68169427	T	A	3.08972e-08	-0.096267	0.0173884	4.865e-06	-0.1009	0.0221
14	2:68169460_A_C	rs35064981	2	68169460	A	C	3.08089e-08	-0.0962799	0.0173892	4.91e-06	-0.1008	0.0221
14	2:68170055_G_A	rs55986466	2	68170055	G	A	2.98939e-08	-0.0963719	0.0173892	3.735e-06	-0.1022	0.0221
14	2:68170110_T_C	rs55928949	2	68170110	T	C	2.30751e-08	-0.0974491	0.0174415	2.363e-05	-0.0921	0.0218
14	2:68170127_C_A	rs55695091	2	68170127	C	A	2.30307e-08	-0.0974514	0.0174409	2.788e-06	-0.1036	0.0221
14	2:68170145_A_G	rs56221697	2	68170145	A	G	2.09405e-08	-0.097762	0.0174449	2.836e-06	-0.1036	0.0221
14	2:68170191_G_T	rs56127300	2	68170191	G	T	2.68824e-08	-0.0967518	0.0173995	3.434e-06	-0.1027	0.0221
14	2:68170820_A_G	rs11695129	2	68170820	A	G	2.75845e-08	-0.0965324	0.0173741	2.448e-06	-0.1043	0.0221
14	2:68170978_CA_C	rs200968436	2	68170978	CA	C	2.66631e-08	-0.0965982	0.0173674	3.005e-06	-0.1117	0.0239
14	2:68171613_C_A	rs72829397	2	68171613	C	A	2.75914e-08	-0.096235	0.0173207	2.509e-06	-0.1049	0.0223
14	2:68171702_T_C	rs55738422	2	68171702	T	C	2.96186e-08	-0.0960351	0.0173234	2.037e-06	-0.1057	0.0223
14	2:68171997_C_A	rs56073937	2	68171997	C	A	3.00359e-08	-0.0961174	0.0173459	1.809e-06	-0.106	0.0222
14	2:68172141_T_C	rs11692616	2	68172141	T	C	3.80318e-08	-0.0952504	0.017319	2.306e-06	-0.1049	0.0222
15	2:70445399_A_G	rs2441356	2	70445399	A	G	4.8135e-08	0.0780701	0.0143036	0.03371	0.0414	0.0195
15	2:70449776_A_G	rs2592182	2	70449776	A	G	4.9087e-08	0.0781325	0.0143242	0.0407	0.0399	0.0195
15	2:70456586_C_T	rs2706768	2	70456586	C	T	4.04987e-08	0.0785047	0.0143031	0.0424	0.0395	0.0195
15	2:70457119_G_C	rs6740334	2	70457119	G	C	4.73032e-08	0.0780731	0.0142961	0.04118	0.0397	0.0195
15	2:70473453_C_G	rs2706769	2	70473453	C	G	4.19007e-08	0.0783937	0.0142985	0.04741	0.0386	0.0195
16	2:145653287_A_T	rs17479393	2	145653287	A	T	4.27002e-08	0.0891337	0.0162674	2.879e-05	0.0833	0.0199
16	2:145675338_A_G	rs72854415	2	145675338	A	G	2.15212e-08	0.0911061	0.016271	8.158e-05	0.0772	0.0196
16	2:145675468_G_A	rs72854416	2	145675468	G	A	2.42526e-08	0.0910685	0.0163247	8.51e-05	0.077	0.0196
16	2:145678114_A_T	rs10928235	2	145678114	A	T	1.90076e-08	0.0914659	0.0162727	2.287e-05	0.0848	0.02
16	2:145682219_C_T	rs11680871	2	145682219	C	T	2.35981e-08	0.0907994	0.0162626	3.472e-05	0.0822	0.0199
16	2:145684278_G_A	rs11684042	2	145684278	G	A	3.07895e-08	0.0902229	0.0162949	1.369e-05	0.0851	0.0196
16	2:145690649_A_G	rs75153133	2	145690649	A	G	2.23399e-08	0.0909188	0.0162563	6.971e-05	0.0779	0.0196
16	2:145692649_C_CAT	rs144495495	2	145692649	C	CAT	2.05313e-08	0.0912926	0.0162805	3.38e-05	0.0886	0.0214
16	2:145693921_C_T	rs11682379	2	145693921	C	T	3.1468e-08	0.090024	0.0162702	2.644e-05	0.0834	0.0199
16	2:145700572_CAT_C	rs61277213	2	145700572	CAT	C	3.76247e-08	0.0894756	0.0162634	2.143e-05	0.0907	0.0213
16	2:145714354_A_C	rs1438898	2	145714354	A	C	3.26361e-08	0.0899056	0.0162676	3.854e-05	0.0817	0.0198
16	2:145720139_A_G	rs72854462	2	145720139	A	G	2.83435e-08	0.090248	0.0162569	4.097e-05	0.0814	0.0198
17	2:174605633_C_A	rs13405699	2	174605633	C	A	4.60996e-10	0.309309	0.0496336	2.774e-11	0.3696	0.0555
17	2:174607506_G_C	rs16862069	2	174607506	G	C	1.34767e-09	0.299672	0.0494378	8.007e-11	0.3489	0.0537
17	2:174611306_C_T	rs7605909	2	174611306	C	T	1.52787e-09	0.29992	0.0496442	1.459e-10	0.3707	0.0578
17	2:174615192_A_G	rs56350776	2	174615192	A	G	3.56778e-09	0.293422	0.0497066	4.387e-09	0.3339	0.0569
17	2:174617984_C_A	rs16823294	2	174617984	C	A	2.68275e-09	0.296663	0.04986	3.257e-10	0.3626	0.0577
18	2:176991857_C_A	rs71421546	2	176991857	C	A	1.48831e-14	0.26782	0.0348337	2.533e-08	0.2351	0.0422
18	2:177074773_G_T	rs6748131	2	177074773	G	T	4.83465e-08	0.129114	0.023659	3.52e-05	0.116	0.028
18	2:177086773_G_A	rs71421553	2	177086773	G	A	1.18262e-10	0.244197	0.0379096	0.01706	0.1539	0.0645
18	2:177575847_C_G	rs7594436	2	177575847	C	G	1.62125e-09	0.0856044	0.0141921	0.0004011	0.0612	0.0173
18	2:177577523_G_T	rs953622	2	177577523	G	T	6.10694e-10	0.0877894	0.0141878	0.0004969	0.0601	0.0173
18	2:177579328_G_GCT	rs10632169	2	177579328	G	GCT	1.5669e-09	0.0856079	0.0141798	0.0002064	0.0689	0.0186
18	2:177579700_G_A	rs13426608	2	177579700	G	A	2.20872e-09	0.0846791	0.0141564	0.0004013	0.0611	0.0173
18	2:177581228_T_C	rs13425007	2	177581228	T	C	2.00427e-09	0.0849318	0.0141613	0.001311	0.0546	0.017
18	2:177582940_T_C	rs13431878	2	177582940	T	C	1.9331e-09	0.0849849	0.0141563	0.0002396	0.0625	0.017
18	2:177584961_T_C	rs6718863	2	177584961	T	C	5.44255e-10	0.0877684	0.014143	0.0002832	0.0619	0.017
18	2:177585606_A_G	rs13403306	2	177585606	A	G	6.34863e-10	0.0874571	0.0141482	0.0002899	0.0618	0.017
18	2:177593222_A_G	rs13006344	2	177593222	A	G	2.56032e-08	0.0806896	0.0144888	7.085e-07	0.087	0.0175
18	2:177594983_T_C	rs6737860	2	177594983	T	C	5.75211e-12	0.0960912	0.0139553	1.425e-06	0.0814	0.0169
18	2:177595862_A_G	rs713285	2	177595862	A	G	2.1375e-08	0.0811379	0.0144877	7.633e-07	0.0866	0.0175
18	2:177597137_A_G	rs1398970	2	177597137	A	G	1.80547e-08	0.0806589	0.0143274	6.945e-07	0.0861	0.0173
18	2:177597274_C_A	rs1355847	2	177597274	C	A	2.79143e-08	0.0804769	0.0144898	1.472e-06	0.0858	0.0178
18	2:177598083_A_G	rs1355846	2	177598083	A	G	9.99615e-12	0.0950313	0.0139617	7.558e-06	0.0771	0.0172
18	2:177601361_CT_C	rs536079843	2	177601361	CT	C	5.95052e-09	0.0834572	0.0143443	0.001156	0.1298	0.0399
18	2:177603719_A_C	rs12693099	2	177603719	A	C	3.55655e-08	0.0785748	0.0142563	1.454e-06	0.0847	0.0176
18	2:177638797_T_C	rs1849606	2	177638797	T	C	1.86374e-08	0.100927	0.0179452	1.307e-05	0.0982	0.0225
18	2:177645724_T_C	rs13019320	2	177645724	T	C	3.04395e-08	0.0779281	0.0140692	0.01017	0.0434	0.0169
18	2:177645839_G_T	rs12993530	2	177645839	G	T	4.09926e-08	0.0772061	0.0140719	0.004672	0.0485	0.0171
18	2:177645948_C_A	rs12993397	2	177645948	C	A	4.12013e-08	0.0772051	0.0140741	0.002787	0.0505	0.0169
18	2:177646578_G_C	rs4021395	2	177646578	G	C	4.58722e-08	0.0769013	0.0140675	0.004251	0.049	0.0171
18	2:177647270_C_T	rs11688079	2	177647270	C	T	3.49816e-08	0.0777286	0.0140954	0.003409	0.0502	0.0171
18	2:177647281_G_A	rs11688181	2	177647281	G	A	4.84994e-08	0.0769158	0.0140956	0.001772	0.0527	0.0169
18	2:177647815_G_A	rs7601006	2	177647815	G	A	4.64724e-08	0.0769283	0.0140783	0.002183	0.0516	0.0168
18	2:177647862_T_C	rs7562010	2	177647862	T	C	2.66697e-08	0.0782721	0.0140726	0.008043	0.0447	0.0169
18	2:177648762_A_G	rs10177590	2	177648762	A	G	3.83118e-08	0.0773475	0.0140671	0.003195	0.0505	0.0171
18	2:177648953_C_T	rs1398976	2	177648953	C	T	4.22559e-08	0.0771289	0.0140716	0.006662	0.0457	0.0168
18	2:177649070_C_G	rs1398975	2	177649070	C	G	4.01471e-08	0.0772141	0.014064	0.003018	0.0508	0.0171
18	2:177649131_A_C	rs10178007	2	177649131	A	C	3.30115e-08	0.0777163	0.0140671	0.004644	0.0485	0.0171
18	2:177649722_A_G	rs7581696	2	177649722	A	G	4.81355e-08	0.0767804	0.0140673	0.002748	0.0513	0.0171
18	2:177651264_C_A	rs12991908	2	177651264	C	A	3.29006e-08	0.0777134	0.0140651	0.003158	0.0505	0.0171
18	2:177652203_G_A	rs12999377	2	177652203	G	A	3.788e-08	0.0773583	0.014064	0.003345	0.0503	0.0171
18	2:177653191_A_T	rs11678055	2	177653191	A	T	3.35389e-08	0.0777205	0.014075	0.002159	0.0524	0.0171
18	2:177654979_C_T	rs11692259	2	177654979	C	T	3.90929e-08	0.0769393	0.0140019	0.003352	0.0502	0.0171
18	2:177656432_C_T	rs2696970	2	177656432	C	T	2.65963e-08	0.0777729	0.0139817	0.002034	0.052	0.0168
18	2:177656651_A_T	rs77039132	2	177656651	A	T	2.15921e-08	0.0784579	0.0140135	0.003452	0.0523	0.0179
18	2:177656652_T_C	rs77729341	2	177656652	T	C	2.15921e-08	0.0784579	0.0140135	0.005401	0.05	0.018
18	2:177657814_T_C	rs2670674	2	177657814	T	C	3.81364e-08	0.0768408	0.0139729	0.001814	0.0525	0.0168
18	2:177658759_G_A	rs1251035	2	177658759	G	A	3.08075e-08	0.0774703	0.0139919	0.006922	0.0455	0.0169
18	2:177659673_C_T	rs1251034	2	177659673	C	T	2.41553e-08	0.0779678	0.0139746	0.00196	0.0522	0.0168
18	2:177659993_A_G	rs1251033	2	177659993	A	G	2.85945e-08	0.0776979	0.0140001	0.003088	0.0497	0.0168
18	2:177660411_T_C	rs1251032	2	177660411	T	C	2.94244e-08	0.0776609	0.014006	0.0007942	0.0564	0.0168
18	2:177661308_G_A	rs2577244	2	177661308	G	A	2.27775e-08	0.0781935	0.0139895	0.01131	0.0435	0.0172
18	2:177662344_C_T	rs1251029	2	177662344	C	T	1.82725e-08	0.0787953	0.0140016	0.001034	0.0551	0.0168
18	2:177664427_GAC_G	rs200235294	2	177664427	GAC	G	2.54129e-08	0.0778598	0.0139774	0.00815	0.0488	0.0184
18	2:177667237_G_A	rs1251027	2	177667237	G	A	2.80428e-08	0.0776453	0.013982	0.008126	0.0458	0.0173
18	2:177669207_C_T	rs840682	2	177669207	C	T	3.32229e-08	0.0772429	0.0139843	0.00861	0.0443	0.0169
18	2:177691130_G_A	rs12472075	2	177691130	G	A	5.53003e-10	-0.121777	0.0196311	0.02199	-0.0559	0.0244
18	2:177691497_A_G	rs10497460	2	177691497	A	G	9.72782e-09	-0.0851674	0.0148494	4.206e-05	-0.0729	0.0178
18	2:177691543_C_G	rs12472159	2	177691543	C	G	1.14226e-08	-0.0882896	0.0154673	0.01729	-0.0445	0.0187
18	2:177692572_A_G	rs840706	2	177692572	A	G	2.14515e-11	0.095335	0.0142381	9.556e-10	0.1063	0.0174
18	2:177692996_C_A	rs55963275	2	177692996	C	A	2.68002e-10	-0.0905161	0.0143307	3.831e-08	-0.099	0.018
18	2:177696509_G_A	rs881921	2	177696509	G	A	9.07694e-11	-0.0912432	0.0140773	2.872e-11	-0.1141	0.0172
18	2:177696542_T_G	rs1814826	2	177696542	T	G	9.40884e-11	0.0925435	0.0142899	1.54e-09	0.1055	0.0175
18	2:177697882_C_T	rs1819008	2	177697882	C	T	8.49397e-11	-0.0913285	0.0140688	1.091e-11	-0.1162	0.0171
18	2:177698447_C_T	rs7583729	2	177698447	C	T	8.94885e-11	-0.0929563	0.0143369	2.325e-10	-0.109	0.0172
18	2:177700398_A_T	rs1814827	2	177700398	A	T	1.31784e-10	-0.0929292	0.0144635	7.744e-09	-0.1019	0.0177
18	2:177702199_A_C	rs4021387	2	177702199	A	C	1.0394e-10	-0.0934621	0.0144653	1.436e-08	-0.1001	0.0177
18	2:177704758_G_A	rs1513885	2	177704758	G	A	7.90656e-10	-0.0866825	0.0141021	4.646e-10	-0.1067	0.0171
18	2:177704868_C_CT	rs5836572	2	177704868	C	CT	5.74534e-11	-0.0948555	0.0144813	2.065e-06	-0.0899	0.0189
18	2:177704992_A_T	rs714258	2	177704992	A	T	1.64943e-10	-0.0925782	0.014486	3.82e-08	-0.0972	0.0177
18	2:177705651_T_C	rs1527269	2	177705651	T	C	1.52373e-10	-0.0927485	0.0144852	4.049e-08	-0.097	0.0177
18	2:177706492_C_T	rs76456326	2	177706492	C	T	1.59117e-10	0.0958051	0.014978	4.959e-07	0.0915	0.0182
18	2:177708740_A_AC	rs36071902	2	177708740	A	AC	8.80472e-11	-0.0939348	0.0144823	1.315e-06	-0.0922	0.0191
18	2:177709565_G_A	rs2196658	2	177709565	G	A	7.42536e-12	-0.0987826	0.0144225	2.933e-08	-0.0975	0.0176
18	2:177714134_G_GGT	rs10682388	2	177714134	G	GGT	3.74579e-11	-0.0963299	0.014565	0.01836	-0.0947	0.0402
18	2:177716131_A_G	rs1513870	2	177716131	A	G	2.51576e-11	-0.0968482	0.0145147	3.571e-07	-0.0884	0.0174
18	2:177717690_C_T	rs13005005	2	177717690	C	T	3.3058e-08	-0.0801453	0.0145075	0.0004339	-0.0605	0.0172
18	2:177720450_A_G	rs1398967	2	177720450	A	G	3.3884e-10	-0.0884209	0.01408	1.257e-10	-0.1081	0.0168
18	2:177720581_A_G	rs1398968	2	177720581	A	G	2.06153e-08	-0.0813383	0.0145072	0.01321	-0.0427	0.0172
18	2:177720675_C_T	rs1398969	2	177720675	C	T	1.92666e-12	-0.102019	0.014492	5.6e-08	-0.0941	0.0173
18	2:177722759_T_C	rs6433618	2	177722759	T	C	6.16958e-10	-0.0883142	0.0142764	1.26e-07	-0.0904	0.0171
18	2:177725934_G_A	rs10930757	2	177725934	G	A	1.00882e-10	-0.0916427	0.0141738	4.855e-06	-0.0774	0.0169
18	2:177727081_A_C	rs1918865	2	177727081	A	C	3.89288e-11	-0.0937476	0.0141868	7.141e-07	-0.0854	0.0172
18	2:177728241_T_C	rs7597364	2	177728241	T	C	6.79302e-13	-0.101054	0.0140675	3.65e-07	-0.087	0.0171
18	2:177728466_CT_C	rs79203024	2	177728466	CT	C	2.27617e-12	-0.0998876	0.0142363	0.02284	-0.0894	0.0393
18	2:177729569_T_G	rs4894207	2	177729569	T	G	1.37149e-12	-0.0996908	0.0140669	5.534e-07	-0.0857	0.0171
18	2:177729881_CATG_C	rs74546864	2	177729881	CATG	C	1.10002e-12	-0.100037	0.0140553	1.27e-06	-0.0895	0.0185
18	2:177730814_A_T	rs56159313	2	177730814	A	T	1.08323e-12	-0.0999993	0.0140458	1.948e-07	-0.0889	0.0171
18	2:177731753_A_G	rs56109126	2	177731753	A	G	1.42022e-12	-0.0995367	0.0140548	6.475e-07	-0.0853	0.0171
18	2:177732407_G_A	rs7578985	2	177732407	G	A	1.42488e-12	-0.0995061	0.0140513	3.253e-06	-0.0782	0.0168
18	2:177734096_T_C	rs4021389	2	177734096	T	C	8.98469e-13	-0.100394	0.0140506	2.596e-06	-0.0789	0.0168
18	2:177734362_T_G	rs1405612	2	177734362	T	G	1.52789e-12	-0.099371	0.0140515	4.91e-07	-0.0859	0.0171
18	2:177734612_G_T	rs1405613	2	177734612	G	T	1.09384e-12	-0.100009	0.0140498	1.525e-06	-0.0807	0.0168
18	2:177734996_A_G	rs7562938	2	177734996	A	G	6.10616e-12	-0.0971055	0.01412	1.969e-08	-0.0968	0.0172
18	2:177735888_T_TCA	rs60977708	2	177735888	T	TCA	1.62236e-12	-0.09943	0.0140764	1.953e-06	-0.0873	0.0183
18	2:177736227_A_G	rs56879349	2	177736227	A	G	1.38586e-12	-0.0995339	0.0140476	1.754e-07	-0.0892	0.0171
18	2:177736333_C_T	rs61177850	2	177736333	C	T	9.29225e-13	-0.100287	0.0140446	2.68e-06	-0.0788	0.0168
18	2:177736594_A_G	rs13421731	2	177736594	A	G	5.70338e-13	-0.101378	0.0140658	1.635e-06	-0.0805	0.0168
18	2:177736626_T_C	rs6760271	2	177736626	T	C	1.24908e-12	-0.0998698	0.0140665	1.852e-07	-0.0876	0.0168
18	2:177738017_G_A	rs1527270	2	177738017	G	A	4.78027e-12	-0.097623	0.0141238	1.046e-07	-0.0899	0.0169
18	2:177738608_A_G	rs1405614	2	177738608	A	G	5.07955e-12	-0.0974947	0.0141228	1.028e-07	-0.0899	0.0169
18	2:177739654_A_C	rs1398977	2	177739654	A	C	6.2508e-12	-0.0970834	0.0141237	2.343e-08	-0.0959	0.0172
18	2:177739794_G_T	rs1355854	2	177739794	G	T	7.53436e-12	-0.0967396	0.0141285	1.106e-07	-0.0898	0.0169
18	2:177742124_T_C	rs9287993	2	177742124	T	C	7.10985e-12	-0.096986	0.0141473	1.782e-08	-0.0968	0.0172
18	2:177742826_A_G	rs13424492	2	177742826	A	G	1.048e-12	-0.100128	0.0140549	7.993e-08	-0.0902	0.0168
18	2:177743391_G_T	rs4894208	2	177743391	G	T	4.17409e-12	-0.0979937	0.0141381	1.561e-08	-0.0972	0.0172
18	2:177744731_G_A	rs17626597	2	177744731	G	A	3.22557e-08	-0.0799176	0.014455	0.006918	-0.0471	0.0174
18	2:177745908_A_G	rs4894210	2	177745908	A	G	5.05018e-12	-0.0975256	0.0141256	5.679e-09	-0.0984	0.0169
18	2:177747309_TA_T	rs11295951	2	177747309	TA	T	4.30317e-12	-0.0977674	0.0141143	0.02669	-0.0867	0.0391
18	2:177747348_G_GA	rs113323093	2	177747348	G	GA	2.21607e-11	-0.0941467	0.0140706	1.95e-07	-0.097	0.0186
18	2:177748196_C_A	rs2118396	2	177748196	C	A	3.51642e-12	-0.0986668	0.0141857	2.328e-08	-0.0963	0.0172
18	2:177748585_T_C	rs9287994	2	177748585	T	C	9.12476e-12	-0.0977162	0.0143286	2.254e-09	-0.1078	0.018
18	2:177748715_A_C	rs10176519	2	177748715	A	C	3.73759e-12	-0.0981596	0.0141303	4.57e-09	-0.1011	0.0173
18	2:177751528_A_T	rs1527265	2	177751528	A	T	4.25993e-12	-0.0979465	0.0141372	9.229e-09	-0.099	0.0172
18	2:177752800_G_A	rs1153664	2	177752800	G	A	5.10745e-12	0.0976268	0.0141436	2.087e-08	0.0968	0.0173
18	2:177754997_A_C	rs12615378	2	177754997	A	C	1.99575e-08	-0.0810469	0.0144408	0.005552	-0.0484	0.0175
18	2:177758361_T_C	rs2028186	2	177758361	T	C	2.57147e-08	-0.0804425	0.0144464	0.003787	-0.0505	0.0174
18	2:177758639_T_C	rs2028187	2	177758639	T	C	1.64136e-08	-0.0816303	0.0144578	0.00218	-0.0526	0.0172
18	2:177759161_TAAAAA_T	rs200092122	2	177759161	TAAAAA	T	4.34905e-12	-0.0999089	0.0144266	0.01824	-0.0938	0.0398
18	2:177759338_C_T	rs12612709	2	177759338	C	T	7.66847e-13	-0.100872	0.0140746	4.302e-08	-0.0922	0.0168
18	2:177760005_T_C	rs7586150	2	177760005	T	C	4.20403e-12	-0.0980077	0.0141422	6.887e-08	-0.0912	0.0169
18	2:177760131_A_AC	rs11418288	2	177760131	A	AC	1.11676e-12	-0.100173	0.0140785	1.396e-06	-0.0884	0.0183
18	2:177761285_T_C	rs1008706	2	177761285	T	C	2.03418e-08	-0.0810715	0.0144536	0.004216	-0.0499	0.0174
18	2:177761820_C_T	rs12623423	2	177761820	C	T	7.0865e-09	-0.0848632	0.0146597	0.01238	-0.0433	0.0173
18	2:177761828_A_G	rs10930758	2	177761828	A	G	2.53013e-13	-0.102827	0.0140526	1.516e-07	-0.0881	0.0168
18	2:177761964_T_C	rs10930759	2	177761964	T	C	4.02055e-13	-0.101719	0.0140207	1.825e-07	-0.0875	0.0168
18	2:177762267_AG_A	rs111586575	2	177762267	AG	A	3.80752e-13	-0.101821	0.0140206	1.989e-06	-0.087	0.0183
18	2:177762454_A_T	rs4894212	2	177762454	A	T	9.57429e-09	-0.0837979	0.0146038	0.006589	-0.0478	0.0176
18	2:177763044_C_T	rs10930760	2	177763044	C	T	1.4581e-12	-0.0995555	0.0140647	2.418e-08	-0.0956	0.0171
18	2:177763948_AT_A	rs5836574	2	177763948	AT	A	9.54094e-09	-0.0838065	0.0146038	0.006286	-0.0515	0.0189
18	2:177764560_C_CT	rs11408224	2	177764560	C	CT	1.39693e-12	-0.099663	0.014068	1.433e-07	-0.097	0.0184
18	2:177765484_C_T	rs10469640	2	177765484	C	T	1.16912e-12	-0.0999488	0.0140595	1.844e-08	-0.0963	0.0171
18	2:177766195_A_G	rs6753026	2	177766195	A	G	1.02672e-12	-0.100277	0.0140702	1.325e-07	-0.0888	0.0168
18	2:177766354_G_T	rs12466961	2	177766354	G	T	8.30144e-09	-0.0841691	0.0146071	0.007255	-0.0472	0.0176
18	2:177769236_G_A	rs7586401	2	177769236	G	A	1.45658e-12	-0.0996187	0.0140733	1.561e-08	-0.0968	0.0171
18	2:177769748_G_A	rs1358453	2	177769748	G	A	1.16298e-12	0.100076	0.0140759	3.001e-07	0.0865	0.0169
18	2:177770154_T_C	rs6755808	2	177770154	T	C	1.12694e-12	-0.10005	0.0140638	5.573e-09	-0.0981	0.0168
18	2:177770364_T_C	rs17672797	2	177770364	T	C	6.72197e-09	-0.0825166	0.0142326	0.01792	-0.04	0.0169
18	2:177770595_A_G	rs17627058	2	177770595	A	G	8.69938e-09	-0.084052	0.0146068	0.01329	-0.0428	0.0173
18	2:177771124_C_T	rs1358296	2	177771124	C	T	1.45177e-12	-0.0995708	0.0140656	3.883e-09	-0.0991	0.0168
18	2:177771217_T_C	rs1554770	2	177771217	T	C	8.9891e-09	-0.0818699	0.0142413	0.03365	-0.0359	0.0169
18	2:177771475_G_A	rs1973829	2	177771475	G	A	9.31658e-09	-0.0817852	0.0142415	0.03377	-0.0359	0.0169
18	2:177772193_G_A	rs1561278	2	177772193	G	A	3.04856e-08	-0.0783422	0.0141447	0.00231	-0.0513	0.0168
18	2:177773262_C_G	rs4894215	2	177773262	C	G	8.60769e-09	-0.0819768	0.0142417	0.01976	-0.0401	0.0172
18	2:177773678_G_A	rs10803902	2	177773678	G	A	8.32599e-09	-0.0820434	0.0142394	0.02033	-0.0399	0.0172
18	2:177773783_A_G	rs6706059	2	177773783	A	G	9.08124e-13	-0.100483	0.0140658	1.07e-07	-0.0894	0.0168
18	2:177773885_T_C	rs6750202	2	177773885	T	C	1.27789e-12	-0.0998378	0.0140682	4.359e-09	-0.0988	0.0168
18	2:177774407_C_T	rs7585328	2	177774407	C	T	8.32458e-09	-0.0820438	0.0142394	0.03658	-0.0354	0.0169
18	2:177774441_T_C	rs7599316	2	177774441	T	C	7.64088e-09	-0.0822454	0.0142387	0.0366	-0.0353	0.0169
18	2:177774705_A_G	rs10930762	2	177774705	A	G	6.89111e-09	-0.0825222	0.0142438	0.01354	-0.0418	0.0169
18	2:177774801_T_C	rs12475244	2	177774801	T	C	6.19648e-09	-0.0848791	0.0146057	0.01171	-0.0436	0.0173
18	2:177775275_C_A	rs4145341	2	177775275	C	A	1.13622e-08	-0.0813134	0.014243	0.02118	-0.0396	0.0172
18	2:177779131_A_T	rs10930763	2	177779131	A	T	9.97337e-13	-0.100352	0.0140728	2.927e-08	-0.095	0.0171
18	2:177781646_G_A	rs62173603	2	177781646	G	A	4.97227e-09	-0.0853282	0.0145908	0.006414	-0.0479	0.0176
18	2:177786172_C_T	rs12477556	2	177786172	C	T	4.15137e-09	-0.0857365	0.0145859	0.003855	-0.05	0.0173
18	2:177787845_C_T	rs7564166	2	177787845	C	T	5.41514e-09	-0.0851173	0.0145902	0.003959	-0.0498	0.0173
18	2:177788042_AC_A	rs10708733	2	177788042	AC	A	3.22864e-13	0.104911	0.0144019	9.155e-06	0.0847	0.0191
18	2:177790449_C_T	rs4894218	2	177790449	C	T	1.1037e-12	-0.09992	0.0140398	2.957e-08	-0.0948	0.0171
18	2:177791484_C_T	rs4894219	2	177791484	C	T	1.23095e-12	-0.0996759	0.0140352	1.019e-08	-0.0963	0.0168
18	2:177792836_A_G	rs961425	2	177792836	A	G	5.37146e-09	-0.0852236	0.014605	0.003514	-0.0505	0.0173
18	2:177793179_GA_G	rs11361839	2	177793179	GA	G	1.19069e-12	-0.0999205	0.0140605	1.377e-07	-0.0974	0.0185
18	2:177793227_T_C	rs12469859	2	177793227	T	C	4.37054e-09	-0.0858276	0.0146226	0.005962	-0.0483	0.0176
18	2:177793827_CA_C	rs34094150	2	177793827	CA	C	1.84789e-12	-0.0987143	0.014011	0.006995	-0.1044	0.0387
18	2:177793931_G_A	rs12614055	2	177793931	G	A	4.63672e-09	-0.0855817	0.0146051	0.01317	-0.0429	0.0173
18	2:177794254_T_C	rs10186950	2	177794254	T	C	1.75516e-12	-0.0988163	0.0140112	1.019e-09	-0.1022	0.0167
18	2:177794577_T_C	rs56146875	2	177794577	T	C	1.45441e-08	-0.0817947	0.0144339	0.0009053	-0.0572	0.0172
18	2:177796033_T_A	rs10930765	2	177796033	T	A	1.98057e-12	-0.0985767	0.0140106	6.078e-09	-0.0989	0.017
18	2:177796117_G_A	rs10930766	2	177796117	G	A	1.67389e-12	-0.0989513	0.0140172	5.52e-09	-0.0991	0.017
18	2:177796166_T_C	rs10930767	2	177796166	T	C	1.56988e-12	-0.0990813	0.014018	3.636e-08	-0.0921	0.0167
18	2:177796509_C_G	rs17628074	2	177796509	C	G	2.10019e-12	-0.0984952	0.0140154	5.003e-09	-0.0995	0.017
18	2:177796662_T_TTTC	rs112231767	2	177796662	T	TTTC	1.95824e-11	-0.0947915	0.0141288	0.007312	-0.1047	0.039
18	2:177796683_G_T	rs16864736	2	177796683	G	T	1.06273e-11	-0.0958437	0.0140993	6.967e-09	-0.0986	0.017
18	2:177796823_T_C	rs17679370	2	177796823	T	C	2.37518e-12	-0.0982727	0.014018	2.691e-09	-0.1012	0.017
18	2:177797377_C_CT	rs74727481	2	177797377	C	CT	1.4128e-09	-0.0883263	0.0145897	0.006258	-0.0515	0.0188
18	2:177799409_A_G	rs6707899	2	177799409	A	G	6.70924e-13	-0.100643	0.0140069	1.266e-06	-0.0826	0.017
18	2:177801511_T_C	rs714080	2	177801511	T	C	4.35453e-09	-0.0858205	0.0146199	0.02022	-0.0402	0.0173
18	2:177801770_A_C	rs3884986	2	177801770	A	C	5.77544e-13	-0.100932	0.0140072	8.348e-07	-0.084	0.017
18	2:177802161_T_A	rs7591381	2	177802161	T	A	3.93513e-13	-0.101716	0.0140148	8.826e-07	-0.0838	0.017
18	2:177803038_A_C	rs1527266	2	177803038	A	C	6.01733e-13	-0.100842	0.0140056	2.114e-06	-0.0811	0.0171
18	2:177803469_A_C	rs10930768	2	177803469	A	C	4.02979e-13	-0.101698	0.0140185	2.066e-07	-0.087	0.0168
18	2:177803749_A_G	rs7557836	2	177803749	A	G	5.78413e-13	-0.10092	0.014006	8.808e-07	-0.0837	0.017
18	2:177804278_A_G	rs10497470	2	177804278	A	G	9.12488e-13	-0.10001	0.0140009	2.037e-07	-0.087	0.0167
18	2:177804417_C_G	rs13410052	2	177804417	C	G	8.62595e-13	-0.100187	0.0140105	9.857e-07	-0.0834	0.017
18	2:177804432_G_T	rs13410244	2	177804432	G	T	8.62595e-13	-0.100187	0.0140105	9.991e-07	-0.0833	0.017
18	2:177804702_A_G	rs6710025	2	177804702	A	G	1.16747e-12	-0.0993596	0.0139763	2.222e-06	-0.0805	0.017
18	2:177804711_A_C	rs11885605	2	177804711	A	C	1.41633e-12	-0.0990304	0.0139825	9.778e-07	-0.0833	0.017
18	2:177804944_A_C	rs1370538	2	177804944	A	C	8.49177e-13	-0.100107	0.0139952	2.094e-07	-0.0869	0.0167
18	2:177805037_T_C	rs1370540	2	177805037	T	C	9.86848e-13	-0.0997008	0.0139787	8.98e-07	-0.0836	0.017
18	2:177805369_T_C	rs1370541	2	177805369	T	C	1.0485e-12	-0.0996363	0.013986	2.019e-07	-0.087	0.0167
18	2:177805587_T_C	rs6755082	2	177805587	T	C	9.57676e-13	-0.0997864	0.0139826	1.932e-07	-0.0872	0.0167
18	2:177805614_T_TAAAC	rs10652683	2	177805614	T	TAAAC	7.67302e-13	-0.100227	0.0139847	0.01241	-0.0967	0.0387
18	2:177806653_C_G	rs34029552	2	177806653	C	G	6.46553e-09	-0.0851417	0.0146689	0.009914	-0.0454	0.0176
18	2:177807123_T_C	rs2364101	2	177807123	T	C	1.11984e-12	-0.099492	0.0139836	9.892e-07	-0.0833	0.017
18	2:177807577_C_A	rs10497469	2	177807577	C	A	3.87735e-09	-0.0860405	0.0146095	0.0103	-0.0452	0.0176
18	2:177808095_A_C	rs7573185	2	177808095	A	C	1.23978e-12	-0.0993306	0.0139885	2.023e-07	-0.0871	0.0168
18	2:177810196_T_G	rs10930770	2	177810196	T	G	6.7333e-13	-0.100526	0.0139916	1.725e-07	-0.0876	0.0168
18	2:177810929_G_C	rs6433623	2	177810929	G	C	9.40536e-13	-0.0998499	0.0139867	1.091e-06	-0.0834	0.0171
18	2:177811141_G_A	rs10930771	2	177811141	G	A	1.00289e-12	-0.0997558	0.0139908	1.268e-06	-0.0825	0.017
18	2:177811615_T_A	rs2364102	2	177811615	T	A	1.54986e-12	-0.0991142	0.0140191	1.922e-06	-0.0813	0.0171
18	2:177811639_A_G	rs2364103	2	177811639	A	G	2.22021e-12	-0.0984258	0.014021	2.659e-06	-0.0802	0.0171
18	2:177814650_A_G	rs12616941	2	177814650	A	G	2.30687e-09	-0.0872747	0.0146077	0.02252	-0.0395	0.0173
18	2:177814839_T_C	rs12613997	2	177814839	T	C	2.67054e-11	-0.0940705	0.0141169	0.005024	-0.0472	0.0168
18	2:177815656_A_G	rs1437727	2	177815656	A	G	5.33785e-11	-0.0924318	0.0140876	1.495e-05	-0.0748	0.0173
18	2:177815661_T_C	rs1437726	2	177815661	T	C	4.70108e-11	-0.0927392	0.0140939	2.43e-05	-0.0724	0.0171
18	2:177816975_T_A	rs9808151	2	177816975	T	A	3.20038e-09	-0.0879726	0.0148578	0.01854	-0.0424	0.018
18	2:177816993_A_T	rs6737581	2	177816993	A	T	6.13263e-09	-0.0862126	0.0148307	0.0254	-0.0395	0.0177
18	2:177817007_A_G	rs9808324	2	177817007	A	G	9.26928e-11	-0.091537	0.0141295	0.0004356	-0.0602	0.0171
18	2:177820169_A_G	rs12476172	2	177820169	A	G	4.77318e-11	-0.0925894	0.0140759	0.000137	-0.064	0.0168
18	2:177822554_T_C	rs4894222	2	177822554	T	C	3.2677e-09	-0.0868031	0.0146688	0.02347	-0.0392	0.0173
18	2:177822624_C_T	rs12613021	2	177822624	C	T	3.14196e-09	-0.0868607	0.0146625	0.0179	-0.041	0.0173
18	2:177823744_G_A	rs6433624	2	177823744	G	A	7.58978e-11	-0.091774	0.0141006	0.00119	-0.0544	0.0168
18	2:177824884_A_AAACT	rs3074509	2	177824884	A	AAACT	5.23569e-11	-0.0926906	0.0141209	0.03492	-0.0825	0.0391
18	2:177825415_G_A	rs745767	2	177825415	G	A	3.746e-09	-0.0865363	0.0146795	0.0213	-0.0398	0.0173
18	2:177830440_A_G	rs1344897	2	177830440	A	G	2.45029e-09	-0.0877937	0.0147188	0.01686	-0.0416	0.0174
18	2:177831783_A_G	rs2056710	2	177831783	A	G	7.506e-11	-0.0920547	0.0141401	0.001244	-0.0552	0.0171
18	2:177833599_T_C	rs13422461	2	177833599	T	C	2.58697e-11	-0.0945623	0.0141808	0.0001071	-0.0654	0.0169
18	2:177834328_C_T	rs11895189	2	177834328	C	T	5.60581e-11	-0.0927752	0.0141557	0.0004739	-0.0588	0.0168
18	2:177834894_A_G	rs10930772	2	177834894	A	G	1.53275e-11	-0.0955678	0.0141692	0.0004993	-0.0586	0.0168
18	2:177835010_G_A	rs1358621	2	177835010	G	A	4.98572e-10	-0.0920066	0.0147931	0.008418	-0.046	0.0174
18	2:177835205_A_G	rs1358620	2	177835205	A	G	1.04725e-11	-0.0963263	0.0141659	0.0003739	-0.0599	0.0168
18	2:177835352_A_T	rs2164803	2	177835352	A	T	4.66185e-10	-0.0921635	0.0147933	0.003985	-0.0511	0.0178
18	2:177835530_A_C	rs2118397	2	177835530	A	C	6.05946e-12	-0.0975047	0.0141758	7.931e-05	-0.0676	0.0171
18	2:177838337_G_A	rs6433625	2	177838337	G	A	1.12264e-11	-0.0962936	0.014182	7.264e-05	-0.0686	0.0173
19	2:219726498_T_C	rs10193725	2	219726498	T	C	1.81035e-08	0.096734	0.0171843	9.624e-16	0.1761	0.0219
19	2:219727313_T_C	rs744092	2	219727313	T	C	1.29886e-08	0.0975561	0.0171566	1.219e-15	0.1757	0.0219
19	2:219729076_G_A	rs7558440	2	219729076	G	A	1.39666e-09	0.114382	0.0188878	3.564e-14	0.1884	0.0249
19	2:219729627_A_G	rs13388102	2	219729627	A	G	1.37868e-08	0.0973795	0.0171563	1e-15	0.1773	0.0221
19	2:219731017_T_C	rs4672903	2	219731017	T	C	3.87535e-11	0.124176	0.0187896	3.91e-16	0.189	0.0232
19	2:219732142_C_G	rs6754599	2	219732142	C	G	3.34183e-11	0.124473	0.0187723	5.353e-17	0.1974	0.0236
19	2:219732461_C_T	rs57642653	2	219732461	C	T	6.98005e-12	0.126412	0.0184325	4.165e-18	0.2042	0.0235
19	2:219733938_G_GTGCGTGCGCA	rs113516383	2	219733938	G	GTGCGTGCGCA	3.72097e-11	0.128709	0.0194578	0.0003032	0.1954	0.0541
19	2:219733973_T_C	rs12053317	2	219733973	T	C	1.62338e-12	0.130917	0.0185343	1.123e-17	0.1951	0.0228
19	2:219734946_TA_T	rs139408257	2	219734946	TA	T	5.63634e-11	0.121978	0.0186139	6.88e-06	0.2314	0.0515
19	2:219743789_TC_T	rs3840475	2	219743789	TC	T	7.78572e-16	0.139826	0.0173535	1.98e-15	0.1871	0.0236
19	2:219743874_G_A	rs3806557	2	219743874	G	A	3.98273e-16	0.140837	0.0173038	7.944e-19	0.1939	0.0219
19	2:219746115_C_T	rs3856551	2	219746115	C	T	1.76113e-19	0.17873	0.019799	2.175e-19	0.2255	0.025
19	2:219746292_T_G	rs74333950	2	219746292	T	G	2.20511e-18	0.180763	0.0206674	1.739e-19	0.2312	0.0256
19	2:219746561_T_C	rs10177996	2	219746561	T	C	1.09378e-14	0.135839	0.0175778	1.186e-17	0.1881	0.022
19	2:219748212_G_A	rs143248068	2	219748212	G	A	9.61146e-10	0.243533	0.0398207	1.55e-15	0.4571	0.0573
19	2:219748387_C_A	rs7571600	2	219748387	C	A	2.28262e-13	0.135122	0.0184314	5.962e-17	0.2069	0.0247
19	2:219750746_A_G	rs2385199	2	219750746	A	G	4.8522e-15	0.138833	0.0177294	1.813e-18	0.1935	0.0221
19	2:219753136_C_T	rs10932786	2	219753136	C	T	3.36732e-15	0.139774	0.0177457	3.389e-17	0.1848	0.0219
19	2:219753804_A_C	rs67367269	2	219753804	A	C	4.54883e-15	0.138744	0.0176997	1.386e-17	0.1895	0.0222
19	2:219755011_T_A	rs121908120	2	219755011	T	A	1.4469e-11	0.286824	0.0424727	2.021e-15	0.4715	0.0594
19	2:219756383_C_T	rs7349332	2	219756383	C	T	1.07206e-19	0.178911	0.0197008	2.873e-18	0.2211	0.0254
19	2:219759079_C_G	rs4674347	2	219759079	C	G	6.73893e-16	0.146247	0.0181107	9.663e-17	0.1912	0.023
19	2:219759229_C_T	rs72966077	2	219759229	C	T	3.07478e-12	0.211779	0.0303658	3.305e-05	0.236	0.0569
19	2:219762561_A_G	rs59788230	2	219762561	A	G	1.62365e-14	0.138892	0.0180911	1.418e-13	0.1694	0.0229
19	2:219762578_GGGTCT_G	rs72423821	2	219762578	GGGTCT	G	2.00862e-14	0.139114	0.0181846	1.933e-13	0.1827	0.0248
19	2:219762662_A_G	rs4574113	2	219762662	A	G	1.89147e-14	0.138472	0.0180825	3.931e-14	0.1761	0.0233
19	2:219765950_C_CTATG	rs199801728	2	219765950	C	CTATG	1.52343e-13	0.152914	0.0207058	1.699e-10	0.1734	0.0272
19	2:219765955_C_T	rs7598882	2	219765955	C	T	1.15349e-14	0.140296	0.0181706	0.0002158	0.1896	0.0513
19	2:219766625_T_C	rs575498449	2	219766625	T	C	5.37385e-11	0.12905	0.0196717	0.0004995	0.1898	0.0545
19	2:219766626_T_C	rs545916356	2	219766626	T	C	5.37385e-11	0.12905	0.0196717	0.0004995	0.1898	0.0545
19	2:219766627_G_A	rs557544061	2	219766627	G	A	5.37385e-11	0.12905	0.0196717	0.0004995	0.1898	0.0545
19	2:219766631_T_C	rs150011851	2	219766631	T	C	5.37293e-11	0.12905	0.0196717	9.167e-12	0.1838	0.027
19	2:219766632_G_A	rs145222026	2	219766632	G	A	5.37293e-11	0.12905	0.0196717	4.039e-11	0.1744	0.0264
19	2:219766637_C_T	rs561683621	2	219766637	C	T	9.07047e-11	0.126494	0.0195157	0.0003121	0.195	0.0541
19	2:219766639_C_T	rs530330838	2	219766639	C	T	9.07047e-11	0.126494	0.0195157	0.0003121	0.195	0.0541
19	2:219766642_A_T	rs542114619	2	219766642	A	T	9.07047e-11	0.126494	0.0195157	0.0003121	0.195	0.0541
19	2:219766644_C_T	rs563574706	2	219766644	C	T	9.07047e-11	0.126494	0.0195157	0.0003121	0.195	0.0541
19	2:219766658_A_G	rs10932787	2	219766658	A	G	3.67326e-13	0.137086	0.018864	4.428e-12	0.1678	0.0242
19	2:219766660_G_A	rs10932788	2	219766660	G	A	3.67326e-13	0.137086	0.018864	4.483e-12	0.1677	0.0242
19	2:219766672_G_A	rs10932789	2	219766672	G	A	1.49654e-17	0.166523	0.019528	6.46e-15	0.1935	0.0248
19	2:219768956_T_C	rs7571111	2	219768956	T	C	2.00271e-14	0.137765	0.0180074	5.942e-12	0.1538	0.0224
19	2:219769978_A_T	rs4674348	2	219769978	A	T	2.03014e-14	0.138042	0.0180478	1.088e-12	0.1623	0.0228
19	2:219770173_C_T	rs4674349	2	219770173	C	T	2.7003e-14	0.137447	0.0180568	4.453e-13	0.1657	0.0229
19	2:219771539_G_A	rs114698684	2	219771539	G	A	6.79181e-09	0.215069	0.0371066	0.001441	0.2382	0.0748
19	2:219774700_T_C	rs6723140	2	219774700	T	C	2.80993e-14	0.137304	0.0180502	8.575e-12	0.1525	0.0223
19	2:219774809_T_C	rs6723251	2	219774809	T	C	2.17947e-14	0.137744	0.0180304	2.891e-12	0.1559	0.0223
19	2:219775358_TGAA_T	rs78576602	2	219775358	TGAA	T	1.39689e-17	0.166508	0.019508	3.366e-14	0.2022	0.0267
19	2:219776353_T_G	rs61020978	2	219776353	T	G	2.59596e-14	0.13748	0.018049	1.9e-12	0.1602	0.0227
19	2:219776778_C_T	rs6716209	2	219776778	C	T	1.3164e-14	0.139331	0.018085	2.862e-13	0.1672	0.0229
19	2:219779702_G_A	rs11889698	2	219779702	G	A	3.09772e-14	0.137029	0.018044	2.821e-12	0.1566	0.0224
19	2:219779911_G_A	rs77157375	2	219779911	G	A	1.86305e-08	0.209894	0.0373195	7.352e-14	0.3835	0.0513
19	2:219780291_T_C	rs11895563	2	219780291	T	C	3.71603e-14	0.136715	0.0180588	4.467e-12	0.1551	0.0224
19	2:219781502_G_A	rs4674350	2	219781502	G	A	3.64953e-14	0.136683	0.0180489	5.871e-12	0.1543	0.0224
19	2:219782358_T_C	rs4674351	2	219782358	T	C	6.57012e-17	0.167057	0.019996	1.529e-14	0.2034	0.0265
19	2:219784256_C_T	rs188488867	2	219784256	C	T	2.21309e-08	0.209457	0.03744	5.619e-14	0.3959	0.0527
19	2:219784923_AT_A	rs11314045	2	219784923	AT	A	7.32752e-12	0.121291	0.0177038	0.001058	0.1644	0.0502
19	2:219787438_C_G	rs6735914	2	219787438	C	G	9.15297e-14	0.133931	0.017971	3.185e-12	0.1592	0.0228
19	2:219788951_C_T	rs78384968	2	219788951	C	T	1.54404e-17	0.165442	0.0194094	1.259e-14	0.1958	0.0254
19	2:219796133_C_T	rs368928933	2	219796133	C	T	9.39564e-17	0.164376	0.0197753	6.538e-05	0.2236	0.056
19	2:219796398_TG_T	rs375198614	2	219796398	TG	T	1.25774e-11	0.135181	0.0199576	9.86e-05	0.2185	0.0561
19	2:219796479_A_G	rs6436099	2	219796479	A	G	6.87947e-14	0.136991	0.0182895	2.217e-11	0.1697	0.0254
19	2:219798433_CTT_C	rs34674232	2	219798433	CTT	C	5.88594e-14	0.136894	0.0182268	0.0001059	0.1988	0.0513
19	2:219798587_A_G	rs12469292	2	219798587	A	G	1.00951e-13	0.135877	0.018264	9.05e-12	0.1555	0.0228
19	2:219801724_A_G	rs10932791	2	219801724	A	G	6.36442e-14	0.136682	0.0182233	1.767e-12	0.1608	0.0228
19	2:219803614_A_G	rs9917227	2	219803614	A	G	5.67737e-14	0.136764	0.018198	1.587e-12	0.1609	0.0228
19	2:219804573_A_T	rs6436100	2	219804573	A	T	2.33237e-13	0.133624	0.0182341	6.865e-12	0.1579	0.023
19	2:219806838_C_G	rs10170133	2	219806838	C	G	6.85685e-14	0.13661	0.0182375	5.886e-12	0.1712	0.0249
19	2:219806848_T_C	rs112268120	2	219806848	T	C	1.86552e-13	0.133934	0.0182023	3.677e-11	0.1631	0.0247
19	2:219806969_C_T	rs10170248	2	219806969	C	T	5.62907e-14	0.136925	0.0182167	2.468e-12	0.1595	0.0228
19	2:219812100_T_C	rs72966085	2	219812100	T	C	2.76431e-12	0.212072	0.0303428	0.0003744	0.211	0.0593
19	2:219813368_CA_C	rs112559036	2	219813368	CA	C	1.01011e-16	0.161771	0.019482	0.0006189	0.1875	0.0548
19	2:219820444_C_T	rs6436101	2	219820444	C	T	4.43599e-13	0.133731	0.0184672	1.72e-12	0.1646	0.0233
19	2:219821169_G_A	rs4672907	2	219821169	G	A	2.47258e-13	0.133312	0.018211	1.012e-12	0.1594	0.0224
19	2:219821541_A_T	rs4672908	2	219821541	A	T	2.44915e-13	0.133328	0.0182101	5.223e-13	0.1643	0.0228
19	2:219821659_C_T	rs6436102	2	219821659	C	T	9.70904e-17	0.163116	0.0196329	9.327e-14	0.1842	0.0247
19	2:219821674_G_C	rs6436103	2	219821674	G	C	1.52752e-13	0.134316	0.0181883	5.095e-13	0.1644	0.0228
19	2:219825211_G_A	rs36115038	2	219825211	G	A	3.73978e-09	0.22253	0.037747	1.866e-14	0.4155	0.0542
19	2:219831670_A_G	rs9677752	2	219831670	A	G	2.24015e-16	0.1624	0.0197844	2.294e-14	0.2212	0.029
19	2:219842982_C_T	rs146599639	2	219842982	C	T	5.57583e-11	0.178823	0.0272817	0.00184	0.1664	0.0534
19	2:219854317_G_T	rs146199923	2	219854317	G	T	2.7877e-09	0.263808	0.0443849	1.86e-13	0.4875	0.0662
20	2:223052061_A_T	rs62188365	2	223052061	A	T	2.64745e-09	0.105885	0.0177895	0.0002052	0.0815	0.0219
20	2:223054491_C_T	rs10498128	2	223054491	C	T	2.88701e-09	0.105522	0.017771	0.0002217	0.0808	0.0219
20	2:223056083_A_G	rs7560114	2	223056083	A	G	1.49974e-09	0.106737	0.0176589	0.0004899	0.0749	0.0215
20	2:223060266_C_T	rs7601832	2	223060266	C	T	1.19684e-09	0.107383	0.0176598	0.000519	0.0741	0.0213
20	2:223060393_T_C	rs7563168	2	223060393	T	C	1.39912e-09	0.106985	0.0176671	0.0004606	0.0748	0.0214
20	2:223063365_A_T	rs16863495	2	223063365	A	T	1.26894e-09	0.107758	0.0177488	0.0003074	0.0783	0.0217
20	2:223064768_G_A	rs12620338	2	223064768	G	A	9.93082e-10	0.108271	0.0177188	0.0002878	0.0786	0.0217
20	2:223065870_C_G	rs3731858	2	223065870	C	G	8.11097e-10	0.109362	0.0178034	0.0002925	0.0785	0.0217
20	2:223070676_C_T	rs77177529	2	223070676	C	T	3.6303e-10	-0.140517	0.022414	0.02886	-0.0648	0.0296
20	2:223070857_A_AT	rs539920637	2	223070857	A	AT	1.43153e-09	0.108641	0.0179516	0.002586	0.15	0.0498
20	2:223072301_A_T	rs62188371	2	223072301	A	T	1.05072e-09	0.108062	0.0177108	0.0003241	0.078	0.0217
20	2:223072553_A_G	rs2395862	2	223072553	A	G	1.27916e-09	0.107792	0.0177582	0.000269	0.079	0.0217
20	2:223074399_C_A	rs59277927	2	223074399	C	A	1.62332e-09	0.107988	0.0179036	0.0003389	0.0786	0.0219
20	2:223074560_T_C	rs58773561	2	223074560	T	C	9.13201e-10	0.10883	0.0177714	0.0003222	0.0781	0.0217
20	2:223075940_T_G	rs16863502	2	223075940	T	G	4.56009e-09	-0.159421	0.0271934	0.04869	-0.0743	0.0377
20	2:223076939_A_T	rs10498132	2	223076939	A	T	6.51441e-10	0.109788	0.0177724	0.0002939	0.0786	0.0217
20	2:223078592_G_A	rs1370924	2	223078592	G	A	7.42644e-10	0.109397	0.0177688	0.0002858	0.0788	0.0217
20	2:223087432_T_A	rs60124053	2	223087432	T	A	8.17417e-10	0.109108	0.0177657	0.000234	0.08	0.0217
20	2:223087902_CCCAAG_C	rs76664283	2	223087902	CCCAAG	C	7.26874e-10	0.109488	0.0177737	2.867e-05	0.0975	0.0233
20	2:223091946_G_A	rs16863533	2	223091946	G	A	8.16456e-10	0.109166	0.0177745	0.0002108	0.0807	0.0218
20	2:223092121_C_T	rs62188396	2	223092121	C	T	7.32471e-10	0.10948	0.0177758	0.0002328	0.0789	0.0214
20	2:223095315_C_G	rs28729655	2	223095315	C	G	6.16069e-10	0.110023	0.0177851	0.0001949	0.0816	0.0219
20	2:223095527_T_C	rs1430646	2	223095527	T	C	3.97735e-10	0.111676	0.0178542	0.0002301	0.081	0.022
21	2:239638300_T_C	rs4545955	2	239638300	T	C	1.61932e-11	-0.123865	0.0183864	7.316e-07	-0.1067	0.0215
21	2:239640387_C_T	rs13012856	2	239640387	C	T	6.43829e-27	0.164572	0.0153199	4.055e-17	0.1552	0.0185
21	2:239642827_ATTC_A	rs138863175	2	239642827	ATTC	A	2.17084e-24	0.153478	0.0150598	1.264e-14	0.1511	0.0196
21	2:239643763_T_C	rs4296383	2	239643763	T	C	4.67354e-27	0.164085	0.0152327	2.059e-17	0.1566	0.0184
21	2:239644736_CAA_C	rs71043161	2	239644736	CAA	C	2.2285e-25	0.154628	0.0148536	0.0001309	0.1583	0.0414
21	2:239644824_GA_G	rs71043162	2	239644824	GA	G	3.43963e-14	0.107895	0.014233	1.087e-08	0.1055	0.0184
21	2:239645976_CTTT_C	rs149813050	2	239645976	CTTT	C	8.76188e-15	0.114385	0.0147478	0.002628	0.1229	0.0408
21	2:239645981_T_C	rs117705265	2	239645981	T	C	8.75348e-15	0.114385	0.0147476	0.002628	0.1229	0.0408
21	2:239646043_G_A	rs4128254	2	239646043	G	A	4.60139e-13	0.102775	0.0142022	7.945e-11	0.1119	0.0172
21	2:239646391_A_G	rs12692242	2	239646391	A	G	2.43646e-27	0.164299	0.0151684	3.853e-17	0.1522	0.0181
21	2:239646465_G_A	rs4663955	2	239646465	G	A	1.70823e-15	0.112439	0.0141239	3.002e-11	0.1114	0.0168
21	2:239646741_A_G	rs6745975	2	239646741	A	G	7.16832e-20	0.130225	0.0142711	8.908e-13	0.1216	0.017
21	2:239648590_A_G	rs6753990	2	239648590	A	G	1.85247e-27	0.164119	0.0151168	4.389e-17	0.1518	0.0181
21	2:239648926_G_A	rs7561561	2	239648926	G	A	1.17751e-22	0.139431	0.0142342	1.285e-16	0.1415	0.0171
21	2:239649421_T_C	rs7605897	2	239649421	T	C	4.53223e-16	0.114356	0.0140773	5.112e-12	0.1157	0.0168
21	2:239651971_G_A	rs12692243	2	239651971	G	A	7.49441e-13	0.1014	0.0141421	3.998e-11	0.1122	0.017
21	2:239652220_A_C	rs7594245	2	239652220	A	C	1.18082e-13	0.105098	0.0141662	2.382e-11	0.1162	0.0174
21	2:239653766_C_T	rs12692244	2	239653766	C	T	1.03499e-27	0.162799	0.0149222	4.506e-21	0.1716	0.0182
21	2:239654296_T_C	rs7604616	2	239654296	T	C	6.35522e-22	0.137168	0.0142533	4.273e-17	0.1443	0.0172
21	2:239654663_T_C	rs13010965	2	239654663	T	C	1.29046e-13	0.104443	0.0141003	1.126e-12	0.1206	0.0169
21	2:239654813_T_C	rs13011239	2	239654813	T	C	6.71315e-13	0.10162	0.014143	1.587e-11	0.1145	0.017
21	2:239655737_G_A	rs12692245	2	239655737	G	A	5.5796e-13	0.101968	0.0141419	1.643e-11	0.1144	0.017
21	2:239656312_C_T	rs11674119	2	239656312	C	T	6.21198e-13	0.101677	0.0141301	1.651e-11	0.1144	0.017
21	2:239656314_C_T	rs34210050	2	239656314	C	T	2.58487e-29	0.191786	0.0170623	3.769e-17	0.1831	0.0217
21	2:239656701_GACAC_G	rs68186141	2	239656701	GACAC	G	1.01738e-27	0.162513	0.014894	2.619e-20	0.1811	0.0196
21	2:239658466_T_A	rs61549761	2	239658466	T	A	1.55602e-13	-0.104338	0.0141336	0.01652	-0.0945	0.0394
21	2:239658468_T_A	rs57784992	2	239658468	T	A	1.55602e-13	-0.104338	0.0141336	0.01652	-0.0945	0.0394
21	2:239658469_A_T	rs58197678	2	239658469	A	T	1.55602e-13	-0.104338	0.0141336	0.01652	-0.0945	0.0394
21	2:239661281_C_CT	rs60871669	2	239661281	C	CT	6.99864e-28	-0.162966	0.0148891	2.116e-21	-0.1879	0.0198
[truncated: 9,626 more rows]
