# Supplementary material for: GWAS for male-pattern baldness identifies 71 susceptibility loci explaining 38% of the risk
Source: Nat Commun. 2017 Nov 17;8:1584. doi: 10.1038/s41467-017-01490-8 (PMC5691155; doi:10.1038/s41467-017-01490-8)
Supplement: Supplementary file 6 — Supplementary Data 3 [file 41467_2017_1490_MOESM6_ESM.xlsx]

## Sheet: Foglio1
Supplementary Data3: Summary statistics for all distinct SNPs. The table reports for each distinct SNP the locus to which it belongs, alternate and rsid names, the genomic position, coded and non-coded allele, p-value, beta and standard error at discovery, p-value, beta and standard error at replication and MAF in the discovery cohort.
Locus_N	rsid	Chr	Position	alleleA	alleleB	P	Beta	SE	Beta replication	SE replication	P replication	MAF Discovery
1	rs201089181	1	10699140	CTCGTCG	C	2.11e-10	0.235056	0.0370001	0.1377	0.0632	0.02925	0.0384022
1	rs7542354	1	11040385	G	A	6.04e-49	-0.249395	0.0169606	-0.216	0.022	1.09e-22	0.220553
2	rs16830188	1	25298841	C	T	1.06e-12	-0.343475	0.0482241	-0.3082	0.0722	1.99e-05	0.0219823
2	rs11249243	1	25347577	C	T	5.23e-17	-0.209657	0.0250144	-0.1526	0.031	8.45e-07	0.0862383
2	rs9803723	1	25466629	C	T	2.04e-19	-0.133322	0.0147952	-0.1383	0.0179	1e-14	0.333156
2	rs2064251	1	25469913	G	A	1.28e-20	0.148601	0.0159611	0.1563	0.019	1.63e-16	0.270904
3	rs16827770	1	41383724	A	G	5.74e-09	0.0869341	0.0149266	0.0697	0.018	0.0001059	0.334181
4	rs61784834	1	47952274	C	T	6.57e-12	0.0975472	0.0142058	0.0913	0.0171	8.69e-08	0.423303
5	rs10888690	1	50960521	T	C	6.47e-13	-0.102471	0.0142517	-0.0916	0.0171	8.43e-08	0.407167
6	rs10923528	1	118809850	A	G	8.95e-10	-0.0861574	0.0140617	-0.0698	0.0169	3.52e-05	0.459562
6	rs12752809	1	118879557	C	T	1.34e-11	0.108775	0.0160809	0.1485	0.0194	1.9e-14	0.251886
6	rs111668293	1	119438822	TG	T	3.14e-19	-0.178323	0.0198938	-0.175	0.0258	1.14e-11	0.145655
6	rs200541723	1	119692155	AAAG	A	7.09e-10	0.0933224	0.0151397	0.0837	0.0201	3.03e-05	0.309863
7	rs12144907	1	152118217	G	C	1.08e-10	0.118468	0.0183515	0.0819	0.0232	0.0004127	0.183961
8	rs11578119	1	170501456	C	T	2.78e-20	0.131794	0.014283	0.1036	0.0173	2.24e-09	0.392958
8	rs138773644	1	170790039	G	GTCTCTACAAA	9.31e-13	0.103347	0.0144736	0.1199	0.0406	0.003121	0.377212
9	rs78448052	1	203965400	C	T	8.57e-15	-0.31883	0.0410923	-0.3086	0.0796	0.0001065	0.0328605
10	rs6752754	2	6569566	A	G	8.24e-10	-0.119608	0.0194795	-0.1462	0.0248	3.97e-09	0.156383
11	rs844193	2	30626423	A	T	7.66e-09	0.0968113	0.0167613	0.075	0.0202	0.0001971	0.226718
12	rs534855217	2	31692911	C	T	1.08e-14	-0.981222	0.126955	-0.8455	0.3823	0.02699	0.00770184
12	rs191212334	2	31853354	C	G	3.65e-12	-0.846428	0.121784	-1.0211	0.3698	0.005757	0.00804479
12	rs577845405	2	32088174	AG	A	3.73e-23	-0.47371	0.0477967	-0.4384	0.1373	0.001407	0.0288566
12	rs534591951	2	32109321	A	T	9.25e-16	-0.965855	0.120184	-0.9844	0.3534	0.005348	0.00847905
12	rs13021718	2	32181424	G	A	1.9e-26	-0.2142	0.0201282	-0.1362	0.0238	1.07e-08	0.140062
13	rs149801367	2	60647456	A	T	8.77e-09	0.0815244	0.0141708	0.0386	0.0176	0.02813	0.417909
14	rs62146540	2	68162546	C	A	7.75e-12	-0.108173	0.0158076	-0.1212	0.0212	1.05e-08	0.269766
15	rs2706768	2	70456586	C	T	4.05e-08	0.0785047	0.0143031	0.0395	0.0195	0.0424	0.396256
16	rs10928235	2	145678114	A	T	1.9e-08	0.0914659	0.0162727	0.0848	0.02	2.29e-05	0.245922
17	rs13405699	2	174605633	C	A	4.61e-10	0.309309	0.0496336	0.3696	0.0555	2.77e-11	0.0208104
18	rs71421546	2	176991857	C	A	1.49e-14	0.26782	0.0348337	0.2351	0.0422	2.53e-08	0.0478176
18	rs10930758	2	177761828	A	G	2.53e-13	-0.102827	0.0140526	-0.0881	0.0168	1.52e-07	0.475509
19	rs7349332	2	219756383	C	T	1.07e-19	0.178911	0.0197008	0.2211	0.0254	2.87e-18	0.148337
20	rs77177529	2	223070676	C	T	3.63e-10	-0.140517	0.022414	-0.0648	0.0296	0.02886	0.111142
21	rs11684254	2	239695893	C	G	1.43e-39	0.192886	0.0146535	0.2553	0.0182	1.45e-44	0.346582
21	rs550618068	2	239708001	T	A	3.1e-27	-0.159471	0.0147525	-0.1439	0.0406	0.0003947	0.395557
22	rs9846246	3	107424090	G	A	1.18e-10	-0.0903135	0.0140203	-0.0781	0.018	1.39e-05	0.410312
23	rs115182912	3	125993274	G	A	2.5e-11	0.312401	0.0468115	0.3037	0.0643	2.31e-06	0.0251212
23	rs35892873	3	126068948	C	T	4.84e-13	-0.110725	0.0153149	-0.1011	0.0185	4.5e-08	0.308698
24	rs6788232	3	138722621	T	C	1.25e-15	0.177364	0.0221718	0.1642	0.0279	3.8e-09	0.110954
24	rs7642536	3	139032333	T	C	2.26e-21	0.199553	0.0210227	0.1884	0.0265	1.1e-12	0.138262
25	rs11714208	3	141295050	A	G	2.75e-08	-0.0814275	0.0146536	-0.0746	0.0183	4.67e-05	0.356595
26	rs16863765	3	151674477	G	A	8.21e-18	0.133406	0.0155184	0.1437	0.019	3.59e-14	0.283815
26	rs35255777	3	151774461	GA	G	5.52e-11	-0.105741	0.0161282	-0.08	0.0213	0.0001743	0.249117
27	rs7680591	4	81197949	T	A	4.6e-25	0.147336	0.0142479	0.1214	0.0174	2.6e-12	0.422626
28	rs12509636	4	106010433	C	T	2.63e-09	-0.0912154	0.0153227	-0.0579	0.018	0.001263	0.306215
29	rs73837363	4	107543594	G	A	3.89e-10	0.206276	0.0329594	0.1462	0.044	0.0008967	0.050024
29	rs76067940	4	108052995	C	T	8.1e-11	-0.248264	0.0382017	-0.19	0.0523	0.0002812	0.0358297
30	rs335145	5	122444585	A	G	1.44e-08	-0.0877154	0.0154724	-0.0699	0.0187	0.0001868	0.289755
31	rs1422798	5	158320877	C	G	2.29e-44	-0.20288	0.0145198	-0.1776	0.0177	1.13e-23	0.379061
32	rs12203592	6	396321	C	T	2.35e-52	0.262639	0.0172485	0.1884	0.0237	1.9e-15	0.21755
33	rs34624408	6	9333584	T	TA	9.05e-29	0.157266	0.0141309	0.1508	0.0185	3.09e-16	0.447175
33	rs2876167	6	9481372	G	A	1.87e-10	-0.0925893	0.0145313	-0.0906	0.0175	2.08e-07	0.392256
33	rs2149150	6	9677395	C	A	3.48e-16	0.163669	0.0200684	0.1519	0.0239	2.16e-10	0.141127
34	rs70993471	6	44704787	C	CT	3.62e-08	-0.104831	0.0190308	-0.1462	0.0527	0.005582	0.176925
35	rs2040432	6	106052529	A	C	3.03e-08	0.0809799	0.0146184	0.0759	0.0197	0.0001149	0.375964
35	rs12214131	6	106207921	G	A	9.09e-14	0.108791	0.0145958	0.1052	0.0175	1.7e-09	0.36825
36	rs9398803	6	126683594	A	G	1.66e-17	-0.119565	0.0140412	-0.1244	0.0171	3.86e-13	0.465921
37	rs9692245	7	543327	T	C	2.33e-18	-0.12597	0.014413	-0.1176	0.0359	0.001055	0.373691
37	rs62433864	7	564213	G	A	6e-20	-0.179227	0.0195999	-0.1493	0.0486	0.002119	0.159438
38	rs71530654	7	18896988	A	G	7.34e-63	0.241923	0.0144565	0.2291	0.0175	2.25e-39	0.408668
38	rs10225279	7	19133072	G	T	4.61e-11	-0.092939	0.0141177	-0.0715	0.0173	3.53e-05	0.441738
39	rs58788673	7	46904299	T	TCA	1.07e-17	0.142151	0.016595	0.1131	0.0216	1.62e-07	0.23353
40	rs939963	7	68587797	G	C	2.06e-41	-0.188856	0.0140105	-0.214	0.0172	1.05e-35	0.452471
40	rs4718886	7	68898689	A	G	7.93e-27	-0.173721	0.0162006	-0.182	0.0194	6.89e-21	0.249642
41	rs9719620	7	130994380	T	C	2.94e-08	-0.0779497	0.0140581	-0.0748	0.0168	8.32e-06	0.461974
42	rs182973285	8	109046548	C	T	1.33e-16	0.943488	0.114077	0.6852	0.0951	5.66e-13	0.00593914
42	rs16877149	8	109090197	G	A	8.43e-12	0.11465	0.0167837	0.0655	0.02	0.001073	0.224995
42	rs77767830	8	109268396	A	T	2.39e-14	0.311482	0.0408367	0.2743	0.0568	1.35e-06	0.0315841
42	rs79593277	8	109495611	G	C	2.13e-22	0.624511	0.0641488	0.8394	0.1196	2.24e-12	0.0122434
42	rs530010717	8	109725869	A	G	2.34e-14	0.995269	0.130432	1.1665	0.3772	0.001985	0.00493257
43	rs59995943	8	117028600	C	CT	2.71e-10	-0.0911152	0.014429	-0.1599	0.0405	7.97e-05	0.402288
43	rs998245	8	117239874	C	T	1.35e-09	-0.124967	0.0206177	-0.0861	0.0301	0.004273	0.153038
44	rs12686549	9	109630064	A	G	7.25e-09	0.169046	0.0292215	0.1029	0.0352	0.003473	0.0611592
45	rs2807691	10	62917396	A	G	4.59e-09	0.0833275	0.0142165	0.0635	0.0173	0.0002418	0.4232
46	rs11593840	10	78196612	A	G	9.31e-24	-0.14172	0.0141033	-0.1292	0.0171	3.89e-14	0.448496
47	rs3781452	10	126355129	C	T	2.58e-17	-0.123175	0.0145527	-0.1309	0.0175	6.69e-14	0.366582
48	rs79811440	11	27453752	A	C	8.99e-12	0.239772	0.0351476	0.1475	0.0444	0.0008832	0.0436256
49	rs11037975	11	44410862	C	G	2.14e-19	-0.138017	0.0153252	-0.1082	0.0193	2.07e-08	0.305602
50	rs7974900	12	26428677	T	C	1.62e-16	-0.130649	0.0158413	-0.1305	0.0193	1.53e-11	0.265241
51	rs10843003	12	27986940	T	G	3.43e-09	-0.10449	0.0176808	-0.0508	0.0219	0.02023	0.196018
52	rs7976269	12	29234027	G	A	5.73e-14	-0.137873	0.0183484	-0.1076	0.0219	9.31e-07	0.177603
53	rs76972608	12	130563363	A	T	1.73e-12	-0.146316	0.0207396	-0.1168	0.0251	3.34e-06	0.136757
54	rs417054	14	30548135	A	C	3.65e-08	-0.094202	0.0171061	-0.0842	0.0211	6.62e-05	0.212551
55	rs7164914	15	57531656	G	A	1.08e-11	-0.120118	0.0176767	-0.0712	0.0206	0.0005584	0.195013
56	rs12902958	15	70040254	G	A	4.25e-15	0.1817	0.0231544	0.1792	0.0288	5.1e-10	0.103236
57	rs111931356	15	91059898	G	GT	1.9e-08	0.080181	0.0142653	0.0632	0.0193	0.001081	0.437383
58	rs1704529	16	14388626	C	T	1.42e-09	-0.0903341	0.0149236	-0.1274	0.0185	5.95e-12	0.324918
59	rs72809171	17	12457079	G	A	1.54e-09	0.198908	0.0329286	0.2063	0.0395	1.76e-07	0.0483678
60	17_43947866	17	43947866	GTGTGTGTGTGTGGGTGT	G	1.09e-24	-0.238584	0.0232588	-0.4645	0.0651	9.67e-13	0.145513
60	rs919462	17	44065740	C	T	1.49e-26	-0.168393	0.0157897	-0.2295	0.022	2.01e-25	0.233698
60	rs572756998	17	44365521	A	ACTTTTTT	2.99e-16	-0.310199	0.0379503	-0.5156	0.11	2.75e-06	0.0673446
61	rs17833789	17	55230628	C	A	8.95e-23	0.138183	0.014067	0.1152	0.0169	8.54e-12	0.449226
62	rs29073	18	9971790	A	C	7.09e-10	-0.0862284	0.0139887	-0.0576	0.017	0.0006762	0.495291
63	rs8085664	18	42814156	C	A	8.03e-25	-0.160868	0.0156374	-0.1519	0.0187	4.79e-16	0.275979
64	rs7226979	18	60924970	C	T	2.35e-08	0.0801763	0.0143584	0.049	0.0172	0.00446	0.463156
65	rs77410716	20	21893452	C	T	4.65e-45	0.284588	0.020204	0.3253	0.0575	1.53e-08	0.241394
65	rs552649178	20	21941644	G	GT	5.73e-59	-0.269287	0.0166307	-0.3055	0.046	3.03e-11	0.322104
65	rs11087368	20	22037979	G	GT	1.42e-105	-0.30838	0.0141313	-0.3079	0.0389	2.48e-15	0.428684
66	rs17265513	20	39832628	T	C	4.04e-16	-0.1424	0.0174992	-0.0916	0.0216	2.2e-05	0.200092
67	rs551865390	20	55390739	C	CA	3.38e-09	0.0897921	0.0151884	0.1226	0.0427	0.004114	0.348911
67	rs985546	20	55434683	C	T	5.4e-11	0.110861	0.0169012	0.1019	0.024	2.23e-05	0.218479
68	rs68088846	21	36208167	G	A	9.94e-19	0.151883	0.0171896	0.1472	0.0213	4.85e-12	0.207238
69	rs2256843	21	46174491	A	T	1.06e-09	0.0909515	0.0149116	0.0553	0.0177	0.001736	0.375741
70	rs5934505	23	8913826	T	C	4.07e-13	0.162969	0.0224692	0.0917	0.0147	4.06e-10	0.2692
71	rs4827528	23	66335096	G	A	0	-1.23822	0.0295941	-0.8262	0.0218	4.42999999925205e-315	0.1527
71	rs113436165	23	67088410	G	T	1.4e-21	0.43308	0.0453867	0.2281	0.0646	0.0004178	0.05836
71	rs7061504	23	67363801	A	G	2.55e-35	0.402795	0.0324835	0.1807	0.0208	3.23e-18	0.1229
