# Supplementary material for: GWAS for male-pattern baldness identifies 71 susceptibility loci explaining 38% of the risk
Source: Nat Commun. 2017 Nov 17;8:1584. doi: 10.1038/s41467-017-01490-8 (PMC5691155; doi:10.1038/s41467-017-01490-8)
Supplement: Supplementary file 7 — Supplementary Data 4 [file 41467_2017_1490_MOESM7_ESM.xlsx]

## Sheet: Foglio1
Supplementary Data 4: Haploreg enrichment analysis The table reports the results from the histon mark enrichment analysis conducted using Haploreg v4.1. The first column describes the cell type, the seconf the observed number of SNPs in the specific cell type, the expeceted number of SNPs over all SNPs or GWAS snps and p-values for both categories.
Cell	Observed	Expected (all SNPs)	Expected(GWAS SNP)	Binomial p (all SNPs)	Binomial p (GWAS SNPs)
E049 STRM.CHON.MRW.DR.MSC (Mesenchymal Stem Cell Derived Chondrocyte Cultured Cells)	15	4.4	8.3	3.5e-05	0.01818
E091 PLCNT.FET (Placenta)	15	4.9	9.6	0.000101	0.054076
E058 SKIN.PEN.FRSK.KER.03 (Foreskin Keratinocyte Primary Cells skin03)	14	4.3	7.4	0.000111	0.015581
E013 ESDR.CD56.MESO (hESC Derived CD56+ Mesoderm Cultured Cells)	12	3.4	6.6	0.000149	0.032517
E061 SKIN.PEN.FRSK.MEL.03 (Foreskin Melanocyte Primary Cells skin03)	14	4.6	7.2	0.000187	0.012028
E078 GI.DUO.SM.MUS (Duodenum Smooth Muscle)	9	2	3.9	0.00022	0.015359
E096 LNG (Lung)	10	2.6	5.1	0.000301	0.032243
E027 BRST.MYO (Breast Myoepithelial Primary Cells)	15	5.4	10.2	0.000302	0.082409
E012 ESDR.CD56.ECTO (hESC Derived CD56+ Ectoderm Cultured Cells)	11	3.1	5.6	0.000313	0.024649
E021 IPSC.DF.6.9 (iPS DF 6.9 Cells)	8	1.7	3.7	0.00037	0.032299
E126 SKIN.NHDFAD (NHDF-Ad Adult Dermal Fibroblast Primary Cells)	13	4.5	7.7	0.000529	0.044027
E002 ESC.WA7 (ES-WA7 Cells)	7	1.5	2.5	0.000681	0.013983
E029 BLD.CD14.PC (Primary monocytes from�peripheral�blood)	13	4.6	8.1	0.000705	0.062694
E063 FAT.ADIP.NUC (Adipose Nuclei)	12	4.1	8.2	0.000919	0.120692
E076 GI.CLN.SM.MUS (Colon Smooth Muscle)	10	3.3	6	0.001808	0.076192
E100 MUS.PSOAS (Psoas Muscle)	8	2.2	3.9	0.001966	0.042788
E121 MUS.HSMMT (HSMM cell derived Skeletal Muscle Myotubes Cells)	10	3.4	6.1	0.002105	0.085579
E011 ESDR.CD184.ENDO (hESC Derived CD184+ Endoderm Cultured Cells)	10	3.4	6.3	0.002164	0.103263
E025 FAT.ADIP.DR.MSC (Adipose Derived Mesenchymal Stem Cell Cultured Cells)	14	6	10.1	0.002825	0.130497
E071 BRN.HIPP.MID (Brain Hippocampus Middle)	10	3.7	6.5	0.003754	0.112858
E069 BRN.CING.GYR (Brain Cingulate Gyrus)	9	3.1	5.4	0.003759	0.093726
E116 BLD.GM12878 (GM12878 Lymphoblastoid Cells)	9	3.1	4.9	0.004323	0.059221
E016 ESC.HUES64 (HUES64 Cells)	10	3.7	6	0.004435	0.077491
E059 SKIN.PEN.FRSK.MEL.01 (Foreskin Melanocyte Primary Cells skin01)	8	2.6	4.9	0.004501	0.121372
E114 LNG.A549.ETOH002.CNCR (A549 EtOH 0.02pct Lung Carcinoma Cell Line)	9	3.2	5.9	0.005408	0.138048
E093 THYM.FET (Fetal Thymus)	10	3.9	7.4	0.005608	0.204376
E023 FAT.MSC.DR.ADIP (Mesenchymal Stem Cell Derived Adipocyte Cultured Cells)	11	4.5	7.6	0.005653	0.138922
E074 BRN.SUB.NIG (Brain Substantia Nigra)	9	3.3	6	0.005767	0.150093
E028 BRST.HMEC.35 (Breast variant Human Mammary Epithelial Cells (vHMEC))	11	4.5	8.1	0.005941	0.185952
E098 PANC (Pancreas)	9	3.3	5.5	0.006088	0.101812
E017 LNG.IMR90 (IMR90 fetal lung fibroblasts Cell Line)	11	4.6	8.7	0.006945	0.248605
E015 ESC.HUES6 (HUES6 Cells)	10	4.2	6.3	0.009235	0.101713
E088 LNG.FET (Fetal Lung)	10	4.2	7.8	0.010139	0.253399
E095 HRT.VENT.L (Left Ventricle)	9	3.6	6.7	0.010763	0.225003
E068 BRN.ANT.CAUD (Brain Anterior Caudate)	8	3	5.5	0.011624	0.18336
E020 IPSC.20B (iPS-20b Cells)	8	3.1	4.6	0.012044	0.090274
E075 GI.CLN.MUC (Colonic Mucosa)	5	1.4	2.7	0.012169	0.1393
E018 IPSC.15b (iPS-15b Cells)	9	3.7	5.9	0.012392	0.138048
E026 STRM.MRW.MSC (Bone Marrow Derived Cultured Mesenchymal Stem Cells)	9	3.7	6.6	0.012666	0.220087
E119 BRST.HMEC (HMEC Mammary Epithelial Primary Cells)	10	4.4	7.7	0.013379	0.238968
E067 BRN.ANG.GYR (Brain Angular Gyrus)	7	2.5	4.5	0.01414	0.159735
E092 GI.STMC.FET (Fetal Stomach)	9	3.8	7.3	0.014459	0.314208
E094 GI.STMC.GAST (Gastric)	6	2	3.9	0.015128	0.197892
E090 MUS.LEG.FET (Fetal Muscle Leg)	12	5.9	11.2	0.015561	0.443531
E109 GI.S.INT (Small Intestine)	5	1.5	2.8	0.017855	0.14228
E129 BONE.OSTEO (Osteoblast Primary Cells)	9	4	6.9	0.018947	0.250206
E036 BLD.CD34.CC (Primary hematopoietic stem cells short term culture)	9	4	7.4	0.019858	0.319719
E085 GI.S.INT.FET (Fetal Intestine Small)	9	4	7.1	0.019946	0.281665
E022 IPSC.DF.19.11 (iPS DF 19.11 Cells)	9	4	7.5	0.020324	0.339168
E120 MUS.HSMM (HSMM Skeletal Muscle Myoblasts Cells)	8	3.4	6.8	0.0204	0.370366
E057 SKIN.PEN.FRSK.KER.02 (Foreskin Keratinocyte Primary Cells skin02)	9	4.1	7.3	0.022353	0.30872
E103 GI.RECT.SM.MUS (Rectal Smooth Muscle)	6	2.2	4.2	0.02304	0.238578
E052 MUS.SAT (Muscle Satellite Cultured Cells)	9	4.2	7.3	0.025015	0.314208
E073 BRN.DL.PRFRNTL.CRTX (Brain Dorsolateral Prefrontal Cortex)	6	2.2	4.4	0.025666	0.281599
E101 GI.RECT.MUC.29 (Rectal Mucosa Donor 29)	5	1.7	3.4	0.030431	0.261327
E117 CRVX.HELAS3.CNCR (HeLa-S3 Cervical Carcinoma Cell Line)	7	3	5.5	0.030511	0.31219
E035 BLD.CD34.PC (Primary hematopoietic stem cells)	7	3.1	5.7	0.035896	0.344075
E089 MUS.TRNK.FET (Fetal Muscle Trunk)	9	4.5	8.2	0.038854	0.438493
E084 GI.L.INT.FET (Fetal Intestine Large)	8	3.9	7	0.039881	0.400599
E019 IPSC.18 (iPS-18 Cells)	8	3.9	5.8	0.043061	0.218759
E053 BRN.CRTX.DR.NRSPHR (Cortex derived primary cultured neurospheres)	8	4.1	6.3	0.051514	0.290501
E001 ESC.I3 (ES-I3 Cells)	8	4.1	6.5	0.051761	0.325537
E127 SKIN.NHEK (NHEK-Epidermal Keratinocyte Primary Cells)	8	4.1	6.8	0.054073	0.373381
E102 GI.RECT.MUC.31 (Rectal Mucosa Donor 31)	6	2.7	5.2	0.057741	0.424835
E108 MUS.SKLT.F (Skeletal Muscle Female)	8	4.2	7.7	0.05829	0.505808
E007 ESDR.H1.NEUR.PROG (H1 Derived Neuronal Progenitor Cultured Cells)	5	2.1	4.2	0.058619	0.404209
E042 BLD.CD4.CD25M.IL17P.PL.TPC (Primary T helper 17 cells PMA-I stimulated)	6	2.8	5.2	0.065112	0.424835
E031 BLD.CD19.CPC (Primary B cells from cord blood)	6	2.8	4.9	0.066532	0.371881
E054 BRN.GANGEM.DR.NRSPHR (Ganglion Eminence derived primary cultured neurospheres)	6	2.9	4.5	0.067653	0.2952
E105 HRT.VNT.R (Right Ventricle)	6	2.9	5.5	0.068618	0.466844
E079 GI.ESO (Esophagus)	5	2.2	4.4	0.071681	0.443093
E072 BRN.INF.TMP (Brain Inferior Temporal Lobe)	6	2.9	4.9	0.071812	0.371881
E046 BLD.CD56.PC (Primary Natural Killer cells from�peripheral�blood)	7	3.6	6.3	0.073651	0.447775
E128 LNG.NHLF (NHLF Lung Fibroblast Primary Cells)	6	3	5.7	0.079962	0.511466
E005 ESDR.H1.BMP4.TROP (H1 BMP4 Derived Trophoblast Cultured Cells)	7	3.8	7.6	0.08753	0.641376
E030 BLD.CD15.PC (Primary neutrophils from�peripheral�blood)	6	3.1	5.2	0.094293	0.421312
E083 HRT.FET (Fetal Heart)	9	5.5	9.1	0.095965	0.569073
E099 PLCNT.AMN (Placenta Amnion)	5	2.4	5.1	0.096452	0.576263
E065 VAS.AOR (Aorta)	3	1.1	2.4	0.096558	0.430817
E008 ESC.H9 (H9 Cells)	4	1.8	3.3	0.106069	0.416608
E032 BLD.CD19.PPC (Primary B cells from peripheral blood)	7	4.1	7.1	0.120184	0.575776
E024 ESC.4STAR (ES-UCSF4 Cells)	7	4.2	7.3	0.123284	0.602105
E003 ESC.H1 (H1 Cells)	6	3.4	6	0.128247	0.554714
E051 BLD.MOB.CD34.PC.M (Primary hematopoietic stem cells G-CSF-mobilized Male)	7	4.2	7.2	0.129754	0.590502
E104 HRT.ATR.R (Right Atrium)	5	2.7	5.1	0.131888	0.586643
E077 GI.DUO.MUC (Duodenum Mucosa)	5	2.8	5.3	0.145948	0.620248
E043 BLD.CD4.CD25M.TPC (Primary T helper cells from�peripheral�blood)	6	3.6	5.9	0.149014	0.534951
E097 OVRY (Ovary)	5	2.8	5	0.150357	0.569271
E038 BLD.CD4.NPC (Primary T helper naive cells from peripheral blood)	5	2.8	4.6	0.153674	0.496488
E044 BLD.CD4.CD25.CD127M.TREGPC (Primary T regulatory cells from�peripheral�blood)	4	2.1	3.8	0.157993	0.536163
E106 GI.CLN.SIG (Sigmoid Colon)	4	2.1	4.3	0.160222	0.635514
E081 BRN.FET.M (Fetal Brain Male)	6	3.7	5.2	0.161573	0.417786
E110 GI.STMC.MUC (Stomach Mucosa)	6	3.7	6.4	0.170658	0.629713
E041 BLD.CD4.CD25M.IL17M.PL.TPC (Primary T helper cells PMA-I stimulated)	6	3.7	5.8	0.173534	0.528286
E047 BLD.CD8.NPC (Primary T CD8+ naive cells from peripheral blood)	5	3.2	5.7	0.212338	0.679549
E125 BRN.NHA (NH-A Astrocytes Primary Cells)	5	3.2	6	0.218056	0.724559
E111 GI.STMC.MUS (Stomach Smooth Muscle)	4	2.4	4.3	0.224249	0.62113
E006 ESDR.H1.MSC (H1 Derived Mesenchymal Stem Cells)	6	4.1	7.5	0.232242	0.771509
E070 BRN.GRM.MTRX (Brain Germinal Matrix)	4	2.5	4	0.237999	0.575959
E107 MUS.SKLT.M (Skeletal Muscle Male)	6	4.2	7.6	0.242085	0.784246
E037 BLD.CD4.MPC (Primary T helper memory cells from peripheral blood 2)	5	3.4	5.7	0.255631	0.679549
E080 ADRL.GLND.FET (Fetal Adrenal Gland)	7	5.1	9.6	0.255675	0.854208
E112 THYM (Thymus)	3	1.8	3.5	0.260399	0.675992
E033 BLD.CD3.CPC (Primary T cells from cord blood)	4	2.6	4.2	0.26523	0.61748
E122 VAS.HUVEC (HUVEC Umbilical Vein Endothelial Primary Cells)	5	3.5	5.8	0.265984	0.691232
E086 KID.FET (Fetal Kidney)	3	1.8	3.5	0.268209	0.687097
E048 BLD.CD8.MPC (Primary T CD8+ memory cells from peripheral blood)	4	2.6	4.7	0.272362	0.692695
E118 LIV.HEPG2.CNCR (HepG2 Hepatocellular Carcinoma Cell Line)	7	5.3	8.7	0.275012	0.778652
E004 ESDR.H1.BMP4.MESO (H1 BMP4 Derived Mesendoderm Cultured Cells)	3	1.9	3.2	0.296516	0.628751
E055 SKIN.PEN.FRSK.FIB.01 (Foreskin Fibroblast Primary Cells skin01)	6	4.5	8.3	0.303189	0.843372
E034 BLD.CD3.PPC (Primary T cells from�peripheral�blood)	5	3.7	6	0.315082	0.721881
E009 ESDR.H9.NEUR.PROG (H9 Derived Neuronal Progenitor Cultured Cells)	4	2.9	5.3	0.340248	0.777653
E014 ESC.HUES48 (HUES48 Cells)	5	3.9	5.6	0.349431	0.664546
E062 BLD.PER.MONUC.PC (Primary mononuclear cells from�peripheral�blood)	2	1.2	2.8	0.351864	0.774745
E040 BLD.CD4.CD25M.CD45RO.MPC (Primary T helper memory cells from peripheral blood 1)	4	3	5.2	0.361981	0.767489
E124 BLD.CD14.MONO (Monocytes-CD14+ RO01746 Primary Cells)	4	3.1	5.2	0.374372	0.770062
E087 PANC.ISLT (Pancreatic Islets)	2	1.3	2.1	0.386696	0.623917
E039 BLD.CD4.CD25M.CD45RA.NPC (Primary T helper naive cells from�peripheral�blood)	4	3.2	5	0.398989	0.7461
E050 BLD.MOB.CD34.PC.F (Primary hematopoietic stem cells G-CSF-mobilized Female)	5	4.4	7.8	0.448845	0.897412
E045 BLD.CD4.CD25I.CD127.TMEMPC (Primary T cells effector/memory enriched from peripheral blood)	2	1.6	2.9	0.473283	0.794059
E082 BRN.FET.F (Fetal Brain Female)	2	1.8	3	0.553356	0.803163
E066 LIV.ADLT (Liver)	4	4.1	7.3	0.589314	0.939534
E123 BLD.K562.CNCR (K562 Leukemia Cells)	3	3.3	5.2	0.647809	0.897684
E115 BLD.DND41.CNCR (Dnd41 TCell Leukemia Cell Line)	2	2.5	3.4	0.715659	0.853002
E010 ESDR.H9.NEUR (H9 Derived Neuron Cultured Cells)	3	3.7	6.2	0.720903	0.950793
E056 SKIN.PEN.FRSK.FIB.02 (Foreskin Fibroblast Primary Cells skin02)	2	3.1	6.1	0.82519	0.985422
E113 SPLN (Spleen)	2	3.3	6.7	0.849608	0.991965
