# Supplementary material for: GWAS for male-pattern baldness identifies 71 susceptibility loci explaining 38% of the risk
Source: Nat Commun. 2017 Nov 17;8:1584. doi: 10.1038/s41467-017-01490-8 (PMC5691155; doi:10.1038/s41467-017-01490-8)
Supplement: Supplementary file 8 — Supplementary Data 5 [file 41467_2017_1490_MOESM8_ESM.xlsx]

## Sheet: Foglio1
Supplementary Data 5: DEPICT Tissue enrichment analysis. The table reports the results of the tissue enrichment analysis conducted with DEPICT. No SNPs were significant at FDR 0.05.
MeSH term	Name	MeSH first level term	MeSH second level term	Nominal P value	False discovery rate
A11.329.171	Chondrocytes	Cells	Connective Tissue Cells	0.00354	<0.20
A07.231.114	Arteries	Cardiovascular System	Blood Vessels	0.02	>=0.20
A05.360.490	Germ Cells	Urogenital System	Genitalia	0.02	>=0.20
A11.329.114	Adipocytes	Cells	Connective Tissue Cells	0.02	>=0.20
A15.382.520.604.800	Palatine Tonsil	Hemic and Immune Systems	Immune System	0.02	>=0.20
A04.623.603	Oropharynx	Respiratory System	Pharynx	0.02	>=0.20
A07.541.510	Heart Valves	Cardiovascular System	Heart	0.02	>=0.20
A07.541.510.110	Aortic Valve	Cardiovascular System	Heart	0.02	>=0.20
A05.360.319.679.690	Myometrium	Urogenital System	Genitalia	0.03	>=0.20
A17.815	Skin	Integumentary System	Skin	0.03	>=0.20
A15.145.229.188	Blood Platelets	Hemic and Immune Systems	Blood	0.04	>=0.20
A05.360.319	Genitalia Female	Urogenital System	Genitalia	0.04	>=0.20
A05.360.319.679	Uterus	Urogenital System	Genitalia	0.05	>=0.20
A05.360.490.690	Ovum	Urogenital System	Genitalia	0.05	>=0.20
A11.497.497.600	Oocytes	Cells	Germ Cells	0.05	>=0.20
A11.627.340.360	Granulocyte Precursor Cells	Cells	Myeloid Cells	0.06	>=0.20
A14.549.167.646	Periodontium	Stomatognathic System	Mouth	0.06	>=0.20
A11.872.378.590.635	Granulocyte Macrophage Progenitor Cells	Cells	Stem Cells	0.06	>=0.20
A15.382.490.555.567	Lymphocytes	Hemic and Immune Systems	Immune System	0.06	>=0.20
A09.371	Eye	Sense Organs	Eye	0.06	>=0.20
A05.360	Genitalia	Urogenital System	Genitalia	0.07	>=0.20
A15.145.229.637.555.567.569.200	CD4 Positive T Lymphocytes	Hemic and Immune Systems	Blood	0.07	>=0.20
A11.063	Antibody Producing Cells	Cells	Antibody-Producing Cells	0.07	>=0.20
A11.118.637.555.567.562	B Lymphocytes	Cells	Blood Cells	0.07	>=0.20
A05.360.319.679.490	Endometrium	Urogenital System	Genitalia	0.08	>=0.20
A14.724	Pharynx	Stomatognathic System	Pharynx	0.08	>=0.20
A05.360.319.679.256	Cervix Uteri	Urogenital System	Genitalia	0.08	>=0.20
A11.872.580	Mesenchymal Stem Cells	Cells	Stem Cells	0.08	>=0.20
A11.627.624.249	Monocyte Macrophage Precursor Cells	Cells	Myeloid Cells	0.08	>=0.20
A05.360.319.887	Vulva	Urogenital System	Genitalia	0.09	>=0.20
A03.556.500.760.464	Parotid Gland	Digestive System	Gastrointestinal Tract	0.09	>=0.20
A05.360.319.114.373	Fallopian Tubes	Urogenital System	Genitalia	0.09	>=0.20
A10.690	Muscles	Tissues	Muscles	0.1	>=0.20
A11.872.378.294	Lymphoid Progenitor Cells	Cells	Stem Cells	0.1	>=0.20
A11.118.637.555.567.562.440	Precursor Cells B Lymphoid	Cells	Blood Cells	0.1	>=0.20
A05.360.319.114	Adnexa Uteri	Urogenital System	Genitalia	0.1	>=0.20
A05.360.319.114.630	Ovary	Urogenital System	Genitalia	0.1	>=0.20
A11.118.637.555.567.569	T Lymphocytes	Cells	Blood Cells	0.1	>=0.20
A02.835.583	Joints	Musculoskeletal System	Skeleton	0.11	>=0.20
A02.835.583.443	Joint Capsule	Musculoskeletal System	Skeleton	0.11	>=0.20
A02.835.583.443.800	Synovial Membrane	Musculoskeletal System	Skeleton	0.11	>=0.20
A11.118.637.555.567.569.200.700	T Lymphocytes Regulatory	Cells	Blood Cells	0.11	>=0.20
A03.556.500.760	Salivary Glands	Digestive System	Gastrointestinal Tract	0.11	>=0.20
A10.690.552	Muscle Striated	Tissues	Muscles	0.12	>=0.20
A10.690.552.500	Muscle Skeletal	Tissues	Muscles	0.12	>=0.20
A11.872.378	Hematopoietic Stem Cells	Cells	Stem Cells	0.12	>=0.20
A10.615.789	Serous Membrane	Tissues	Membranes	0.13	>=0.20
A15.382.490.555.567.537	Killer Cells Natural	Hemic and Immune Systems	Immune System	0.13	>=0.20
A10.165.114.830	Adipose Tissue White	Tissues	Connective Tissue	0.13	>=0.20
A10.165.114.830.750	Subcutaneous Fat	Tissues	Connective Tissue	0.13	>=0.20
A15.145.229.637.555	Leukocytes Mononuclear	Hemic and Immune Systems	Blood	0.13	>=0.20
A10.165.114	Adipose Tissue	Tissues	Connective Tissue	0.14	>=0.20
A06.407.312	Gonads	Endocrine System	Endocrine Glands	0.14	>=0.20
A15.145.693	Plasma	Hemic and Immune Systems	Blood	0.15	>=0.20
A06.407	Endocrine Glands	Endocrine System	Endocrine Glands	0.15	>=0.20
A15.145.229.637.555.567.562.725	Plasma Cells	Hemic and Immune Systems	Blood	0.15	>=0.20
A11.329	Connective Tissue Cells	Cells	Connective Tissue Cells	0.15	>=0.20
A02.633.567.850	Quadriceps Muscle	Musculoskeletal System	Muscles	0.16	>=0.20
A05.360.444.492	Penis	Urogenital System	Genitalia	0.16	>=0.20
A15.145.229	Blood Cells	Hemic and Immune Systems	Blood	0.16	>=0.20
A11.627.635	Myeloid Progenitor Cells	Cells	Myeloid Cells	0.16	>=0.20
A15.145	Blood	Hemic and Immune Systems	Blood	0.16	>=0.20
A05.360.444.492.362	Foreskin	Urogenital System	Genitalia	0.18	>=0.20
A10.165	Connective Tissue	Tissues	Connective Tissue	0.19	>=0.20
A02.835.583.443.800.800	Synovial Fluid	Musculoskeletal System	Skeleton	0.19	>=0.20
A02.165	Cartilage	Musculoskeletal System	Cartilage	0.19	>=0.20
A02.835	Skeleton	Musculoskeletal System	Skeleton	0.2	>=0.20
A11.382	Endocrine Cells	Cells	Endocrine Cells	0.2	>=0.20
A11.118.637	Leukocytes	Cells	Blood Cells	0.2	>=0.20
A03.556.875.500	Esophagus	Digestive System	Gastrointestinal Tract	0.21	>=0.20
A10.165.114.830.500	Abdominal Fat	Tissues	Connective Tissue	0.21	>=0.20
A10.165.114.830.500.750	Subcutaneous Fat Abdominal	Tissues	Connective Tissue	0.21	>=0.20
A02.835.232	Bone and Bones	Musculoskeletal System	Skeleton	0.21	>=0.20
A14.549.167	Dentition	Stomatognathic System	Mouth	0.22	>=0.20
A11.329.228	Fibroblasts	Cells	Connective Tissue Cells	0.22	>=0.20
A15.382.216	Bone Marrow	Hemic and Immune Systems	Immune System	0.22	>=0.20
A15.382	Immune System	Hemic and Immune Systems	Immune System	0.23	>=0.20
A11.382.625	Enteroendocrine Cells	Cells	Endocrine Cells	0.23	>=0.20
A11.436.294.064	Glucagon Secreting Cells	Cells	Epithelial Cells	0.23	>=0.20
A14.724.557	Nasopharynx	Stomatognathic System	Pharynx	0.25	>=0.20
A03.734.414	Islets of Langerhans	Digestive System	Pancreas	0.25	>=0.20
A11.443	Erythroid Cells	Cells	Erythroid Cells	0.25	>=0.20
A03.556.875	Upper Gastrointestinal Tract	Digestive System	Gastrointestinal Tract	0.25	>=0.20
A15.145.229.334	Erythrocytes	Hemic and Immune Systems	Blood	0.26	>=0.20
A05.360.319.114.630.535	Ovarian Follicle	Urogenital System	Genitalia	0.26	>=0.20
A11.436.329	Granulosa Cells	Cells	Epithelial Cells	0.26	>=0.20
A06.407.312.497.535.300.500	Cumulus Cells	Endocrine System	Endocrine Glands	0.26	>=0.20
A11.329.629	Osteoblasts	Cells	Connective Tissue Cells	0.26	>=0.20
A05.810.890	Urinary Bladder	Urogenital System	Urinary Tract	0.27	>=0.20
A10.336	Exocrine Glands	Tissues	Exocrine Glands	0.27	>=0.20
A15.145.300	Fetal Blood	Hemic and Immune Systems	Blood	0.28	>=0.20
A03.556.875.875	Stomach	Digestive System	Gastrointestinal Tract	0.28	>=0.20
A10.336.707	Prostate	Tissues	Exocrine Glands	0.29	>=0.20
A10.615.284.473	Chorion	Tissues	Membranes	0.3	>=0.20
A10.615.284	Extraembryonic Membranes	Tissues	Membranes	0.3	>=0.20
A05.360.444	Genitalia Male	Urogenital System	Genitalia	0.31	>=0.20
A10.690.467	Muscle Smooth	Tissues	Muscles	0.32	>=0.20
A11.872	Stem Cells	Cells	Stem Cells	0.32	>=0.20
A09.371.337.168	Conjunctiva	Sense Organs	Eye	0.34	>=0.20
A09.371.337	Eyelids	Sense Organs	Eye	0.34	>=0.20
A02.835.232.043	Bones of Lower Extremity	Musculoskeletal System	Skeleton	0.34	>=0.20
A03.556.124.526.767	Rectum	Digestive System	Gastrointestinal Tract	0.35	>=0.20
A06.407.071.140	Adrenal Cortex	Endocrine System	Endocrine Glands	0.35	>=0.20
A09.371.060	Anterior Eye Segment	Sense Organs	Eye	0.35	>=0.20
A15.382.490.555.567.622	Lymphocytes Null	Hemic and Immune Systems	Immune System	0.35	>=0.20
A02.835.232.043.300.710	Tarsal Bones	Musculoskeletal System	Skeleton	0.36	>=0.20
A02.835.232.043.300	Foot Bones	Musculoskeletal System	Skeleton	0.36	>=0.20
A05.810.453.324	Kidney Cortex	Urogenital System	Urinary Tract	0.36	>=0.20
A04.411	Lung	Respiratory System	Lung	0.37	>=0.20
A11.118.637.415	Granulocytes	Cells	Blood Cells	0.4	>=0.20
A06.407.071	Adrenal Glands	Endocrine System	Endocrine Glands	0.41	>=0.20
A11.329.830	Stromal Cells	Cells	Connective Tissue Cells	0.42	>=0.20
A10.272.497	Epidermis	Tissues	Epithelium	0.43	>=0.20
A14.549	Mouth	Stomatognathic System	Mouth	0.43	>=0.20
A15.378	Hematopoietic System	Hemic and Immune Systems	Hematopoietic System	0.43	>=0.20
A15.378.316	Bone Marrow Cells	Hemic and Immune Systems	Hematopoietic System	0.43	>=0.20
A07.541.358	Heart Atria	Cardiovascular System	Heart	0.43	>=0.20
A15.382.490.315.583	Neutrophils	Hemic and Immune Systems	Immune System	0.45	>=0.20
A06.407.900	Thyroid Gland	Endocrine System	Endocrine Glands	0.45	>=0.20
A03.556.249.249.356.668	Colon Sigmoid	Digestive System	Gastrointestinal Tract	0.47	>=0.20
A11.066	Antigen Presenting Cells	Cells	Antigen-Presenting Cells	0.47	>=0.20
A15.382.812.260	Dendritic Cells	Hemic and Immune Systems	Immune System	0.47	>=0.20
A10.615	Membranes	Tissues	Membranes	0.48	>=0.20
A10.272	Epithelium	Tissues	Epithelium	0.49	>=0.20
A10.615.550.599	Mouth Mucosa	Tissues	Membranes	0.49	>=0.20
A14.549.885	Tongue	Stomatognathic System	Mouth	0.5	>=0.20
A07.541.358.100	Atrial Appendage	Cardiovascular System	Heart	0.5	>=0.20
A02.835.232.834.151	Cervical Vertebrae	Musculoskeletal System	Skeleton	0.5	>=0.20
A02.835.232.834	Spine	Musculoskeletal System	Skeleton	0.51	>=0.20
A15.382.520	Lymphatic System	Hemic and Immune Systems	Immune System	0.51	>=0.20
A10.549	Lymphoid Tissue	Tissues	Lymphoid Tissue	0.51	>=0.20
A15.378.316.580	Monocytes	Hemic and Immune Systems	Hematopoietic System	0.51	>=0.20
A11.627	Myeloid Cells	Cells	Myeloid Cells	0.51	>=0.20
A03.556.124.369	Intestinal Mucosa	Digestive System	Gastrointestinal Tract	0.52	>=0.20
A15.382.680	Phagocytes	Hemic and Immune Systems	Immune System	0.53	>=0.20
A04.531.520	Nasal Mucosa	Respiratory System	Nose	0.53	>=0.20
A10.615.550.760	Respiratory Mucosa	Tissues	Membranes	0.53	>=0.20
A09.531	Nose	Sense Organs	Nose	0.53	>=0.20
A03.556.124.684	Intestine Small	Digestive System	Gastrointestinal Tract	0.55	>=0.20
A10.615.550	Mucous Membrane	Tissues	Membranes	0.55	>=0.20
A03.556.124	Intestines	Digestive System	Gastrointestinal Tract	0.56	>=0.20
A15.382.812	Mononuclear Phagocyte System	Hemic and Immune Systems	Immune System	0.56	>=0.20
A15.382.812.522	Macrophages	Hemic and Immune Systems	Immune System	0.56	>=0.20
A15.145.846	Serum	Hemic and Immune Systems	Blood	0.56	>=0.20
A03.556	Gastrointestinal Tract	Digestive System	Gastrointestinal Tract	0.56	>=0.20
A11.436	Epithelial Cells	Cells	Epithelial Cells	0.57	>=0.20
A11.620.520	Myocytes Smooth Muscle	Cells	Muscle Cells	0.57	>=0.20
A11.620	Muscle Cells	Cells	Muscle Cells	0.57	>=0.20
A03.556.249.249	Intestine Large	Digestive System	Gastrointestinal Tract	0.58	>=0.20
A07.231	Blood Vessels	Cardiovascular System	Blood Vessels	0.59	>=0.20
A10.165.450	Granulation Tissue	Tissues	Connective Tissue	0.6	>=0.20
A10.165.450.300	Cicatrix	Tissues	Connective Tissue	0.6	>=0.20
A07.541	Heart	Cardiovascular System	Heart	0.6	>=0.20
A03.556.249.249.356	Colon	Digestive System	Gastrointestinal Tract	0.6	>=0.20
A03.556.249	Lower Gastrointestinal Tract	Digestive System	Gastrointestinal Tract	0.6	>=0.20
A10.165.450.300.425	Keloid	Tissues	Connective Tissue	0.63	>=0.20
A11.436.397	Keratinocytes	Cells	Epithelial Cells	0.66	>=0.20
A10.549.400	Lymph Nodes	Tissues	Lymphoid Tissue	0.67	>=0.20
A07.541.560	Heart Ventricles	Cardiovascular System	Heart	0.68	>=0.20
A11.329.372.600	Macrophages Alveolar	Cells	Connective Tissue Cells	0.68	>=0.20
A03.556.249.249.209	Cecum	Digestive System	Gastrointestinal Tract	0.7	>=0.20
A08.186.211.730.885.287.249.487	Corpus Striatum	Nervous System	Central Nervous System	0.73	>=0.20
A03.620	Liver	Digestive System	Liver	0.75	>=0.20
A11.872.378.590.817	Megakaryocyte Erythroid Progenitor Cells	Cells	Stem Cells	0.75	>=0.20
A15.378.316.378.590.837.250	Erythroid Precursor Cells	Hemic and Immune Systems	Hematopoietic System	0.75	>=0.20
A11.436.275	Endothelial Cells	Cells	Epithelial Cells	0.76	>=0.20
A05.810	Urinary Tract	Urogenital System	Urinary Tract	0.76	>=0.20
A03.734	Pancreas	Digestive System	Pancreas	0.78	>=0.20
A05.810.453	Kidney	Urogenital System	Urinary Tract	0.79	>=0.20
A15.382.520.604.700	Spleen	Hemic and Immune Systems	Immune System	0.82	>=0.20
A03.556.249.124	Ileum	Digestive System	Gastrointestinal Tract	0.87	>=0.20
A08.186.211.730.885.287.249	Basal Ganglia	Nervous System	Central Nervous System	0.87	>=0.20
A11.872.040	Adult Stem Cells	Cells	Stem Cells	0.88	>=0.20
A07.231.908	Veins	Cardiovascular System	Blood Vessels	0.88	>=0.20
A08.186.211.730.885.287.500.670	Parietal Lobe	Nervous System	Central Nervous System	0.9	>=0.20
A11.872.190.260	Embryoid Bodies	Cells	Stem Cells	0.91	>=0.20
A07.231.908.670.874	Umbilical Veins	Cardiovascular System	Blood Vessels	0.92	>=0.20
A07.231.908.670	Portal System	Cardiovascular System	Blood Vessels	0.92	>=0.20
A06.407.312.782	Testis	Endocrine System	Endocrine Glands	0.92	>=0.20
A08.713	Neurosecretory Systems	Nervous System	Neurosecretory Systems	0.94	>=0.20
A08.186.211.730.317.357.352.435	Hypothalamo Hypophyseal System	Nervous System	Central Nervous System	0.94	>=0.20
A08.186.211.730.317.357.352	Hypothalamus Middle	Nervous System	Central Nervous System	0.94	>=0.20
A08.186.211.730.317	Diencephalon	Nervous System	Central Nervous System	0.95	>=0.20
A08.186.211.730.885.287.500.270	Frontal Lobe	Nervous System	Central Nervous System	0.95	>=0.20
A11.436.348	Hepatocytes	Cells	Epithelial Cells	0.96	>=0.20
A08.186.211.730.317.357	Hypothalamus	Nervous System	Central Nervous System	0.96	>=0.20
A08.186.211.653	Mesencephalon	Nervous System	Central Nervous System	0.96	>=0.20
A11.872.190	Embryonic Stem Cells	Cells	Stem Cells	0.96	>=0.20
A08.186.211.730.885.287.500.571.735	Visual Cortex	Nervous System	Central Nervous System	0.97	>=0.20
A11.872.700.500	Induced Pluripotent Stem Cells	Cells	Stem Cells	0.98	>=0.20
A11.872.700	Pluripotent Stem Cells	Cells	Stem Cells	0.98	>=0.20
A08.186.211.730.885.287.500.571	Occipital Lobe	Nervous System	Central Nervous System	0.98	>=0.20
A11.872.653	Neural Stem Cells	Cells	Stem Cells	1	>=0.20
A08.186.211.730	Prosencephalon	Nervous System	Central Nervous System	1	>=0.20
A09.371.729	Retina	Sense Organs	Eye	1	>=0.20
A08.186.211.730.885	Telencephalon	Nervous System	Central Nervous System	1	>=0.20
A08.186.211.730.885.287	Cerebrum	Nervous System	Central Nervous System	1	>=0.20
A08.186.211.464.710.225	Entorhinal Cortex	Nervous System	Central Nervous System	1	>=0.20
A08.186.211.464.710	Parahippocampal Gyrus	Nervous System	Central Nervous System	1	>=0.20
A08.186.211.730.885.287.500.863	Temporal Lobe	Nervous System	Central Nervous System	1	>=0.20
A08.186.211.730.885.287.500	Cerebral Cortex	Nervous System	Central Nervous System	1	>=0.20
A08.186.211.464	Limbic System	Nervous System	Central Nervous System	1	>=0.20
A08.186	Central Nervous System	Nervous System	Central Nervous System	1	>=0.20
A08.186.211	Brain	Nervous System	Central Nervous System	1	>=0.20
A08.186.211.132.810.428.200	Cerebellum	Nervous System	Central Nervous System	1	>=0.20
A08.186.211.464.405	Hippocampus	Nervous System	Central Nervous System	1	>=0.20
A08.186.211.132	Brain Stem	Nervous System	Central Nervous System	1	>=0.20
A08.186.211.865	Rhombencephalon	Nervous System	Central Nervous System	1	>=0.20
A08.186.211.865.428	Metencephalon	Nervous System	Central Nervous System	1	>=0.20
