# Supplementary material for: GWAS for male-pattern baldness identifies 71 susceptibility loci explaining 38% of the risk
Source: Nat Commun. 2017 Nov 17;8:1584. doi: 10.1038/s41467-017-01490-8 (PMC5691155; doi:10.1038/s41467-017-01490-8)
Supplement: Supplementary file 9 — Supplementary Data 6 [file 41467_2017_1490_MOESM9_ESM.xlsx]

## Sheet: Foglio1
Supplementary Data 6: DEPICT Gene-Set enrichment analysis. The table reports the results of the Gene set analysis conducted with DEPICT.
Original gene set ID	Original gene set description	Nominal P value	False discovery rate
GO:0000122	negative regulation of transcription from RNA polymerase II promoter	1.83e-08	<0.01
GO:0017053	transcriptional repressor complex	5.3e-08	<0.01
GO:0003682	chromatin binding	1.13e-07	<0.01
MP:0006355	abnormal sixth branchial arch artery morphology	1.99e-07	<0.01
GO:0005667	transcription factor complex	2.51e-07	<0.01
GO:0044212	transcription regulatory region DNA binding	1.02e-06	<0.01
GO:0001067	regulatory region nucleic acid binding	1.25e-06	<0.01
GO:0000975	regulatory region DNA binding	1.25e-06	<0.01
GO:0000988	protein binding transcription factor activity	2.94e-06	<0.01
GO:0010464	regulation of mesenchymal cell proliferation	5.33e-06	<0.01
ENSG00000100393	EP300 PPI subnetwork	8.33e-06	<0.01
GO:0048701	embryonic cranial skeleton morphogenesis	8.52e-06	<0.01
MP:0003935	abnormal craniofacial development	1.08e-05	<0.01
GO:0000989	transcription factor binding transcription factor activity	1.18e-05	<0.01
GO:0060021	palate development	1.18e-05	<0.01
ENSG00000015171	ZMYND11 PPI subnetwork	1.33e-05	<0.01
MP:0002672	abnormal branchial arch artery morphology	2.07e-05	<0.01
ENSG00000175387	SMAD2 PPI subnetwork	2.08e-05	<0.01
GO:0002053	positive regulation of mesenchymal cell proliferation	2.11e-05	<0.01
GO:0000118	histone deacetylase complex	2.46e-05	<0.01
MP:0004616	lumbar vertebral transformation	3.38e-05	<0.05
GO:0003712	transcription cofactor activity	3.47e-05	<0.05
GO:0008134	transcription factor binding	3.55e-05	<0.05
MP:0006089	abnormal vestibular saccule morphology	3.56e-05	<0.05
GO:0010463	mesenchymal cell proliferation	3.81e-05	<0.05
GO:0045165	cell fate commitment	3.92e-05	<0.05
GO:0000981	sequence-specific DNA binding RNA polymerase II transcription factor activity	4e-05	<0.05
GO:0060444	branching involved in mammary gland duct morphogenesis	4.05e-05	<0.05
GO:0048598	embryonic morphogenesis	4.52e-05	<0.05
ENSG00000100146	SOX10 PPI subnetwork	5.53e-05	<0.05
GO:0008301	DNA binding, bending	5.64e-05	<0.05
ENSG00000139687	RB1 PPI subnetwork	5.81e-05	<0.05
ENSG00000141027	NCOR1 PPI subnetwork	6.17e-05	<0.05
ENSG00000206088	ENSG00000206088 PPI subnetwork	6.44e-05	<0.05
GO:0007389	pattern specification process	6.63e-05	<0.05
MP:0010724	thick interventricular septum	6.68e-05	<0.05
GO:0010717	regulation of epithelial to mesenchymal transition	6.87e-05	<0.05
GO:0060603	mammary gland duct morphogenesis	9.57e-05	<0.05
ENSG00000132153	DHX30 PPI subnetwork	9.73e-05	<0.05
MP:0006090	abnormal utricle morphology	9.8e-05	<0.05
MP:0004204	absent stapes	0.000108	<0.05
ENSG00000213588	ZBTB9 PPI subnetwork	0.000112	<0.05
GO:0048568	embryonic organ development	0.000117	<0.05
GO:0003713	transcription coactivator activity	0.000118	<0.05
ENSG00000144597	EAF1 PPI subnetwork	0.000123	<0.05
MP:0004617	sacral vertebral transformation	0.00013	<0.05
ENSG00000136504	KAT7 PPI subnetwork	0.000133	<0.05
MP:0004618	thoracic vertebral transformation	0.000138	<0.05
MP:0008208	decreased pro-B cell number	0.000139	<0.05
ENSG00000124813	RUNX2 PPI subnetwork	0.00014	<0.05
ENSG00000138398	PPIG PPI subnetwork	0.000147	<0.05
MP:0008392	decreased primordial germ cell number	0.000151	<0.05
MP:0000154	rib fusion	0.000155	<0.05
ENSG00000112237	CCNC PPI subnetwork	0.000159	<0.05
ENSG00000108848	LUC7L3 PPI subnetwork	0.000169	<0.05
ENSG00000121741	ZMYM2 PPI subnetwork	0.000175	<0.05
GO:0003690	double-stranded DNA binding	0.000182	<0.05
MP:0004607	abnormal cervical atlas morphology	0.0002	<0.05
GO:0042733	embryonic digit morphogenesis	0.000205	<0.05
GO:0017069	snRNA binding	0.000211	<0.05
GO:0035113	embryonic appendage morphogenesis	0.000211	<0.05
GO:0030326	embryonic limb morphogenesis	0.000211	<0.05
GO:0048562	embryonic organ morphogenesis	0.000217	<0.05
MP:0000097	short maxilla	0.000225	<0.05
MP:0001302	eyelids open at birth	0.000228	<0.05
MP:0006354	abnormal fourth branchial arch artery morphology	0.000228	<0.05
GO:0000976	transcription regulatory region sequence-specific DNA binding	0.000246	<0.05
GO:0048704	embryonic skeletal system morphogenesis	0.000247	<0.05
ENSG00000197063	MAFG PPI subnetwork	0.00025	<0.05
ENSG00000103343	ZNF174 PPI subnetwork	0.000255	<0.05
GO:0031519	PcG protein complex	0.000279	<0.05
GO:0016592	mediator complex	0.00029	<0.05
ENSG00000116478	HDAC1 PPI subnetwork	0.000291	<0.05
MP:0002639	micrognathia	0.000294	<0.05
ENSG00000082175	PGR PPI subnetwork	0.000306	<0.05
GO:0010718	positive regulation of epithelial to mesenchymal transition	0.00032	<0.05
GO:0048641	regulation of skeletal muscle tissue development	0.000328	<0.05
GO:0043566	structure-specific DNA binding	0.000328	<0.05
GO:0060443	mammary gland morphogenesis	0.000356	<0.05
ENSG00000163132	MSX1 PPI subnetwork	0.000358	<0.05
MP:0010377	abnormal gut flora balance	0.000359	<0.05
GO:0051090	regulation of sequence-specific DNA binding transcription factor activity	0.000367	<0.05
GO:0000785	chromatin	0.000367	<0.05
MP:0000026	abnormal inner ear morphology	0.000398	<0.05
GO:0051147	regulation of muscle cell differentiation	0.000401	<0.05
GO:0048596	embryonic camera-type eye morphogenesis	0.000403	<0.05
GO:0001501	skeletal system development	0.00042	<0.05
GO:0048048	embryonic eye morphogenesis	0.000421	<0.05
ENSG00000004487	KDM1A PPI subnetwork	0.000428	<0.05
ENSG00000115274	INO80B PPI subnetwork	0.000431	<0.05
ENSG00000159216	RUNX1 PPI subnetwork	0.000431	<0.05
ENSG00000005339	CREBBP PPI subnetwork	0.000445	<0.05
ENSG00000196591	HDAC2 PPI subnetwork	0.000447	<0.05
ENSG00000137834	SMAD6 PPI subnetwork	0.000459	<0.05
GO:0051153	regulation of striated muscle cell differentiation	0.00047	<0.05
MP:0000443	abnormal snout morphology	0.000471	<0.05
MP:0004395	increased cochlear inner hair cell number	0.000484	<0.05
GO:0045120	pronucleus	0.000486	<0.05
ENSG00000135547	HEY2 PPI subnetwork	0.000509	<0.05
ENSG00000157557	ETS2 PPI subnetwork	0.00051	<0.05
MP:0005358	abnormal incisor morphology	0.000527	<0.05
GO:0061138	morphogenesis of a branching epithelium	0.000544	<0.05
GO:0001708	cell fate specification	0.000546	<0.05
MP:0004355	short radius	0.000553	<0.05
GO:0060322	head development	0.000555	<0.05
GO:0003002	regionalization	0.00056	<0.05
GO:0003705	RNA polymerase II distal enhancer sequence-specific DNA binding transcription factor activity	0.000566	<0.05
ENSG00000071655	MBD3 PPI subnetwork	0.000582	<0.05
MP:0000536	hydroureter	0.000586	<0.05
ENSG00000189403	HMGB1 PPI subnetwork	0.000591	<0.05
GO:0035295	tube development	0.000596	<0.05
ENSG00000148297	MED22 PPI subnetwork	0.000602	<0.05
ENSG00000066117	SMARCD1 PPI subnetwork	0.000603	<0.05
ENSG00000103275	UBE2I PPI subnetwork	0.000603	<0.05
MP:0006011	abnormal endolymphatic duct morphology	0.000611	<0.05
ENSG00000146587	RBAK PPI subnetwork	0.000633	<0.05
ENSG00000008838	MED24 PPI subnetwork	0.000633	<0.05
GO:0035115	embryonic forelimb morphogenesis	0.000648	<0.05
GO:0060538	skeletal muscle organ development	0.000652	<0.05
ENSG00000169714	CNBP PPI subnetwork	0.000669	<0.05
GO:0030500	regulation of bone mineralization	0.000669	<0.05
ENSG00000157933	SKI PPI subnetwork	0.000673	<0.05
GO:0048762	mesenchymal cell differentiation	0.000683	<0.05
GO:0048706	embryonic skeletal system development	0.000691	<0.05
MP:0003161	absent lateral semicircular canal	0.000711	<0.05
ENSG00000170365	SMAD1 PPI subnetwork	0.000728	<0.05
GO:0035102	PRC1 complex	0.000732	<0.05
ENSG00000037965	HOXC8 PPI subnetwork	0.000742	<0.05
MP:0000036	absent semicircular canals	0.000749	<0.05
ENSG00000177200	CHD9 PPI subnetwork	0.000773	<0.05
ENSG00000103507	BCKDK PPI subnetwork	0.000775	<0.05
ENSG00000077809	GTF2I PPI subnetwork	0.000784	<0.05
MP:0003235	abnormal alisphenoid bone morphology	0.000785	<0.05
GO:0048729	tissue morphogenesis	0.000805	<0.05
MP:0002428	abnormal semicircular canal morphology	0.000812	<0.05
ENSG00000184357	HIST1H1B PPI subnetwork	0.000832	<0.05
GO:0014031	mesenchymal cell development	0.000835	<0.05
ENSG00000101665	SMAD7 PPI subnetwork	0.000838	<0.05
GO:0035108	limb morphogenesis	0.000845	<0.05
GO:0035107	appendage morphogenesis	0.000845	<0.05
ENSG00000147099	HDAC8 PPI subnetwork	0.000853	<0.05
GO:0043009	chordate embryonic development	0.000892	<0.05
MP:0001292	abnormal lens vesicle development	0.000907	<0.05
GO:0048705	skeletal system morphogenesis	0.000913	<0.05
GO:0006325	chromatin organization	0.000924	<0.05
GO:0060485	mesenchyme development	0.000925	<0.05
KEGG_WNT_SIGNALING_PATHWAY	KEGG_WNT_SIGNALING_PATHWAY	0.000928	<0.05
GO:0060840	artery development	0.000935	<0.05
ENSG00000042429	MED17 PPI subnetwork	0.000937	<0.05
MP:0000352	decreased cell proliferation	0.000938	<0.05
GO:0070167	regulation of biomineral tissue development	0.000945	<0.05
ENSG00000023734	STRAP PPI subnetwork	0.000958	<0.05
ENSG00000073584	SMARCE1 PPI subnetwork	0.000965	<0.05
MP:0004620	cervical vertebral fusion	0.000967	<0.05
GO:0030278	regulation of ossification	0.000968	<0.05
ENSG00000204569	PPP1R10 PPI subnetwork	0.000976	<0.05
ENSG00000206407	ENSG00000206407 PPI subnetwork	0.000976	<0.05
ENSG00000206489	PPP1R10 PPI subnetwork	0.000976	<0.05
MP:0000088	short mandible	0.000988	<0.05
ENSG00000106400	ZNHIT1 PPI subnetwork	0.000999	<0.05
GO:0001503	ossification	0.00101	<0.05
ENSG00000075856	SART3 PPI subnetwork	0.00103	<0.05
MP:0004189	abnormal alveolar process morphology	0.00104	<0.05
MP:0011448	decreased dopaminergic neuron number	0.00106	<0.05
ENSG00000161920	MED11 PPI subnetwork	0.00107	<0.05
ENSG00000160563	MED27 PPI subnetwork	0.00107	<0.05
GO:0061180	mammary gland epithelium development	0.00108	<0.05
MP:0000111	cleft palate	0.00108	<0.05
KEGG_CELL_CYCLE	KEGG_CELL_CYCLE	0.00108	<0.05
GO:0009792	embryo development ending in birth or egg hatching	0.00109	<0.05
GO:0060429	epithelium development	0.00111	<0.05
ENSG00000184678	HIST2H2BE PPI subnetwork	0.00113	<0.05
ENSG00000136518	ACTL6A PPI subnetwork	0.00115	<0.05
MP:0004249	abnormal crista ampullaris morphology	0.0012	<0.05
GO:0001837	epithelial to mesenchymal transition	0.00122	<0.05
ENSG00000185736	ADARB2 PPI subnetwork	0.00123	<0.05
ENSG00000129993	CBFA2T3 PPI subnetwork	0.00124	<0.05
GO:0048844	artery morphogenesis	0.00124	<0.05
ENSG00000071564	TCF3 PPI subnetwork	0.00126	<0.05
ENSG00000114166	KAT2B PPI subnetwork	0.00126	<0.05
ENSG00000152944	MED21 PPI subnetwork	0.00127	<0.05
GO:0042826	histone deacetylase binding	0.00127	<0.05
MP:0005431	decreased oocyte number	0.00127	<0.05
ENSG00000166582	CENPV PPI subnetwork	0.00132	<0.05
ENSG00000136146	MED4 PPI subnetwork	0.00132	<0.05
GO:0016568	chromatin modification	0.00133	<0.05
GO:0035239	tube morphogenesis	0.00134	<0.05
MP:0008146	asymmetric rib-sternum attachment	0.00134	<0.05
GO:0021532	neural tube patterning	0.00135	<0.05
MP:0009887	abnormal palatal shelf fusion at midline	0.00136	<0.05
MP:0003056	abnormal hyoid bone morphology	0.00136	<0.05
MP:0008023	abnormal styloid process morphology	0.00136	<0.05
ENSG00000112312	GMNN PPI subnetwork	0.00138	<0.05
MP:0002357	abnormal spleen white pulp morphology	0.00139	<0.05
GO:0001076	RNA polymerase II transcription factor binding transcription factor activity	0.00139	<0.05
ENSG00000105176	URI1 PPI subnetwork	0.00142	<0.05
MP:0009038	decreased inferior colliculus size	0.00142	<0.05
ENSG00000162367	TAL1 PPI subnetwork	0.00143	<0.05
ENSG00000131149	KIAA0182 PPI subnetwork	0.00144	<0.05
GO:0060323	head morphogenesis	0.00144	<0.05
GO:0060173	limb development	0.00145	<0.05
GO:0048736	appendage development	0.00145	<0.05
MP:0011087	complete neonatal lethality	0.00147	<0.20
ENSG00000125084	WNT1 PPI subnetwork	0.00148	<0.20
ENSG00000104973	MED25 PPI subnetwork	0.00148	<0.20
ENSG00000176165	FOXG1 PPI subnetwork	0.00149	<0.20
ENSG00000172062	SMN1 PPI subnetwork	0.00149	<0.20
ENSG00000205571	SMN2 PPI subnetwork	0.00149	<0.20
GO:0001569	patterning of blood vessels	0.0015	<0.20
GO:0048754	branching morphogenesis of a tube	0.00152	<0.20
MP:0005105	abnormal middle ear ossicle morphology	0.00152	<0.20
ENSG00000129757	CDKN1C PPI subnetwork	0.00155	<0.20
ENSG00000103479	RBL2 PPI subnetwork	0.00156	<0.20
ENSG00000130803	ZNF317 PPI subnetwork	0.00159	<0.20
ENSG00000089902	RCOR1 PPI subnetwork	0.00164	<0.20
MP:0004251	failure of heart looping	0.00164	<0.20
ENSG00000064703	DDX20 PPI subnetwork	0.00164	<0.20
GO:0002009	morphogenesis of an epithelium	0.00165	<0.20
ENSG00000185591	SP1 PPI subnetwork	0.00168	<0.20
ENSG00000158691	ZSCAN12 PPI subnetwork	0.00169	<0.20
ENSG00000099956	SMARCB1 PPI subnetwork	0.00176	<0.20
ENSG00000143373	ZNF687 PPI subnetwork	0.00176	<0.20
MP:0002161	abnormal fertility/fecundity	0.00176	<0.20
ENSG00000107404	DVL1 PPI subnetwork	0.00177	<0.20
ENSG00000100888	CHD8 PPI subnetwork	0.00178	<0.20
GO:0060284	regulation of cell development	0.00179	<0.20
ENSG00000180182	MED14 PPI subnetwork	0.0018	<0.20
ENSG00000148143	ZNF462 PPI subnetwork	0.0018	<0.20
GO:0048663	neuron fate commitment	0.0018	<0.20
GO:0021915	neural tube development	0.0018	<0.20
GO:0016585	chromatin remodeling complex	0.00181	<0.20
ENSG00000143995	MEIS1 PPI subnetwork	0.00181	<0.20
MP:0000029	abnormal malleus morphology	0.00182	<0.20
ENSG00000123066	MED13L PPI subnetwork	0.00186	<0.20
ENSG00000118513	MYB PPI subnetwork	0.00188	<0.20
ENSG00000033800	PIAS1 PPI subnetwork	0.00189	<0.20
ENSG00000184083	FAM120C PPI subnetwork	0.00194	<0.20
MP:0001394	circling	0.00194	<0.20
ENSG00000115844	DLX2 PPI subnetwork	0.00194	<0.20
ENSG00000105085	MED26 PPI subnetwork	0.00195	<0.20
MP:0006030	abnormal otic vesicle development	0.00198	<0.20
GO:0046332	SMAD binding	0.00199	<0.20
GO:0031490	chromatin DNA binding	0.00208	<0.20
GO:0060562	epithelial tube morphogenesis	0.00209	<0.20
GO:0021903	rostrocaudal neural tube patterning	0.00211	<0.20
GO:0000792	heterochromatin	0.00214	<0.20
MP:0003148	decreased cochlear coiling	0.00214	<0.20
GO:0070888	E-box binding	0.00216	<0.20
MP:0000480	increased rib number	0.00219	<0.20
ENSG00000149480	MTA2 PPI subnetwork	0.0022	<0.20
ENSG00000160199	PKNOX1 PPI subnetwork	0.00222	<0.20
MP:0000137	abnormal vertebrae morphology	0.00222	<0.20
MP:0000455	abnormal maxilla morphology	0.00223	<0.20
ENSG00000198000	NOL8 PPI subnetwork	0.00225	<0.20
ENSG00000124782	RREB1 PPI subnetwork	0.00226	<0.20
ENSG00000214528	ENSG00000214528 PPI subnetwork	0.00226	<0.20
MP:0005106	abnormal incus morphology	0.00227	<0.20
GO:0030530	heterogeneous nuclear ribonucleoprotein complex	0.00228	<0.20
ENSG00000138795	LEF1 PPI subnetwork	0.00228	<0.20
MP:0005296	abnormal humerus morphology	0.00228	<0.20
MP:0003036	vertebral transformation	0.0023	<0.20
MP:0004462	small basisphenoid bone	0.00231	<0.20
GO:0010770	positive regulation of cell morphogenesis involved in differentiation	0.00233	<0.20
ENSG00000173894	CBX2 PPI subnetwork	0.00233	<0.20
ENSG00000175221	MED16 PPI subnetwork	0.00244	<0.20
ENSG00000120087	HOXB7 PPI subnetwork	0.00246	<0.20
GO:0031076	embryonic camera-type eye development	0.00247	<0.20
MP:0004351	short humerus	0.00251	<0.20
GO:0048742	regulation of skeletal muscle fiber development	0.00258	<0.20
MP:0008148	abnormal rib-sternum attachment	0.00264	<0.20
GO:0007519	skeletal muscle tissue development	0.00265	<0.20
ENSG00000107882	SUFU PPI subnetwork	0.00266	<0.20
ENSG00000124641	MED20 PPI subnetwork	0.00268	<0.20
ENSG00000196498	NCOR2 PPI subnetwork	0.00271	<0.20
ENSG00000088305	DNMT3B PPI subnetwork	0.00275	<0.20
GO:0001763	morphogenesis of a branching structure	0.00276	<0.20
GO:0045668	negative regulation of osteoblast differentiation	0.00277	<0.20
MP:0002115	abnormal limb bone morphology	0.00277	<0.20
ENSG00000169057	MECP2 PPI subnetwork	0.00277	<0.20
MP:0002116	abnormal craniofacial bone morphology	0.00278	<0.20
ENSG00000131051	RBM39 PPI subnetwork	0.00279	<0.20
GO:0048332	mesoderm morphogenesis	0.00282	<0.20
MP:0003755	abnormal palate morphology	0.00284	<0.20
MP:0004024	aneuploidy	0.00285	<0.20
GO:0005720	nuclear heterochromatin	0.00286	<0.20
ENSG00000004897	CDC27 PPI subnetwork	0.00291	<0.20
MP:0003675	kidney cysts	0.00292	<0.20
ENSG00000183337	BCOR PPI subnetwork	0.00292	<0.20
ENSG00000173575	CHD2 PPI subnetwork	0.00292	<0.20
MP:0004359	short ulna	0.00295	<0.20
MP:0000445	short snout	0.00297	<0.20
ENSG00000185619	PCGF3 PPI subnetwork	0.00297	<0.20
GO:0007379	segment specification	0.00298	<0.20
MP:0000458	abnormal mandible morphology	0.00299	<0.20
GO:0051101	regulation of DNA binding	0.003	<0.20
GO:0034708	methyltransferase complex	0.00301	<0.20
GO:0035097	histone methyltransferase complex	0.00301	<0.20
ENSG00000164758	MED30 PPI subnetwork	0.00302	<0.20
ENSG00000056661	PCGF2 PPI subnetwork	0.00306	<0.20
ENSG00000166949	SMAD3 PPI subnetwork	0.00306	<0.20
GO:0030282	bone mineralization	0.00311	<0.20
ENSG00000140009	ESR2 PPI subnetwork	0.00315	<0.20
MP:0000107	abnormal frontal bone morphology	0.00316	<0.20
GO:0090175	regulation of establishment of planar polarity	0.00316	<0.20
GO:0060071	Wnt receptor signaling pathway, planar cell polarity pathway	0.00316	<0.20
MP:0004448	abnormal presphenoid bone morphology	0.00318	<0.20
ENSG00000196781	TLE1 PPI subnetwork	0.00319	<0.20
ENSG00000092208	GEMIN2 PPI subnetwork	0.0032	<0.20
ENSG00000169957	ZNF768 PPI subnetwork	0.00321	<0.20
ENSG00000178409	BEND3 PPI subnetwork	0.00325	<0.20
GO:0016202	regulation of striated muscle tissue development	0.0033	<0.20
ENSG00000163879	DNALI1 PPI subnetwork	0.00331	<0.20
MP:0005090	increased double-negative T cell number	0.00332	<0.20
GO:0045926	negative regulation of growth	0.00336	<0.20
ENSG00000063322	MED29 PPI subnetwork	0.00336	<0.20
GO:0051216	cartilage development	0.00336	<0.20
ENSG00000065268	WDR18 PPI subnetwork	0.00336	<0.20
ENSG00000115289	PCGF1 PPI subnetwork	0.00336	<0.20
ENSG00000113196	HAND1 PPI subnetwork	0.00337	<0.20
MP:0004157	interrupted aortic arch	0.00337	<0.20
ENSG00000135999	EPC2 PPI subnetwork	0.00339	<0.20
GO:0022612	gland morphogenesis	0.00343	<0.20
ENSG00000155363	MOV10 PPI subnetwork	0.00351	<0.20
ENSG00000166716	ZNF592 PPI subnetwork	0.00352	<0.20
GO:0009952	anterior/posterior pattern specification	0.00353	<0.20
ENSG00000068305	MEF2A PPI subnetwork	0.00357	<0.20
ENSG00000150907	FOXO1 PPI subnetwork	0.0036	<0.20
ENSG00000177283	FZD8 PPI subnetwork	0.0036	<0.20
GO:0034505	tooth mineralization	0.00361	<0.20
GO:0001104	RNA polymerase II transcription cofactor activity	0.00366	<0.20
ENSG00000185630	PBX1 PPI subnetwork	0.00371	<0.20
GO:0016569	covalent chromatin modification	0.00371	<0.20
GO:0030879	mammary gland development	0.00373	<0.20
GO:0060216	definitive hemopoiesis	0.00374	<0.20
ENSG00000070018	LRP6 PPI subnetwork	0.00376	<0.20
MP:0009890	cleft secondary palate	0.00379	<0.20
MP:0002633	persistent truncus arteriosis	0.00379	<0.20
MP:0002059	abnormal seminal vesicle morphology	0.0038	<0.20
MP:0001823	thymus hypoplasia	0.00384	<0.20
MP:0006043	decreased apoptosis	0.00384	<0.20
MP:0000074	abnormal neurocranium morphology	0.00386	<0.20
GO:0003714	transcription corepressor activity	0.00388	<0.20
ENSG00000163283	ALPP PPI subnetwork	0.00391	<0.20
ENSG00000138433	CIR1 PPI subnetwork	0.00392	<0.20
ENSG00000126351	THRA PPI subnetwork	0.00395	<0.20
ENSG00000114982	KANSL3 PPI subnetwork	0.00397	<0.20
ENSG00000001167	NFYA PPI subnetwork	0.00397	<0.20
ENSG00000127337	YEATS4 PPI subnetwork	0.004	<0.20
MP:0000435	shortened head	0.00408	<0.20
ENSG00000125482	TTF1 PPI subnetwork	0.00409	<0.20
MP:0004452	abnormal pterygoid process morphology	0.00411	<0.20
MP:0001071	abnormal facial nerve morphology	0.00415	<0.20
ENSG00000141646	SMAD4 PPI subnetwork	0.00416	<0.20
GO:0060325	face morphogenesis	0.00417	<0.20
MP:0005076	abnormal cell differentiation	0.00418	<0.20
GO:0035567	non-canonical Wnt receptor signaling pathway	0.00424	<0.20
GO:0006109	regulation of carbohydrate metabolic process	0.0043	<0.20
ENSG00000064961	HMG20B PPI subnetwork	0.00431	<0.20
ENSG00000167258	CDK12 PPI subnetwork	0.00439	<0.20
GO:0071295	cellular response to vitamin	0.0044	<0.20
ENSG00000114030	KPNA1 PPI subnetwork	0.00441	<0.20
ENSG00000134046	MBD2 PPI subnetwork	0.00444	<0.20
GO:0003151	outflow tract morphogenesis	0.00449	<0.20
ENSG00000161202	DVL3 PPI subnetwork	0.0045	<0.20
GO:0016570	histone modification	0.00453	<0.20
GO:0048634	regulation of muscle organ development	0.00462	<0.20
ENSG00000196419	XRCC6 PPI subnetwork	0.00468	<0.20
MP:0000430	absent maxillary shelf	0.00468	<0.20
GO:0045596	negative regulation of cell differentiation	0.00469	<0.20
GO:0035136	forelimb morphogenesis	0.00473	<0.20
ENSG00000089094	KDM2B PPI subnetwork	0.00481	<0.20
GO:0035326	enhancer binding	0.00482	<0.20
ENSG00000131652	THOC6 PPI subnetwork	0.00483	<0.20
GO:0002063	chondrocyte development	0.00483	<0.20
ENSG00000141026	MED9 PPI subnetwork	0.00485	<0.20
GO:0007183	SMAD protein complex assembly	0.00486	<0.20
ENSG00000179950	PUF60 PPI subnetwork	0.00489	<0.20
GO:0050922	negative regulation of chemotaxis	0.00489	<0.20
ENSG00000164032	H2AFZ PPI subnetwork	0.00493	<0.20
ENSG00000160094	ZNF362 PPI subnetwork	0.00493	<0.20
GO:0000790	nuclear chromatin	0.00496	<0.20
GO:0035137	hindlimb morphogenesis	0.00497	<0.20
ENSG00000107807	TLX1 PPI subnetwork	0.00498	<0.20
GO:0045778	positive regulation of ossification	0.00512	<0.20
MP:0009907	decreased tongue size	0.00516	<0.20
MP:0004423	abnormal squamosal bone morphology	0.00517	<0.20
MP:0002856	abnormal vestibular ganglion morphology	0.00518	<0.20
GO:0090179	planar cell polarity pathway involved in neural tube closure	0.00519	<0.20
GO:0090178	regulation of establishment of planar polarity involved in neural tube closure	0.00519	<0.20
ENSG00000112033	PPARD PPI subnetwork	0.0052	<0.20
ENSG00000103994	ZFP106 PPI subnetwork	0.00521	<0.20
ENSG00000080503	SMARCA2 PPI subnetwork	0.00521	<0.20
GO:0010675	regulation of cellular carbohydrate metabolic process	0.00522	<0.20
ENSG00000104313	EYA1 PPI subnetwork	0.00522	<0.20
MP:0003449	abnormal intestinal goblet cell morphology	0.00522	<0.20
ENSG00000124795	DEK PPI subnetwork	0.00524	<0.20
MP:0001575	cyanosis	0.00529	<0.20
GO:0006301	postreplication repair	0.00535	<0.20
MP:0001859	kidney inflammation	0.00538	<0.20
ENSG00000164930	FZD6 PPI subnetwork	0.00538	<0.20
ENSG00000111432	FZD10 PPI subnetwork	0.00538	<0.20
ENSG00000197905	TEAD4 PPI subnetwork	0.00547	<0.20
ENSG00000104290	FZD3 PPI subnetwork	0.00548	<0.20
GO:0001736	establishment of planar polarity	0.0055	<0.20
GO:0016055	Wnt receptor signaling pathway	0.0055	<0.20
GO:0007164	establishment of tissue polarity	0.00552	<0.20
ENSG00000181163	NPM1 PPI subnetwork	0.00553	<0.20
ENSG00000135945	REV1 PPI subnetwork	0.00558	<0.20
ENSG00000100767	PAPLN PPI subnetwork	0.00559	<0.20
ENSG00000080603	SRCAP PPI subnetwork	0.00563	<0.20
ENSG00000171720	HDAC3 PPI subnetwork	0.00563	<0.20
ENSG00000156603	MED19 PPI subnetwork	0.00565	<0.20
GO:0070169	positive regulation of biomineral tissue development	0.00566	<0.20
GO:0060349	bone morphogenesis	0.00569	<0.20
GO:0022404	molting cycle process	0.00572	<0.20
GO:0022405	hair cycle process	0.00572	<0.20
GO:0001942	hair follicle development	0.00572	<0.20
MP:0002730	head shaking	0.00572	<0.20
ENSG00000174197	MGA PPI subnetwork	0.00574	<0.20
MP:0001954	respiratory distress	0.00577	<0.20
ENSG00000198728	LDB1 PPI subnetwork	0.00582	<0.20
ENSG00000118579	MED28 PPI subnetwork	0.00584	<0.20
ENSG00000175467	SART1 PPI subnetwork	0.00586	<0.20
GO:0014033	neural crest cell differentiation	0.00595	<0.20
MP:0001219	thick epidermis	0.00597	<0.20
MP:0003048	abnormal cervical vertebrae morphology	0.00602	<0.20
ENSG00000117385	LEPRE1 PPI subnetwork	0.00605	<0.20
ENSG00000143614	GATAD2B PPI subnetwork	0.00605	<0.20
GO:0035282	segmentation	0.00609	<0.20
ENSG00000135365	PHF21A PPI subnetwork	0.00611	<0.20
GO:0051149	positive regulation of muscle cell differentiation	0.00613	<0.20
MP:0011088	partial neonatal lethality	0.00617	<0.20
ENSG00000180340	FZD2 PPI subnetwork	0.00628	<0.20
GO:0042472	inner ear morphogenesis	0.00636	<0.20
GO:0035116	embryonic hindlimb morphogenesis	0.00636	<0.20
ENSG00000099917	MED15 PPI subnetwork	0.00637	<0.20
ENSG00000206279	DAXX PPI subnetwork	0.00638	<0.20
ENSG00000204209	DAXX PPI subnetwork	0.00638	<0.20
ENSG00000206206	DAXX PPI subnetwork	0.00638	<0.20
GO:0016607	nuclear speck	0.00639	<0.20
ENSG00000108504	ENSG00000108504 PPI subnetwork	0.00639	<0.20
MP:0002243	abnormal vomeronasal organ morphology	0.0064	<0.20
GO:0005072	transforming growth factor beta receptor, cytoplasmic mediator activity	0.00645	<0.20
GO:0050868	negative regulation of T cell activation	0.00648	<0.20
ENSG00000120071	KIAA1267 PPI subnetwork	0.00652	<0.20
MP:0000933	abnormal rhombomere morphology	0.00654	<0.20
ENSG00000164220	F2RL2 PPI subnetwork	0.00656	<0.20
ENSG00000015153	YAF2 PPI subnetwork	0.00657	<0.20
GO:0010906	regulation of glucose metabolic process	0.00658	<0.20
MP:0005325	abnormal renal glomerulus morphology	0.00662	<0.20
ENSG00000101442	ACTR5 PPI subnetwork	0.00664	<0.20
MP:0000060	delayed bone ossification	0.00666	<0.20
GO:0060070	canonical Wnt receptor signaling pathway	0.00668	<0.20
MP:0000120	malocclusion	0.00671	<0.20
ENSG00000114698	PLSCR4 PPI subnetwork	0.00676	<0.20
MP:0000150	abnormal rib morphology	0.00676	<0.20
ENSG00000121892	PDS5A PPI subnetwork	0.0068	<0.20
GO:0014902	myotube differentiation	0.00681	<0.20
MP:0003645	increased pancreatic beta cell number	0.00682	<0.20
GO:0060324	face development	0.00684	<0.20
ENSG00000117222	RBBP5 PPI subnetwork	0.00686	<0.20
ENSG00000130772	MED18 PPI subnetwork	0.00688	<0.20
ENSG00000157344	ENSG00000157344 PPI subnetwork	0.00692	<0.20
ENSG00000160844	GATS PPI subnetwork	0.00693	<0.20
MP:0008395	abnormal osteoblast differentiation	0.00694	<0.20
ENSG00000163605	PPP4R2 PPI subnetwork	0.00697	<0.20
ENSG00000012048	BRCA1 PPI subnetwork	0.00698	<0.20
MP:0003087	absent allantois	0.00698	<0.20
GO:0048732	gland development	0.00698	<0.20
GO:0044454	nuclear chromosome part	0.00702	<0.20
MP:0003109	short femur	0.00703	<0.20
ENSG00000124610	HIST1H1A PPI subnetwork	0.00704	<0.20
ENSG00000092203	TOX4 PPI subnetwork	0.00707	<0.20
GO:0030917	midbrain-hindbrain boundary development	0.00712	<0.20
GO:0045787	positive regulation of cell cycle	0.00712	<0.20
GO:0001707	mesoderm formation	0.00713	<0.20
ENSG00000139352	ASCL1 PPI subnetwork	0.00714	<0.20
GO:0044403	symbiosis, encompassing mutualism through parasitism	0.00719	<0.20
MP:0005107	abnormal stapes morphology	0.0072	<0.20
ENSG00000177606	JUN PPI subnetwork	0.00724	<0.20
GO:0042249	establishment of planar polarity of embryonic epithelium	0.0073	<0.20
MP:0002831	absent Peyer's patches	0.00734	<0.20
ENSG00000100395	L3MBTL2 PPI subnetwork	0.00736	<0.20
ENSG00000079102	RUNX1T1 PPI subnetwork	0.00737	<0.20
MP:0008215	decreased immature B cell number	0.00738	<0.20
GO:0001158	enhancer sequence-specific DNA binding	0.00743	<0.20
ENSG00000153914	SREK1 PPI subnetwork	0.00746	<0.20
ENSG00000183598	HIST2H3D PPI subnetwork	0.00746	<0.20
ENSG00000203811	HIST2H3C PPI subnetwork	0.00746	<0.20
GO:0017147	Wnt-protein binding	0.00749	<0.20
ENSG00000196628	TCF4 PPI subnetwork	0.00754	<0.20
GO:0046966	thyroid hormone receptor binding	0.00763	<0.20
GO:0045445	myoblast differentiation	0.00764	<0.20
MP:0002682	decreased mature ovarian follicle number	0.00765	<0.20
ENSG00000074047	GLI2 PPI subnetwork	0.00765	<0.20
ENSG00000106991	ENG PPI subnetwork	0.00768	<0.20
MP:0002401	abnormal lymphopoiesis	0.00768	<0.20
GO:0007507	heart development	0.0077	<0.20
MP:0004624	abnormal thoracic cage morphology	0.00771	<0.20
MP:0001926	female infertility	0.00772	<0.20
GO:0005681	spliceosomal complex	0.00777	<0.20
MP:0001258	decreased body length	0.00779	<0.20
ENSG00000105229	PIAS4 PPI subnetwork	0.00783	<0.20
ENSG00000143621	ILF2 PPI subnetwork	0.00785	<0.20
ENSG00000149016	TUT1 PPI subnetwork	0.00785	<0.20
MP:0000784	forebrain hypoplasia	0.00791	<0.20
ENSG00000114107	CEP70 PPI subnetwork	0.00797	<0.20
ENSG00000143768	LEFTY2 PPI subnetwork	0.00803	<0.20
GO:0042633	hair cycle	0.00806	<0.20
GO:0042303	molting cycle	0.00806	<0.20
GO:0043484	regulation of RNA splicing	0.00812	<0.20
ENSG00000106462	EZH2 PPI subnetwork	0.00813	<0.20
GO:0006352	transcription initiation, DNA-dependent	0.00814	<0.20
GO:0009954	proximal/distal pattern formation	0.00816	<0.20
ENSG00000140350	ANP32A PPI subnetwork	0.0082	<0.20
GO:0048015	phosphatidylinositol-mediated signaling	0.00822	<0.20
GO:0048017	inositol lipid-mediated signaling	0.00822	<0.20
GO:0018394	peptidyl-lysine acetylation	0.00824	<0.20
ENSG00000132692	BCAN PPI subnetwork	0.00829	<0.20
ENSG00000198824	CHAMP1 PPI subnetwork	0.00832	<0.20
MP:0001606	impaired hematopoiesis	0.00837	<0.20
ENSG00000141456	ENSG00000141456 PPI subnetwork	0.00839	<0.20
ENSG00000130479	MAP1S PPI subnetwork	0.00851	<0.20
GO:0090177	establishment of planar polarity involved in neural tube closure	0.00853	<0.20
MP:0004816	abnormal class switch recombination	0.00858	<0.20
ENSG00000169375	SIN3A PPI subnetwork	0.00861	<0.20
ENSG00000064393	HIPK2 PPI subnetwork	0.00863	<0.20
ENSG00000185787	MORF4L1 PPI subnetwork	0.00866	<0.20
ENSG00000174622	ENSG00000174622 PPI subnetwork	0.00866	<0.20
ENSG00000096063	SRPK1 PPI subnetwork	0.00868	<0.20
ENSG00000010030	ETV7 PPI subnetwork	0.00871	<0.20
MP:0004608	abnormal cervical axis morphology	0.00877	<0.20
GO:0001085	RNA polymerase II transcription factor binding	0.00878	<0.20
KEGG_BASAL_CELL_CARCINOMA	KEGG_BASAL_CELL_CARCINOMA	0.00878	<0.20
ENSG00000119630	PGF PPI subnetwork	0.00885	<0.20
ENSG00000066336	SPI1 PPI subnetwork	0.00888	<0.20
ENSG00000131788	PIAS3 PPI subnetwork	0.00891	<0.20
ENSG00000150347	ARID5B PPI subnetwork	0.00894	<0.20
ENSG00000122512	PMS2 PPI subnetwork	0.00895	<0.20
ENSG00000187953	ENSG00000187953 PPI subnetwork	0.00895	<0.20
GO:2000677	regulation of transcription regulatory region DNA binding	0.00895	<0.20
GO:0030501	positive regulation of bone mineralization	0.00896	<0.20
ENSG00000091831	ESR1 PPI subnetwork	0.00897	<0.20
KEGG_CHRONIC_MYELOID_LEUKEMIA	KEGG_CHRONIC_MYELOID_LEUKEMIA	0.00902	<0.20
GO:0007517	muscle organ development	0.00905	<0.20
GO:2000027	regulation of organ morphogenesis	0.00908	<0.20
MP:0004401	increased cochlear outer hair cell number	0.0091	<0.20
GO:0001078	RNA polymerase II core promoter proximal region sequence-specific DNA binding transcription factor activity involved in negative regulation of transcription	0.00912	<0.20
GO:2001020	regulation of response to DNA damage stimulus	0.00917	<0.20
GO:0018393	internal peptidyl-lysine acetylation	0.00921	<0.20
ENSG00000178028	DMAP1 PPI subnetwork	0.00924	<0.20
MP:0004796	increased anti-histone antibody level	0.00925	<0.20
ENSG00000105968	H2AFV PPI subnetwork	0.00931	<0.20
ENSG00000113263	ITK PPI subnetwork	0.00939	<0.20
MP:0005030	absent amnion	0.00941	<0.20
GO:0044236	multicellular organismal metabolic process	0.00946	<0.20
GO:0010171	body morphogenesis	0.00951	<0.20
MP:0001750	increased circulating follicle stimulating hormone level	0.00954	<0.20
ENSG00000101224	CDC25B PPI subnetwork	0.00956	<0.20
ENSG00000139549	DHH PPI subnetwork	0.00967	<0.20
MP:0000572	abnormal autopod morphology	0.00983	<0.20
ENSG00000096717	SIRT1 PPI subnetwork	0.00984	<0.20
GO:0043583	ear development	0.00984	<0.20
GO:0042471	ear morphogenesis	0.00987	<0.20
GO:0051052	regulation of DNA metabolic process	0.00991	<0.20
ENSG00000159692	CTBP1 PPI subnetwork	0.01	<0.20
ENSG00000120616	EPC1 PPI subnetwork	0.01	<0.20
MP:0001274	curly vibrissae	0.01	<0.20
ENSG00000018408	WWTR1 PPI subnetwork	0.01	<0.20
ENSG00000164244	PRRC1 PPI subnetwork	0.01	<0.20
ENSG00000111186	WNT5B PPI subnetwork	0.01	<0.20
MP:0011109	partial lethality throughout fetal growth and development	0.01	<0.20
ENSG00000105880	DLX5 PPI subnetwork	0.01	<0.20
GO:0072175	epithelial tube formation	0.01	<0.20
ENSG00000198176	TFDP1 PPI subnetwork	0.01	<0.20
ENSG00000112282	MED23 PPI subnetwork	0.01	<0.20
GO:0009411	response to UV	0.01	<0.20
GO:0051093	negative regulation of developmental process	0.01	<0.20
ENSG00000204301	NOTCH4 PPI subnetwork	0.01	<0.20
ENSG00000163159	VPS72 PPI subnetwork	0.01	<0.20
ENSG00000196363	WDR5 PPI subnetwork	0.01	<0.20
MP:0003050	abnormal sacral vertebrae morphology	0.01	<0.20
GO:0048839	inner ear development	0.01	<0.20
ENSG00000066044	ELAVL1 PPI subnetwork	0.01	<0.20
MP:0000689	abnormal spleen morphology	0.01	<0.20
MP:0004726	abnormal nasal capsule morphology	0.01	<0.20
GO:0060348	bone development	0.01	<0.20
MP:0002177	abnormal outer ear morphology	0.01	<0.20
ENSG00000180628	PCGF5 PPI subnetwork	0.01	<0.20
GO:0042162	telomeric DNA binding	0.01	<0.20
GO:0035914	skeletal muscle cell differentiation	0.01	<0.20
GO:0032963	collagen metabolic process	0.01	<0.20
MP:0000562	polydactyly	0.01	<0.20
ENSG00000081019	RSBN1 PPI subnetwork	0.01	<0.20
ENSG00000151090	THRB PPI subnetwork	0.01	<0.20
ENSG00000188763	FZD9 PPI subnetwork	0.01	<0.20
ENSG00000185130	HIST1H2BL PPI subnetwork	0.01	<0.20
MP:0006020	decreased tympanic ring size	0.01	<0.20
ENSG00000153563	CD8A PPI subnetwork	0.01	<0.20
GO:0043392	negative regulation of DNA binding	0.01	<0.20
GO:0016574	histone ubiquitination	0.01	<0.20
MP:0002705	dilated renal tubules	0.01	<0.20
GO:0005876	spindle microtubule	0.01	<0.20
ENSG00000108510	MED13 PPI subnetwork	0.01	<0.20
MP:0000106	abnormal basisphenoid bone morphology	0.01	<0.20
ENSG00000196374	HIST1H2BM PPI subnetwork	0.01	<0.20
GO:0070227	lymphocyte apoptotic process	0.01	<0.20
GO:0021527	spinal cord association neuron differentiation	0.01	<0.20
MP:0000377	abnormal hair follicle morphology	0.01	<0.20
ENSG00000163251	FZD5 PPI subnetwork	0.01	<0.20
ENSG00000125944	HNRNPR PPI subnetwork	0.01	<0.20
ENSG00000100603	SNW1 PPI subnetwork	0.01	<0.20
ENSG00000010803	SCMH1 PPI subnetwork	0.01	<0.20
ENSG00000161547	SRSF2 PPI subnetwork	0.01	<0.20
ENSG00000164442	CITED2 PPI subnetwork	0.01	<0.20
MP:0000688	lymphoid hyperplasia	0.01	<0.20
KEGG_ACUTE_MYELOID_LEUKEMIA	KEGG_ACUTE_MYELOID_LEUKEMIA	0.01	<0.20
MP:0000167	decreased chondrocyte cell number	0.01	<0.20
ENSG00000101189	C20orf20 PPI subnetwork	0.01	<0.20
ENSG00000168298	HIST1H1E PPI subnetwork	0.01	<0.20
MP:0008271	abnormal bone ossification	0.01	<0.20
KEGG_PROSTATE_CANCER	KEGG_PROSTATE_CANCER	0.01	<0.20
GO:0016573	histone acetylation	0.01	<0.20
MP:0009546	absent gastric milk in neonates	0.01	<0.20
ENSG00000112592	TBP PPI subnetwork	0.01	<0.20
MP:0000823	abnormal lateral ventricle morphology	0.01	<0.20
ENSG00000112658	SRF PPI subnetwork	0.01	<0.20
GO:0048534	hemopoietic or lymphoid organ development	0.01	<0.20
ENSG00000148175	STOM PPI subnetwork	0.01	<0.20
ENSG00000196367	TRRAP PPI subnetwork	0.01	<0.20
GO:0045597	positive regulation of cell differentiation	0.01	<0.20
ENSG00000099389	ENSG00000099389 PPI subnetwork	0.01	<0.20
REACTOME_SIGNALING_BY_TGF_BETA	REACTOME_SIGNALING_BY_TGF_BETA	0.01	<0.20
ENSG00000141384	TAF4B PPI subnetwork	0.01	<0.20
GO:0008544	epidermis development	0.01	<0.20
ENSG00000203814	HIST2H2BF PPI subnetwork	0.01	<0.20
ENSG00000203852	HIST2H3A PPI subnetwork	0.01	<0.20
GO:0042107	cytokine metabolic process	0.01	<0.20
ENSG00000181222	POLR2A PPI subnetwork	0.01	<0.20
MP:0004418	small parietal bone	0.01	<0.20
MP:0002871	albuminuria	0.01	<0.20
ENSG00000081189	MEF2C PPI subnetwork	0.01	<0.20
ENSG00000175792	RUVBL1 PPI subnetwork	0.01	<0.20
MP:0000762	abnormal tongue morphology	0.01	<0.20
ENSG00000114062	UBE3A PPI subnetwork	0.01	<0.20
GO:0006475	internal protein amino acid acetylation	0.01	<0.20
ENSG00000064419	TNPO3 PPI subnetwork	0.01	<0.20
GO:0003401	axis elongation	0.01	<0.20
GO:0001838	embryonic epithelial tube formation	0.01	<0.20
GO:0042476	odontogenesis	0.01	<0.20
MP:0011086	partial postnatal lethality	0.01	<0.20
ENSG00000172977	KAT5 PPI subnetwork	0.01	<0.20
ENSG00000120149	MSX2 PPI subnetwork	0.01	<0.20
ENSG00000129152	MYOD1 PPI subnetwork	0.01	<0.20
MP:0001208	blistering	0.01	<0.20
MP:0005331	insulin resistance	0.01	<0.20
GO:0000982	RNA polymerase II core promoter proximal region sequence-specific DNA binding transcription factor activity	0.01	<0.20
GO:0042035	regulation of cytokine biosynthetic process	0.01	<0.20
MP:0005010	abnormal CD8-positive T cell morphology	0.01	<0.20
ENSG00000177485	ZBTB33 PPI subnetwork	0.01	<0.20
MP:0003567	abnormal fetal cardiomyocyte proliferation	0.01	<0.20
MP:0001614	abnormal blood vessel morphology	0.01	<0.20
MP:0002145	abnormal T cell differentiation	0.01	<0.20
MP:0002109	abnormal limb morphology	0.01	<0.20
GO:0045666	positive regulation of neuron differentiation	0.01	<0.20
ENSG00000104824	HNRNPL PPI subnetwork	0.01	<0.20
MP:0004784	abnormal anterior cardinal vein morphology	0.01	<0.20
ENSG00000174804	FZD4 PPI subnetwork	0.01	<0.20
ENSG00000182979	MTA1 PPI subnetwork	0.01	<0.20
MP:0006280	abnormal digit development	0.01	<0.20
ENSG00000134014	ELP3 PPI subnetwork	0.01	<0.20
ENSG00000203813	HIST1H3H PPI subnetwork	0.01	<0.20
GO:0030890	positive regulation of B cell proliferation	0.01	<0.20
GO:0035148	tube formation	0.01	<0.20
ENSG00000109906	ZBTB16 PPI subnetwork	0.01	<0.20
ENSG00000147162	OGT PPI subnetwork	0.01	<0.20
GO:0006959	humoral immune response	0.01	<0.20
MP:0002741	small olfactory bulb	0.01	<0.20
MP:0000703	abnormal thymus morphology	0.01	<0.20
ENSG00000080839	RBL1 PPI subnetwork	0.01	<0.20
MP:0000266	abnormal heart morphology	0.01	<0.20
ENSG00000135597	REPS1 PPI subnetwork	0.01	<0.20
GO:0042692	muscle cell differentiation	0.01	<0.20
ENSG00000125651	GTF2F1 PPI subnetwork	0.01	<0.20
ENSG00000108773	KAT2A PPI subnetwork	0.01	<0.20
GO:0048009	insulin-like growth factor receptor signaling pathway	0.01	<0.20
GO:0016581	NuRD complex	0.01	<0.20
MP:0009789	decreased susceptibility to bacterial infection induced morbidity/mortality	0.01	<0.20
MP:0000512	intestinal ulcer	0.01	<0.20
MP:0000125	absent incisors	0.01	<0.20
MP:0011108	partial embryonic lethality during organogenesis	0.01	<0.20
MP:0004409	abnormal crista ampullaris neuroepithelium morphology	0.01	<0.20
GO:0048333	mesodermal cell differentiation	0.01	<0.20
MP:0002187	abnormal fibula morphology	0.01	<0.20
GO:0021515	cell differentiation in spinal cord	0.01	<0.20
GO:0044243	multicellular organismal catabolic process	0.01	<0.20
ENSG00000120699	EXOSC8 PPI subnetwork	0.01	<0.20
GO:0048745	smooth muscle tissue development	0.01	<0.20
MP:0000165	abnormal long bone hypertrophic chondrocyte zone	0.01	<0.20
GO:0044427	chromosomal part	0.01	<0.20
MP:0000864	abnormal cerebellum vermis morphology	0.01	<0.20
ENSG00000127616	SMARCA4 PPI subnetwork	0.01	<0.20
ENSG00000141570	CBX8 PPI subnetwork	0.01	<0.20
MP:0000157	abnormal sternum morphology	0.01	<0.20
ENSG00000043355	ZIC2 PPI subnetwork	0.02	<0.20
MP:0005309	increased circulating ammonia level	0.02	<0.20
REACTOME_MYOGENESIS	REACTOME_MYOGENESIS	0.02	<0.20
REACTOME_CDO_IN_MYOGENESIS	REACTOME_CDO_IN_MYOGENESIS	0.02	<0.20
MP:0004568	fusion of glossopharyngeal and vagus nerve	0.02	<0.20
GO:0071013	catalytic step 2 spliceosome	0.02	<0.20
MP:0009888	palatal shelves fail to meet at midline	0.02	<0.20
ENSG00000101412	E2F1 PPI subnetwork	0.02	<0.20
MP:0002260	abnormal thyroid cartilage morphology	0.02	<0.20
MP:0010418	perimembraneous ventricular septal defect	0.02	<0.20
ENSG00000108107	RPL28 PPI subnetwork	0.02	<0.20
GO:0001077	RNA polymerase II core promoter proximal region sequence-specific DNA binding transcription factor activity involved in positive regulation of transcription	0.02	<0.20
GO:0004602	glutathione peroxidase activity	0.02	<0.20
GO:0018205	peptidyl-lysine modification	0.02	<0.20
ENSG00000149136	SSRP1 PPI subnetwork	0.02	<0.20
ENSG00000169592	INO80E PPI subnetwork	0.02	<0.20
ENSG00000196501	ENSG00000196501 PPI subnetwork	0.02	<0.20
ENSG00000170345	FOS PPI subnetwork	0.02	<0.20
MP:0004599	abnormal vertebral arch morphology	0.02	<0.20
MP:0002544	brachydactyly	0.02	<0.20
ENSG00000166266	CUL5 PPI subnetwork	0.02	<0.20
GO:0090103	cochlea morphogenesis	0.02	<0.20
ENSG00000090060	PAPOLA PPI subnetwork	0.02	<0.20
MP:0000495	abnormal colon morphology	0.02	<0.20
MP:0003047	abnormal thoracic vertebrae morphology	0.02	<0.20
ENSG00000154429	C1orf96 PPI subnetwork	0.02	<0.20
GO:0050871	positive regulation of B cell activation	0.02	<0.20
GO:0031214	biomineral tissue development	0.02	<0.20
GO:0072331	signal transduction by p53 class mediator	0.02	<0.20
GO:0042089	cytokine biosynthetic process	0.02	<0.20
GO:0032993	protein-DNA complex	0.02	<0.20
MP:0000934	abnormal telencephalon development	0.02	<0.20
ENSG00000122565	CBX3 PPI subnetwork	0.02	<0.20
GO:0001934	positive regulation of protein phosphorylation	0.02	<0.20
MP:0008209	decreased pre-B cell number	0.02	<0.20
MP:0004113	abnormal aortic arch morphology	0.02	<0.20
GO:0000178	exosome (RNase complex)	0.02	<0.20
ENSG00000105705	SUGP1 PPI subnetwork	0.02	<0.20
MP:0005307	head tossing	0.02	<0.20
ENSG00000125740	FOSB PPI subnetwork	0.02	<0.20
GO:0002062	chondrocyte differentiation	0.02	<0.20
GO:0021516	dorsal spinal cord development	0.02	<0.20
MP:0004615	cervical vertebral transformation	0.02	<0.20
GO:2000241	regulation of reproductive process	0.02	<0.20
GO:0007501	mesodermal cell fate specification	0.02	<0.20
ENSG00000110092	CCND1 PPI subnetwork	0.02	<0.20
GO:0005109	frizzled binding	0.02	<0.20
MP:0005006	abnormal osteoblast physiology	0.02	<0.20
REACTOME_SIGNALING_BY_VEGF	REACTOME_SIGNALING_BY_VEGF	0.02	<0.20
REACTOME_VEGF_LIGAND:RECEPTOR_INTERACTIONS	REACTOME_VEGF_LIGAND:RECEPTOR_INTERACTIONS	0.02	<0.20
GO:0001649	osteoblast differentiation	0.02	<0.20
GO:0006376	mRNA splice site selection	0.02	<0.20
ENSG00000139613	SMARCC2 PPI subnetwork	0.02	<0.20
GO:0005160	transforming growth factor beta receptor binding	0.02	<0.20
GO:0016604	nuclear body	0.02	<0.20
MP:0002239	abnormal nasal septum morphology	0.02	<0.20
ENSG00000167978	SRRM2 PPI subnetwork	0.02	<0.20
ENSG00000106829	TLE4 PPI subnetwork	0.02	<0.20
ENSG00000163602	RYBP PPI subnetwork	0.02	<0.20
GO:0031670	cellular response to nutrient	0.02	<0.20
GO:0000228	nuclear chromosome	0.02	<0.20
ENSG00000118007	STAG1 PPI subnetwork	0.02	<0.20
MP:0008497	decreased IgG2b level	0.02	<0.20
ENSG00000124535	WRNIP1 PPI subnetwork	0.02	<0.20
MP:0000706	small thymus	0.02	<0.20
ENSG00000068024	HDAC4 PPI subnetwork	0.02	<0.20
MP:0009703	decreased birth body size	0.02	<0.20
REACTOME_NICD_TRAFFICS_TO_NUCLEUS	REACTOME_NICD_TRAFFICS_TO_NUCLEUS	0.02	<0.20
REACTOME_NOTCH:HLH_TRANSCRIPTION_PATHWAY	REACTOME_NOTCH:HLH_TRANSCRIPTION_PATHWAY	0.02	<0.20
ENSG00000175029	CTBP2 PPI subnetwork	0.02	<0.20
MP:0000159	abnormal xiphoid process morphology	0.02	<0.20
ENSG00000085276	MECOM PPI subnetwork	0.02	<0.20
ENSG00000168148	HIST3H3 PPI subnetwork	0.02	>=0.20
GO:0035064	methylated histone residue binding	0.02	>=0.20
ENSG00000177565	TBL1XR1 PPI subnetwork	0.02	>=0.20
GO:0031401	positive regulation of protein modification process	0.02	>=0.20
GO:0006367	transcription initiation from RNA polymerase II promoter	0.02	>=0.20
ENSG00000155760	FZD7 PPI subnetwork	0.02	>=0.20
GO:0051250	negative regulation of lymphocyte activation	0.02	>=0.20
ENSG00000133116	KL PPI subnetwork	0.02	>=0.20
ENSG00000143368	SF3B4 PPI subnetwork	0.02	>=0.20
GO:0000977	RNA polymerase II regulatory region sequence-specific DNA binding	0.02	>=0.20
GO:0005581	collagen	0.02	>=0.20
MP:0002740	heart hypoplasia	0.02	>=0.20
ENSG00000153774	CFDP1 PPI subnetwork	0.02	>=0.20
ENSG00000113240	CLK4 PPI subnetwork	0.02	>=0.20
GO:0070411	I-SMAD binding	0.02	>=0.20
GO:0030855	epithelial cell differentiation	0.02	>=0.20
ENSG00000125686	MED1 PPI subnetwork	0.02	>=0.20
GO:0043586	tongue development	0.02	>=0.20
ENSG00000137752	CASP1 PPI subnetwork	0.02	>=0.20
MP:0002176	increased brain weight	0.02	>=0.20
MP:0000913	abnormal brain development	0.02	>=0.20
ENSG00000169016	E2F6 PPI subnetwork	0.02	>=0.20
GO:0030934	anchoring collagen	0.02	>=0.20
ENSG00000138668	HNRNPD PPI subnetwork	0.02	>=0.20
MP:0005353	abnormal patella morphology	0.02	>=0.20
ENSG00000099246	RAB18 PPI subnetwork	0.02	>=0.20
GO:0044259	multicellular organismal macromolecule metabolic process	0.02	>=0.20
ENSG00000151498	ACAD8 PPI subnetwork	0.02	>=0.20
ENSG00000083642	PDS5B PPI subnetwork	0.02	>=0.20
GO:0045444	fat cell differentiation	0.02	>=0.20
ENSG00000188342	GTF2F2 PPI subnetwork	0.02	>=0.20
ENSG00000101161	PRPF6 PPI subnetwork	0.02	>=0.20
ENSG00000188021	UBQLN2 PPI subnetwork	0.02	>=0.20
GO:0061061	muscle structure development	0.02	>=0.20
ENSG00000113812	ACTR8 PPI subnetwork	0.02	>=0.20
ENSG00000108055	SMC3 PPI subnetwork	0.02	>=0.20
KEGG_B_CELL_RECEPTOR_SIGNALING_PATHWAY	KEGG_B_CELL_RECEPTOR_SIGNALING_PATHWAY	0.02	>=0.20
ENSG00000108883	EFTUD2 PPI subnetwork	0.02	>=0.20
ENSG00000121152	NCAPH PPI subnetwork	0.02	>=0.20
ENSG00000138041	SMEK2 PPI subnetwork	0.02	>=0.20
ENSG00000100796	SMEK1 PPI subnetwork	0.02	>=0.20
ENSG00000101745	ANKRD12 PPI subnetwork	0.02	>=0.20
MP:0002110	abnormal digit morphology	0.02	>=0.20
ENSG00000197153	HIST1H3J PPI subnetwork	0.02	>=0.20
ENSG00000196966	HIST1H3E PPI subnetwork	0.02	>=0.20
ENSG00000182572	HIST1H3I PPI subnetwork	0.02	>=0.20
ENSG00000112727	ENSG00000112727 PPI subnetwork	0.02	>=0.20
ENSG00000197409	HIST1H3D PPI subnetwork	0.02	>=0.20
ENSG00000178458	ENSG00000178458 PPI subnetwork	0.02	>=0.20
ENSG00000196532	HIST1H3C PPI subnetwork	0.02	>=0.20
ENSG00000124693	HIST1H3B PPI subnetwork	0.02	>=0.20
ENSG00000198366	HIST1H3A PPI subnetwork	0.02	>=0.20
GO:0010562	positive regulation of phosphorus metabolic process	0.02	>=0.20
GO:0045937	positive regulation of phosphate metabolic process	0.02	>=0.20
ENSG00000176102	CSTF3 PPI subnetwork	0.02	>=0.20
MP:0004672	short ribs	0.02	>=0.20
MP:0000091	short premaxilla	0.02	>=0.20
MP:0000438	abnormal cranium morphology	0.02	>=0.20
GO:0071496	cellular response to external stimulus	0.02	>=0.20
MP:0002764	short tibia	0.02	>=0.20
ENSG00000157456	CCNB2 PPI subnetwork	0.02	>=0.20
ENSG00000130522	JUND PPI subnetwork	0.02	>=0.20
MP:0001395	bidirectional circling	0.02	>=0.20
GO:0010907	positive regulation of glucose metabolic process	0.02	>=0.20
MP:0005306	abnormal phalanx morphology	0.02	>=0.20
GO:0032526	response to retinoic acid	0.02	>=0.20
ENSG00000197111	PCBP2 PPI subnetwork	0.02	>=0.20
ENSG00000173511	VEGFB PPI subnetwork	0.02	>=0.20
ENSG00000164251	F2RL1 PPI subnetwork	0.02	>=0.20
MP:0002359	abnormal spleen germinal center morphology	0.02	>=0.20
MP:0000729	abnormal myogenesis	0.02	>=0.20
ENSG00000116754	SRSF11 PPI subnetwork	0.02	>=0.20
ENSG00000123612	ACVR1C PPI subnetwork	0.02	>=0.20
ENSG00000165156	ZHX1 PPI subnetwork	0.02	>=0.20
ENSG00000183741	CBX6 PPI subnetwork	0.02	>=0.20
ENSG00000124193	SRSF6 PPI subnetwork	0.02	>=0.20
ENSG00000104332	SFRP1 PPI subnetwork	0.02	>=0.20
ENSG00000106483	SFRP4 PPI subnetwork	0.02	>=0.20
ENSG00000120057	SFRP5 PPI subnetwork	0.02	>=0.20
ENSG00000133226	SRRM1 PPI subnetwork	0.02	>=0.20
ENSG00000196226	HIST1H2BB PPI subnetwork	0.02	>=0.20
GO:0008380	RNA splicing	0.02	>=0.20
GO:0051248	negative regulation of protein metabolic process	0.02	>=0.20
GO:0042327	positive regulation of phosphorylation	0.02	>=0.20
ENSG00000134245	WNT2B PPI subnetwork	0.02	>=0.20
GO:0034504	protein localization to nucleus	0.02	>=0.20
ENSG00000184486	POU3F2 PPI subnetwork	0.02	>=0.20
ENSG00000108424	KPNB1 PPI subnetwork	0.02	>=0.20
ENSG00000182568	SATB1 PPI subnetwork	0.02	>=0.20
ENSG00000009413	REV3L PPI subnetwork	0.02	>=0.20
KEGG_NOTCH_SIGNALING_PATHWAY	KEGG_NOTCH_SIGNALING_PATHWAY	0.02	>=0.20
ENSG00000140262	TCF12 PPI subnetwork	0.02	>=0.20
GO:0045620	negative regulation of lymphocyte differentiation	0.02	>=0.20
GO:0060537	muscle tissue development	0.02	>=0.20
ENSG00000164107	HAND2 PPI subnetwork	0.02	>=0.20
GO:0001755	neural crest cell migration	0.02	>=0.20
ENSG00000124635	HIST1H2BJ PPI subnetwork	0.02	>=0.20
MP:0002492	decreased IgE level	0.02	>=0.20
KEGG_SYSTEMIC_LUPUS_ERYTHEMATOSUS	KEGG_SYSTEMIC_LUPUS_ERYTHEMATOSUS	0.02	>=0.20
MP:0004613	fusion of vertebral arches	0.02	>=0.20
ENSG00000130699	TAF4 PPI subnetwork	0.02	>=0.20
ENSG00000168438	CDC40 PPI subnetwork	0.02	>=0.20
KEGG_GLIOMA	KEGG_GLIOMA	0.02	>=0.20
MP:0001284	absent vibrissae	0.02	>=0.20
ENSG00000135341	MAP3K7 PPI subnetwork	0.02	>=0.20
MP:0003945	abnormal lymphocyte physiology	0.02	>=0.20
ENSG00000079246	XRCC5 PPI subnetwork	0.02	>=0.20
GO:0001710	mesodermal cell fate commitment	0.02	>=0.20
GO:0000786	nucleosome	0.02	>=0.20
GO:0000245	spliceosomal complex assembly	0.02	>=0.20
MP:0008211	decreased mature B cell number	0.02	>=0.20
MP:0000564	syndactyly	0.02	>=0.20
ENSG00000169062	UPF3A PPI subnetwork	0.02	>=0.20
MP:0011501	increased glomerular capsule space	0.02	>=0.20
MP:0008525	decreased cranium height	0.02	>=0.20
MP:0001792	impaired wound healing	0.02	>=0.20
GO:0014032	neural crest cell development	0.02	>=0.20
ENSG00000106571	GLI3 PPI subnetwork	0.02	>=0.20
MP:0009172	small pancreatic islets	0.02	>=0.20
ENSG00000105325	FZR1 PPI subnetwork	0.02	>=0.20
ENSG00000164754	RAD21 PPI subnetwork	0.02	>=0.20
ENSG00000197597	ENSG00000197597 PPI subnetwork	0.02	>=0.20
MP:0005092	decreased double-positive T cell number	0.02	>=0.20
MP:0005298	abnormal clavicle morphology	0.02	>=0.20
GO:0030330	DNA damage response, signal transduction by p53 class mediator	0.02	>=0.20
ENSG00000143379	SETDB1 PPI subnetwork	0.02	>=0.20
ENSG00000164329	PAPD4 PPI subnetwork	0.02	>=0.20
ENSG00000196890	HIST3H2BB PPI subnetwork	0.02	>=0.20
ENSG00000077721	UBE2A PPI subnetwork	0.02	>=0.20
GO:0009250	glucan biosynthetic process	0.02	>=0.20
GO:0005978	glycogen biosynthetic process	0.02	>=0.20
GO:0006473	protein acetylation	0.02	>=0.20
ENSG00000129315	CCNT1 PPI subnetwork	0.02	>=0.20
KEGG_T_CELL_RECEPTOR_SIGNALING_PATHWAY	KEGG_T_CELL_RECEPTOR_SIGNALING_PATHWAY	0.02	>=0.20
ENSG00000197265	GTF2E2 PPI subnetwork	0.02	>=0.20
GO:0045665	negative regulation of neuron differentiation	0.02	>=0.20
MP:0002237	abnormal nasal cavity morphology	0.02	>=0.20
ENSG00000182004	SNRPE PPI subnetwork	0.02	>=0.20
ENSG00000198646	NCOA6 PPI subnetwork	0.02	>=0.20
ENSG00000198569	SLC34A3 PPI subnetwork	0.02	>=0.20
ENSG00000143190	POU2F1 PPI subnetwork	0.02	>=0.20
ENSG00000131759	RARA PPI subnetwork	0.02	>=0.20
MP:0000454	abnormal jaw morphology	0.02	>=0.20
ENSG00000110321	EIF4G2 PPI subnetwork	0.02	>=0.20
ENSG00000136937	NCBP1 PPI subnetwork	0.02	>=0.20
MP:0000102	abnormal nasal bone morphology	0.02	>=0.20
GO:0048665	neuron fate specification	0.02	>=0.20
MP:0002058	neonatal lethality	0.02	>=0.20
MP:0000373	belly spot	0.02	>=0.20
MP:0000049	abnormal middle ear morphology	0.02	>=0.20
ENSG00000171608	PIK3CD PPI subnetwork	0.02	>=0.20
ENSG00000105989	WNT2 PPI subnetwork	0.02	>=0.20
ENSG00000143816	WNT9A PPI subnetwork	0.02	>=0.20
ENSG00000085741	WNT11 PPI subnetwork	0.02	>=0.20
ENSG00000158955	WNT9B PPI subnetwork	0.02	>=0.20
ENSG00000061492	WNT8A PPI subnetwork	0.02	>=0.20
ENSG00000169884	WNT10B PPI subnetwork	0.02	>=0.20
ENSG00000135925	WNT10A PPI subnetwork	0.02	>=0.20
ENSG00000075290	WNT8B PPI subnetwork	0.02	>=0.20
GO:0003203	endocardial cushion morphogenesis	0.02	>=0.20
ENSG00000114251	WNT5A PPI subnetwork	0.02	>=0.20
GO:0008329	pattern recognition receptor activity	0.02	>=0.20
MP:0004686	decreased length of long bones	0.02	>=0.20
MP:0004509	abnormal pelvic girdle bone morphology	0.02	>=0.20
GO:0001704	formation of primary germ layer	0.02	>=0.20
MP:0003446	renal hypoplasia	0.02	>=0.20
MP:0002113	abnormal skeleton development	0.03	>=0.20
ENSG00000167088	SNRPD1 PPI subnetwork	0.03	>=0.20
MP:0000018	small ears	0.03	>=0.20
GO:0048863	stem cell differentiation	0.03	>=0.20
ENSG00000115128	ENSG00000115128 PPI subnetwork	0.03	>=0.20
GO:0014706	striated muscle tissue development	0.03	>=0.20
GO:0031954	positive regulation of protein autophosphorylation	0.03	>=0.20
ENSG00000060688	SNRNP40 PPI subnetwork	0.03	>=0.20
ENSG00000132964	CDK8 PPI subnetwork	0.03	>=0.20
GO:0001841	neural tube formation	0.03	>=0.20
ENSG00000169249	ZRSR2 PPI subnetwork	0.03	>=0.20
ENSG00000087365	SF3B2 PPI subnetwork	0.03	>=0.20
ENSG00000215120	ENSG00000215120 PPI subnetwork	0.03	>=0.20
GO:0004540	ribonuclease activity	0.03	>=0.20
ENSG00000115524	SF3B1 PPI subnetwork	0.03	>=0.20
ENSG00000003756	RBM5 PPI subnetwork	0.03	>=0.20
GO:0048806	genitalia development	0.03	>=0.20
ENSG00000139343	SNRPF PPI subnetwork	0.03	>=0.20
MP:0000558	abnormal tibia morphology	0.03	>=0.20
ENSG00000168488	ATXN2L PPI subnetwork	0.03	>=0.20
GO:0009913	epidermal cell differentiation	0.03	>=0.20
ENSG00000185811	IKZF1 PPI subnetwork	0.03	>=0.20
ENSG00000094631	HDAC6 PPI subnetwork	0.03	>=0.20
ENSG00000116717	GADD45A PPI subnetwork	0.03	>=0.20
GO:0072132	mesenchyme morphogenesis	0.03	>=0.20
ENSG00000162521	RBBP4 PPI subnetwork	0.03	>=0.20
GO:0017148	negative regulation of translation	0.03	>=0.20
ENSG00000153487	ING1 PPI subnetwork	0.03	>=0.20
GO:0048407	platelet-derived growth factor binding	0.03	>=0.20
REACTOME_TRANSCRIPTIONAL_REGULATION_OF_WHITE_ADIPOCYTE_DIFFERENTIATION	REACTOME_TRANSCRIPTIONAL_REGULATION_OF_WHITE_ADIPOCYTE_DIFFERENTIATION	0.03	>=0.20
ENSG00000108296	CWC25 PPI subnetwork	0.03	>=0.20
ENSG00000075388	FGF4 PPI subnetwork	0.03	>=0.20
GO:0031056	regulation of histone modification	0.03	>=0.20
ENSG00000078043	PIAS2 PPI subnetwork	0.03	>=0.20
GO:0051091	positive regulation of sequence-specific DNA binding transcription factor activity	0.03	>=0.20
GO:0042809	vitamin D receptor binding	0.03	>=0.20
MP:0004136	abnormal tongue muscle morphology	0.03	>=0.20
ENSG00000125743	SNRPD2 PPI subnetwork	0.03	>=0.20
ENSG00000108654	DDX5 PPI subnetwork	0.03	>=0.20
MP:0002689	abnormal molar morphology	0.03	>=0.20
ENSG00000111361	EIF2B1 PPI subnetwork	0.03	>=0.20
ENSG00000143520	FLG2 PPI subnetwork	0.03	>=0.20
REACTOME_ASSOCIATION_OF_LICENSING_FACTORS_WITH_THE_PRE:REPLICATIVE_COMPLEX	REACTOME_ASSOCIATION_OF_LICENSING_FACTORS_WITH_THE_PRE:REPLICATIVE_COMPLEX	0.03	>=0.20
MP:0003419	delayed endochondral bone ossification	0.03	>=0.20
GO:0042393	histone binding	0.03	>=0.20
ENSG00000072501	SMC1A PPI subnetwork	0.03	>=0.20
ENSG00000132424	PNISR PPI subnetwork	0.03	>=0.20
MP:0001270	distended abdomen	0.03	>=0.20
GO:0045682	regulation of epidermis development	0.03	>=0.20
GO:0048486	parasympathetic nervous system development	0.03	>=0.20
MP:0009254	disorganized pancreatic islets	0.03	>=0.20
ENSG00000129473	BCL2L2 PPI subnetwork	0.03	>=0.20
GO:0007369	gastrulation	0.03	>=0.20
ENSG00000105258	POLR2I PPI subnetwork	0.03	>=0.20
ENSG00000115875	SRSF7 PPI subnetwork	0.03	>=0.20
MP:0000708	thymus hyperplasia	0.03	>=0.20
MP:0005587	abnormal Meckel's cartilage morphology	0.03	>=0.20
ENSG00000079785	DDX1 PPI subnetwork	0.03	>=0.20
ENSG00000092330	TINF2 PPI subnetwork	0.03	>=0.20
MP:0000854	abnormal cerebellum development	0.03	>=0.20
GO:0051297	centrosome organization	0.03	>=0.20
KEGG_PANCREATIC_CANCER	KEGG_PANCREATIC_CANCER	0.03	>=0.20
GO:0070528	protein kinase C signaling cascade	0.03	>=0.20
ENSG00000170004	CHD3 PPI subnetwork	0.03	>=0.20
ENSG00000111642	CHD4 PPI subnetwork	0.03	>=0.20
ENSG00000077312	SNRPA PPI subnetwork	0.03	>=0.20
ENSG00000102241	HTATSF1 PPI subnetwork	0.03	>=0.20
ENSG00000137801	THBS1 PPI subnetwork	0.03	>=0.20
GO:0000123	histone acetyltransferase complex	0.03	>=0.20
ENSG00000185721	DRG1 PPI subnetwork	0.03	>=0.20
ENSG00000129691	ASH2L PPI subnetwork	0.03	>=0.20
GO:0003156	regulation of organ formation	0.03	>=0.20
ENSG00000136450	SRSF1 PPI subnetwork	0.03	>=0.20
ENSG00000116350	SRSF4 PPI subnetwork	0.03	>=0.20
GO:0033522	histone H2A ubiquitination	0.03	>=0.20
ENSG00000005075	POLR2J PPI subnetwork	0.03	>=0.20
REACTOME_MEIOTIC_SYNAPSIS	REACTOME_MEIOTIC_SYNAPSIS	0.03	>=0.20
ENSG00000102978	POLR2C PPI subnetwork	0.03	>=0.20
MP:0005023	abnormal wound healing	0.03	>=0.20
MP:0002088	abnormal embryonic growth/weight/body size	0.03	>=0.20
MP:0008277	abnormal sternum ossification	0.03	>=0.20
MP:0002835	abnormal cranial suture morphology	0.03	>=0.20
GO:0042659	regulation of cell fate specification	0.03	>=0.20
ENSG00000101266	CSNK2A1 PPI subnetwork	0.03	>=0.20
MP:0000603	pale liver	0.03	>=0.20
MP:0000914	exencephaly	0.03	>=0.20
GO:0001783	B cell apoptotic process	0.03	>=0.20
MP:0000628	abnormal mammary gland development	0.03	>=0.20
ENSG00000111987	ENSG00000111987 PPI subnetwork	0.03	>=0.20
ENSG00000204392	LSM2 PPI subnetwork	0.03	>=0.20
ENSG00000172850	LSM2 PPI subnetwork	0.03	>=0.20
ENSG00000187514	PTMA PPI subnetwork	0.03	>=0.20
ENSG00000100410	PHF5A PPI subnetwork	0.03	>=0.20
ENSG00000154764	WNT7A PPI subnetwork	0.03	>=0.20
MP:0005078	abnormal cytotoxic T cell physiology	0.03	>=0.20
MP:0003058	increased insulin secretion	0.03	>=0.20
ENSG00000134574	DDB2 PPI subnetwork	0.03	>=0.20
ENSG00000075089	ACTR6 PPI subnetwork	0.03	>=0.20
ENSG00000185386	MAPK11 PPI subnetwork	0.03	>=0.20
MP:0006254	thin cerebral cortex	0.03	>=0.20
MP:0008221	abnormal hippocampal commissure morphology	0.03	>=0.20
ENSG00000133398	MED10 PPI subnetwork	0.03	>=0.20
MP:0002151	abnormal neural tube morphology/development	0.03	>=0.20
ENSG00000100084	HIRA PPI subnetwork	0.03	>=0.20
REACTOME_RNA_POLYMERASE_I_PROMOTER_OPENING	REACTOME_RNA_POLYMERASE_I_PROMOTER_OPENING	0.03	>=0.20
ENSG00000102974	CTCF PPI subnetwork	0.03	>=0.20
GO:0021904	dorsal/ventral neural tube patterning	0.03	>=0.20
ENSG00000197697	HIST1H2BE PPI subnetwork	0.03	>=0.20
MP:0004993	decreased bone resorption	0.03	>=0.20
GO:0050864	regulation of B cell activation	0.03	>=0.20
ENSG00000169083	AR PPI subnetwork	0.03	>=0.20
REACTOME_RNA_POLYMERASE_I_RNA_POLYMERASE_III_AND_MITOCHONDRIAL_TRANSCRIPTION	REACTOME_RNA_POLYMERASE_I_RNA_POLYMERASE_III_AND_MITOCHONDRIAL_TRANSCRIPTION	0.03	>=0.20
MP:0001676	abnormal apical ectodermal ridge morphology	0.03	>=0.20
ENSG00000065978	YBX1 PPI subnetwork	0.03	>=0.20
ENSG00000205937	RNPS1 PPI subnetwork	0.03	>=0.20
MP:0003447	decreased tumor growth/size	0.03	>=0.20
MP:0000333	decreased bone marrow cell number	0.03	>=0.20
GO:0032129	histone deacetylase activity (H3-K9 specific)	0.03	>=0.20
GO:0046969	NAD-dependent histone deacetylase activity (H3-K9 specific)	0.03	>=0.20
ENSG00000196284	SUPT3H PPI subnetwork	0.03	>=0.20
GO:0048741	skeletal muscle fiber development	0.03	>=0.20
ENSG00000156374	PCGF6 PPI subnetwork	0.03	>=0.20
GO:0030574	collagen catabolic process	0.03	>=0.20
ENSG00000144028	SNRNP200 PPI subnetwork	0.03	>=0.20
GO:0043568	positive regulation of insulin-like growth factor receptor signaling pathway	0.03	>=0.20
ENSG00000123374	CDK2 PPI subnetwork	0.03	>=0.20
ENSG00000147274	RBMX PPI subnetwork	0.03	>=0.20
MP:0002818	abnormal dentin morphology	0.03	>=0.20
ENSG00000174231	PRPF8 PPI subnetwork	0.03	>=0.20
MP:0000428	abnormal craniofacial morphology	0.03	>=0.20
ENSG00000114503	NCBP2 PPI subnetwork	0.03	>=0.20
REACTOME_MRNA_SPLICING	REACTOME_MRNA_SPLICING	0.03	>=0.20
REACTOME_MRNA_SPLICING_:_MAJOR_PATHWAY	REACTOME_MRNA_SPLICING_:_MAJOR_PATHWAY	0.03	>=0.20
ENSG00000187990	HIST1H2BG PPI subnetwork	0.03	>=0.20
ENSG00000180596	HIST1H2BC PPI subnetwork	0.03	>=0.20
ENSG00000168242	HIST1H2BI PPI subnetwork	0.03	>=0.20
ENSG00000197846	HIST1H2BF PPI subnetwork	0.03	>=0.20
ENSG00000108379	WNT3 PPI subnetwork	0.03	>=0.20
GO:0022415	viral reproductive process	0.03	>=0.20
ENSG00000013561	RNF14 PPI subnetwork	0.03	>=0.20
GO:0060026	convergent extension	0.03	>=0.20
ENSG00000157110	RBPMS PPI subnetwork	0.03	>=0.20
MP:0005168	abnormal female meiosis	0.03	>=0.20
ENSG00000163939	PBRM1 PPI subnetwork	0.03	>=0.20
MP:0005193	abnormal anterior eye segment morphology	0.03	>=0.20
GO:0001656	metanephros development	0.03	>=0.20
ENSG00000166167	BTRC PPI subnetwork	0.03	>=0.20
ENSG00000136603	SKIL PPI subnetwork	0.03	>=0.20
MP:0004592	small mandible	0.03	>=0.20
ENSG00000134954	ETS1 PPI subnetwork	0.03	>=0.20
MP:0002123	abnormal hematopoiesis	0.03	>=0.20
GO:0046660	female sex differentiation	0.03	>=0.20
GO:0051247	positive regulation of protein metabolic process	0.03	>=0.20
ENSG00000118971	CCND2 PPI subnetwork	0.03	>=0.20
ENSG00000179409	GEMIN4 PPI subnetwork	0.03	>=0.20
MP:0010465	aberrant origin of the right subclavian artery	0.03	>=0.20
MP:0008126	increased dendritic cell number	0.03	>=0.20
ENSG00000153147	SMARCA5 PPI subnetwork	0.03	>=0.20
MP:0006279	abnormal limb development	0.03	>=0.20
GO:0090092	regulation of transmembrane receptor protein serine/threonine kinase signaling pathway	0.03	>=0.20
MP:0005545	abnormal lens development	0.03	>=0.20
GO:2000242	negative regulation of reproductive process	0.03	>=0.20
GO:0045995	regulation of embryonic development	0.03	>=0.20
MP:0003702	abnormal chromosome morphology	0.03	>=0.20
ENSG00000179899	ENSG00000179899 PPI subnetwork	0.03	>=0.20
ENSG00000143799	PARP1 PPI subnetwork	0.03	>=0.20
GO:0009953	dorsal/ventral pattern formation	0.03	>=0.20
ENSG00000174243	DDX23 PPI subnetwork	0.03	>=0.20
ENSG00000074266	EED PPI subnetwork	0.03	>=0.20
ENSG00000165659	DACH1 PPI subnetwork	0.03	>=0.20
ENSG00000078399	HOXA9 PPI subnetwork	0.03	>=0.20
MP:0005222	abnormal somite size	0.03	>=0.20
GO:0072078	nephron tubule morphogenesis	0.03	>=0.20
GO:0017015	regulation of transforming growth factor beta receptor signaling pathway	0.03	>=0.20
ENSG00000108590	MED31 PPI subnetwork	0.03	>=0.20
MP:0000550	abnormal forelimb morphology	0.03	>=0.20
ENSG00000142675	CNKSR1 PPI subnetwork	0.03	>=0.20
ENSG00000101811	CSTF2 PPI subnetwork	0.03	>=0.20
ENSG00000115596	WNT6 PPI subnetwork	0.03	>=0.20
MP:0009050	dilated proximal convoluted tubules	0.03	>=0.20
ENSG00000172216	CEBPB PPI subnetwork	0.03	>=0.20
MP:0008700	decreased interleukin-4 secretion	0.03	>=0.20
REACTOME_G1_PHASE	REACTOME_G1_PHASE	0.03	>=0.20
REACTOME_CYCLIN_D_ASSOCIATED_EVENTS_IN_G1	REACTOME_CYCLIN_D_ASSOCIATED_EVENTS_IN_G1	0.03	>=0.20
ENSG00000158373	HIST1H2BD PPI subnetwork	0.03	>=0.20
MP:0011090	partial perinatal lethality	0.03	>=0.20
GO:0021953	central nervous system neuron differentiation	0.03	>=0.20
ENSG00000168002	POLR2G PPI subnetwork	0.03	>=0.20
MP:0001093	small trigeminal ganglion	0.03	>=0.20
GO:0048524	positive regulation of viral reproduction	0.03	>=0.20
GO:0072079	nephron tubule formation	0.03	>=0.20
GO:0042813	Wnt-activated receptor activity	0.03	>=0.20
ENSG00000153922	CHD1 PPI subnetwork	0.03	>=0.20
MP:0003864	abnormal midbrain development	0.03	>=0.20
MP:0001923	reduced female fertility	0.03	>=0.20
MP:0004803	increased susceptibility to autoimmune diabetes	0.03	>=0.20
ENSG00000170142	UBE2E1 PPI subnetwork	0.03	>=0.20
MP:0000079	abnormal basioccipital bone morphology	0.03	>=0.20
ENSG00000101138	CSTF1 PPI subnetwork	0.03	>=0.20
ENSG00000163875	MEAF6 PPI subnetwork	0.03	>=0.20
GO:0051054	positive regulation of DNA metabolic process	0.04	>=0.20
GO:0060350	endochondral bone morphogenesis	0.04	>=0.20
GO:0001655	urogenital system development	0.04	>=0.20
MP:0000733	abnormal muscle development	0.04	>=0.20
MP:0004096	abnormal midbrain-hindbrain boundary development	0.04	>=0.20
MP:0004965	inner cell mass degeneration	0.04	>=0.20
MP:0005348	increased T cell proliferation	0.04	>=0.20
ENSG00000182481	KPNA2 PPI subnetwork	0.04	>=0.20
ENSG00000215769	ENSG00000215769 PPI subnetwork	0.04	>=0.20
GO:0031023	microtubule organizing center organization	0.04	>=0.20
REACTOME_RNA_POLYMERASE_III_TRANSCRIPTION_TERMINATION	REACTOME_RNA_POLYMERASE_III_TRANSCRIPTION_TERMINATION	0.04	>=0.20
GO:2001014	regulation of skeletal muscle cell differentiation	0.04	>=0.20
ENSG00000140829	DHX38 PPI subnetwork	0.04	>=0.20
MP:0003054	spina bifida	0.04	>=0.20
ENSG00000138378	STAT4 PPI subnetwork	0.04	>=0.20
GO:0045182	translation regulator activity	0.04	>=0.20
GO:0003170	heart valve development	0.04	>=0.20
ENSG00000151247	EIF4E PPI subnetwork	0.04	>=0.20
ENSG00000105810	CDK6 PPI subnetwork	0.04	>=0.20
MP:0001153	small seminiferous tubules	0.04	>=0.20
ENSG00000047315	POLR2B PPI subnetwork	0.04	>=0.20
MP:0001861	lung inflammation	0.04	>=0.20
ENSG00000165934	CPSF2 PPI subnetwork	0.04	>=0.20
ENSG00000071243	ING3 PPI subnetwork	0.04	>=0.20
ENSG00000104852	SNRNP70 PPI subnetwork	0.04	>=0.20
ENSG00000119138	KLF9 PPI subnetwork	0.04	>=0.20
MP:0002989	small kidney	0.04	>=0.20
GO:0001047	core promoter binding	0.04	>=0.20
MP:0000822	abnormal brain ventricle morphology	0.04	>=0.20
MP:0000565	oligodactyly	0.04	>=0.20
ENSG00000126785	RHOJ PPI subnetwork	0.04	>=0.20
MP:0001195	flaky skin	0.04	>=0.20
ENSG00000145423	SFRP2 PPI subnetwork	0.04	>=0.20
MP:0005650	abnormal limb bud morphology	0.04	>=0.20
GO:0045060	negative thymic T cell selection	0.04	>=0.20
GO:0001890	placenta development	0.04	>=0.20
GO:0016331	morphogenesis of embryonic epithelium	0.04	>=0.20
ENSG00000145431	PDGFC PPI subnetwork	0.04	>=0.20
ENSG00000170962	PDGFD PPI subnetwork	0.04	>=0.20
GO:0001012	RNA polymerase II regulatory region DNA binding	0.04	>=0.20
REACTOME_RNA_POLYMERASE_I_TRANSCRIPTION	REACTOME_RNA_POLYMERASE_I_TRANSCRIPTION	0.04	>=0.20
ENSG00000121481	RNF2 PPI subnetwork	0.04	>=0.20
GO:0010092	specification of organ identity	0.04	>=0.20
ENSG00000100836	PABPN1 PPI subnetwork	0.04	>=0.20
GO:0033044	regulation of chromosome organization	0.04	>=0.20
ENSG00000086102	NFX1 PPI subnetwork	0.04	>=0.20
ENSG00000158560	DYNC1I1 PPI subnetwork	0.04	>=0.20
MP:0000694	spleen hypoplasia	0.04	>=0.20
ENSG00000099783	HNRNPM PPI subnetwork	0.04	>=0.20
GO:0003279	cardiac septum development	0.04	>=0.20
ENSG00000162385	MAGOH PPI subnetwork	0.04	>=0.20
GO:0008285	negative regulation of cell proliferation	0.04	>=0.20
REACTOME_APCC:MEDIATED_DEGRADATION_OF_CELL_CYCLE_PROTEINS	REACTOME_APCC:MEDIATED_DEGRADATION_OF_CELL_CYCLE_PROTEINS	0.04	>=0.20
REACTOME_REGULATION_OF_MITOTIC_CELL_CYCLE	REACTOME_REGULATION_OF_MITOTIC_CELL_CYCLE	0.04	>=0.20
MP:0005108	abnormal ulna morphology	0.04	>=0.20
MP:0000260	abnormal angiogenesis	0.04	>=0.20
MP:0002908	delayed wound healing	0.04	>=0.20
ENSG00000105851	PIK3CG PPI subnetwork	0.04	>=0.20
GO:0001658	branching involved in ureteric bud morphogenesis	0.04	>=0.20
GO:0071241	cellular response to inorganic substance	0.04	>=0.20
GO:0042474	middle ear morphogenesis	0.04	>=0.20
ENSG00000139372	TDG PPI subnetwork	0.04	>=0.20
GO:0042056	chemoattractant activity	0.04	>=0.20
ENSG00000134982	APC PPI subnetwork	0.04	>=0.20
ENSG00000130382	MLLT1 PPI subnetwork	0.04	>=0.20
ENSG00000111424	VDR PPI subnetwork	0.04	>=0.20
GO:0007223	Wnt receptor signaling pathway, calcium modulating pathway	0.04	>=0.20
GO:0035270	endocrine system development	0.04	>=0.20
GO:0006275	regulation of DNA replication	0.04	>=0.20
ENSG00000150990	DHX37 PPI subnetwork	0.04	>=0.20
GO:0032269	negative regulation of cellular protein metabolic process	0.04	>=0.20
GO:0010453	regulation of cell fate commitment	0.04	>=0.20
MP:0000416	sparse hair	0.04	>=0.20
ENSG00000144231	POLR2D PPI subnetwork	0.04	>=0.20
ENSG00000170144	HNRNPA3 PPI subnetwork	0.04	>=0.20
GO:0002683	negative regulation of immune system process	0.04	>=0.20
ENSG00000197459	HIST1H2BH PPI subnetwork	0.04	>=0.20
ENSG00000163877	SNIP1 PPI subnetwork	0.04	>=0.20
MP:0002199	abnormal brain commissure morphology	0.04	>=0.20
GO:0006513	protein monoubiquitination	0.04	>=0.20
GO:0050792	regulation of viral reproduction	0.04	>=0.20
ENSG00000112306	RPS12 PPI subnetwork	0.04	>=0.20
GO:0030097	hemopoiesis	0.04	>=0.20
ENSG00000104897	SF3A2 PPI subnetwork	0.04	>=0.20
GO:0045667	regulation of osteoblast differentiation	0.04	>=0.20
GO:0048589	developmental growth	0.04	>=0.20
MP:0008789	abnormal olfactory epithelium morphology	0.04	>=0.20
ENSG00000171421	MRPL36 PPI subnetwork	0.04	>=0.20
MP:0000379	decreased hair follicle number	0.04	>=0.20
GO:0048934	peripheral nervous system neuron differentiation	0.04	>=0.20
GO:0048935	peripheral nervous system neuron development	0.04	>=0.20
MP:0002092	abnormal eye morphology	0.04	>=0.20
MP:0010392	prolonged QRS complex duration	0.04	>=0.20
GO:0050866	negative regulation of cell activation	0.04	>=0.20
ENSG00000080345	RIF1 PPI subnetwork	0.04	>=0.20
MP:0002398	abnormal bone marrow cell morphology/development	0.04	>=0.20
KEGG_COLORECTAL_CANCER	KEGG_COLORECTAL_CANCER	0.04	>=0.20
REACTOME_MRNA_DECAY_BY_3_TO_5_EXORIBONUCLEASE	REACTOME_MRNA_DECAY_BY_3_TO_5_EXORIBONUCLEASE	0.04	>=0.20
MP:0008498	decreased IgG3 level	0.04	>=0.20
ENSG00000095794	CREM PPI subnetwork	0.04	>=0.20
ENSG00000166025	AMOTL1 PPI subnetwork	0.04	>=0.20
GO:0048483	autonomic nervous system development	0.04	>=0.20
MP:0001881	abnormal mammary gland physiology	0.04	>=0.20
ENSG00000173039	RELA PPI subnetwork	0.04	>=0.20
ENSG00000214265	SNURF PPI subnetwork	0.04	>=0.20
ENSG00000123124	WWP1 PPI subnetwork	0.04	>=0.20
GO:0007498	mesoderm development	0.04	>=0.20
GO:0000375	RNA splicing, via transesterification reactions	0.04	>=0.20
MP:0002746	abnormal semilunar valve morphology	0.04	>=0.20
ENSG00000204490	TNF PPI subnetwork	0.04	>=0.20
ENSG00000206439	TNF PPI subnetwork	0.04	>=0.20
ENSG00000206328	ENSG00000206328 PPI subnetwork	0.04	>=0.20
ENSG00000139842	CUL4A PPI subnetwork	0.04	>=0.20
MP:0000559	abnormal femur morphology	0.04	>=0.20
ENSG00000182367	ENSG00000182367 PPI subnetwork	0.04	>=0.20
MP:0001129	impaired ovarian folliculogenesis	0.04	>=0.20
KEGG_HEDGEHOG_SIGNALING_PATHWAY	KEGG_HEDGEHOG_SIGNALING_PATHWAY	0.04	>=0.20
MP:0000024	lowered ear position	0.04	>=0.20
GO:0002377	immunoglobulin production	0.04	>=0.20
MP:0002196	absent corpus callosum	0.04	>=0.20
MP:0006301	abnormal mesenchyme morphology	0.04	>=0.20
MP:0005671	abnormal response to transplant	0.04	>=0.20
MP:0001693	failure of primitive streak formation	0.04	>=0.20
ENSG00000109111	SUPT6H PPI subnetwork	0.04	>=0.20
ENSG00000187735	TCEA1 PPI subnetwork	0.04	>=0.20
GO:0004953	icosanoid receptor activity	0.04	>=0.20
GO:0004954	prostanoid receptor activity	0.04	>=0.20
MP:0004110	transposition of great arteries	0.04	>=0.20
MP:0009766	increased sensitivity to xenobiotic induced morbidity/mortality	0.04	>=0.20
MP:0001306	small lens	0.04	>=0.20
ENSG00000130332	LSM7 PPI subnetwork	0.04	>=0.20
MP:0003077	abnormal cell cycle	0.04	>=0.20
ENSG00000164270	HTR4 PPI subnetwork	0.04	>=0.20
GO:0005520	insulin-like growth factor binding	0.04	>=0.20
ENSG00000100142	POLR2F PPI subnetwork	0.04	>=0.20
ENSG00000160201	U2AF1 PPI subnetwork	0.04	>=0.20
GO:0010830	regulation of myotube differentiation	0.04	>=0.20
ENSG00000196136	SERPINA3 PPI subnetwork	0.04	>=0.20
GO:0001657	ureteric bud development	0.04	>=0.20
ENSG00000102226	USP11 PPI subnetwork	0.04	>=0.20
MP:0001802	arrested B cell differentiation	0.04	>=0.20
MP:0004830	short incisors	0.04	>=0.20
ENSG00000177733	HNRNPA0 PPI subnetwork	0.04	>=0.20
MP:0001675	abnormal ectoderm development	0.04	>=0.20
ENSG00000136875	PRPF4 PPI subnetwork	0.04	>=0.20
MP:0002114	abnormal axial skeleton morphology	0.04	>=0.20
ENSG00000170515	PA2G4 PPI subnetwork	0.04	>=0.20
GO:0016279	protein-lysine N-methyltransferase activity	0.04	>=0.20
GO:0016278	lysine N-methyltransferase activity	0.04	>=0.20
ENSG00000165494	PCF11 PPI subnetwork	0.04	>=0.20
MP:0011353	expanded mesangial matrix	0.04	>=0.20
MP:0003809	abnormal hair shaft morphology	0.04	>=0.20
ENSG00000105926	MPP6 PPI subnetwork	0.04	>=0.20
MP:0001806	decreased IgM level	0.04	>=0.20
ENSG00000065054	SLC9A3R2 PPI subnetwork	0.04	>=0.20
GO:0045111	intermediate filament cytoskeleton	0.04	>=0.20
ENSG00000110107	PRPF19 PPI subnetwork	0.04	>=0.20
GO:0021889	olfactory bulb interneuron differentiation	0.04	>=0.20
ENSG00000126226	PCID2 PPI subnetwork	0.04	>=0.20
MP:0003648	abnormal radial glial cell morphology	0.04	>=0.20
MP:0004229	abnormal embryonic erythropoiesis	0.04	>=0.20
ENSG00000118972	FGF23 PPI subnetwork	0.04	>=0.20
MP:0001688	abnormal somite development	0.04	>=0.20
ENSG00000111786	SRSF9 PPI subnetwork	0.04	>=0.20
ENSG00000072401	UBE2D1 PPI subnetwork	0.04	>=0.20
ENSG00000100138	NHP2L1 PPI subnetwork	0.04	>=0.20
MP:0003451	absent olfactory bulb	0.04	>=0.20
MP:0008705	increased interleukin-6 secretion	0.04	>=0.20
GO:0043901	negative regulation of multi-organism process	0.04	>=0.20
MP:0001239	abnormal epidermis stratum granulosum morphology	0.04	>=0.20
GO:0051222	positive regulation of protein transport	0.04	>=0.20
MP:0002816	colitis	0.04	>=0.20
MP:0003408	increased width of hypertrophic chondrocyte zone	0.04	>=0.20
ENSG00000173473	SMARCC1 PPI subnetwork	0.04	>=0.20
GO:0006338	chromatin remodeling	0.04	>=0.20
ENSG00000013441	CLK1 PPI subnetwork	0.04	>=0.20
ENSG00000106144	CASP2 PPI subnetwork	0.04	>=0.20
ENSG00000125952	MAX PPI subnetwork	0.04	>=0.20
MP:0005089	decreased double-negative T cell number	0.04	>=0.20
GO:0006333	chromatin assembly or disassembly	0.04	>=0.20
GO:0043567	regulation of insulin-like growth factor receptor signaling pathway	0.04	>=0.20
GO:0060412	ventricular septum morphogenesis	0.04	>=0.20
GO:0009798	axis specification	0.04	>=0.20
MP:0002896	abnormal bone mineralization	0.04	>=0.20
ENSG00000164162	ANAPC10 PPI subnetwork	0.04	>=0.20
GO:0048024	regulation of nuclear mRNA splicing, via spliceosome	0.04	>=0.20
ENSG00000112964	GHR PPI subnetwork	0.04	>=0.20
GO:0060541	respiratory system development	0.04	>=0.20
ENSG00000136715	SAP130 PPI subnetwork	0.05	>=0.20
GO:0003684	damaged DNA binding	0.05	>=0.20
GO:0040008	regulation of growth	0.05	>=0.20
MP:0008719	impaired neutrophil recruitment	0.05	>=0.20
GO:0060363	cranial suture morphogenesis	0.05	>=0.20
GO:0097094	craniofacial suture morphogenesis	0.05	>=0.20
REACTOME_CONVERSION_FROM_APCCCDC20_TO_APCCCDH1_IN_LATE_ANAPHASE	REACTOME_CONVERSION_FROM_APCCCDC20_TO_APCCCDH1_IN_LATE_ANAPHASE	0.05	>=0.20
ENSG00000122122	SASH3 PPI subnetwork	0.05	>=0.20
ENSG00000049618	ARID1B PPI subnetwork	0.05	>=0.20
MP:0003400	kinked neural tube	0.05	>=0.20
MP:0000039	abnormal otic capsule morphology	0.05	>=0.20
MP:0002144	abnormal B cell differentiation	0.05	>=0.20
MP:0002233	abnormal nose morphology	0.05	>=0.20
ENSG00000169217	CD2BP2 PPI subnetwork	0.05	>=0.20
GO:0030888	regulation of B cell proliferation	0.05	>=0.20
MP:0002111	abnormal tail morphology	0.05	>=0.20
KEGG_RENIN_ANGIOTENSIN_SYSTEM	KEGG_RENIN_ANGIOTENSIN_SYSTEM	0.05	>=0.20
MP:0008078	increased CD8-positive T cell number	0.05	>=0.20
GO:0030217	T cell differentiation	0.05	>=0.20
MP:0000556	abnormal hindlimb morphology	0.05	>=0.20
ENSG00000149532	CPSF7 PPI subnetwork	0.05	>=0.20
GO:0051053	negative regulation of DNA metabolic process	0.05	>=0.20
REACTOME_MITOTIC_SPINDLE_CHECKPOINT	REACTOME_MITOTIC_SPINDLE_CHECKPOINT	0.05	>=0.20
GO:0000377	RNA splicing, via transesterification reactions with bulged adenosine as nucleophile	0.05	>=0.20
GO:0000398	nuclear mRNA splicing, via spliceosome	0.05	>=0.20
ENSG00000119048	UBE2B PPI subnetwork	0.05	>=0.20
ENSG00000184270	HIST2H2AB PPI subnetwork	0.05	>=0.20
ENSG00000060339	CCAR1 PPI subnetwork	0.05	>=0.20
GO:0032039	integrator complex	0.05	>=0.20
MP:0000611	jaundice	0.05	>=0.20
REACTOME_RNA_POLYMERASE_I_PROMOTER_CLEARANCE	REACTOME_RNA_POLYMERASE_I_PROMOTER_CLEARANCE	0.05	>=0.20
GO:0048747	muscle fiber development	0.05	>=0.20
MP:0000642	enlarged adrenal glands	0.05	>=0.20
GO:0002200	somatic diversification of immune receptors	0.05	>=0.20
ENSG00000148773	MKI67 PPI subnetwork	0.05	>=0.20
ENSG00000125870	SNRPB2 PPI subnetwork	0.05	>=0.20
GO:0007405	neuroblast proliferation	0.05	>=0.20
ENSG00000094916	CBX5 PPI subnetwork	0.05	>=0.20
MP:0008661	decreased interleukin-10 secretion	0.05	>=0.20
GO:0019003	GDP binding	0.05	>=0.20
ENSG00000169976	SF3B5 PPI subnetwork	0.05	>=0.20
ENSG00000130312	MRPL34 PPI subnetwork	0.05	>=0.20
ENSG00000156127	BATF PPI subnetwork	0.05	>=0.20
ENSG00000173598	NUDT4 PPI subnetwork	0.05	>=0.20
ENSG00000147130	ZMYM3 PPI subnetwork	0.05	>=0.20
ENSG00000156076	WIF1 PPI subnetwork	0.05	>=0.20
ENSG00000077080	ACTL6B PPI subnetwork	0.05	>=0.20
ENSG00000119318	RAD23B PPI subnetwork	0.05	>=0.20
REACTOME_TRANSCRIPTION	REACTOME_TRANSCRIPTION	0.05	>=0.20
MP:0002136	abnormal kidney physiology	0.05	>=0.20
GO:0043966	histone H3 acetylation	0.05	>=0.20
ENSG00000100302	RASD2 PPI subnetwork	0.05	>=0.20
GO:0008278	cohesin complex	0.05	>=0.20
ENSG00000171634	BPTF PPI subnetwork	0.05	>=0.20
MP:0002216	abnormal seminiferous tubule morphology	0.05	>=0.20
GO:0060795	cell fate commitment involved in formation of primary germ layer	0.05	>=0.20
ENSG00000124587	PEX6 PPI subnetwork	0.05	>=0.20
ENSG00000147601	TERF1 PPI subnetwork	0.05	>=0.20
MP:0002631	abnormal epididymis morphology	0.05	>=0.20
MP:0000897	abnormal midbrain morphology	0.05	>=0.20
GO:0009896	positive regulation of catabolic process	0.05	>=0.20
MP:0000116	abnormal tooth development	0.05	>=0.20
ENSG00000137574	TGS1 PPI subnetwork	0.05	>=0.20
ENSG00000066926	FECH PPI subnetwork	0.05	>=0.20
GO:0002064	epithelial cell development	0.05	>=0.20
ENSG00000128908	INO80 PPI subnetwork	0.05	>=0.20
ENSG00000125835	SNRPB PPI subnetwork	0.05	>=0.20
ENSG00000072694	FCGR2B PPI subnetwork	0.05	>=0.20
MP:0000460	mandible hypoplasia	0.05	>=0.20
ENSG00000188064	WNT7B PPI subnetwork	0.05	>=0.20
MP:0008723	impaired eosinophil recruitment	0.05	>=0.20
GO:0032663	regulation of interleukin-2 production	0.05	>=0.20
MP:0004310	small otic vesicle	0.05	>=0.20
MP:0005104	abnormal tarsal bone morphology	0.05	>=0.20
GO:0070851	growth factor receptor binding	0.05	>=0.20
ENSG00000103197	TSC2 PPI subnetwork	0.05	>=0.20
ENSG00000135486	HNRNPA1 PPI subnetwork	0.05	>=0.20
ENSG00000092201	SUPT16H PPI subnetwork	0.05	>=0.20
ENSG00000102145	GATA1 PPI subnetwork	0.05	>=0.20
ENSG00000011007	TCEB3 PPI subnetwork	0.05	>=0.20
ENSG00000112081	SRSF3 PPI subnetwork	0.05	>=0.20
ENSG00000134058	CDK7 PPI subnetwork	0.05	>=0.20
MP:0001182	lung hemorrhage	0.05	>=0.20
ENSG00000115808	STRN PPI subnetwork	0.05	>=0.20
MP:0004841	abnormal small intestine crypts of Lieberkuhn morphology	0.05	>=0.20
ENSG00000183431	SF3A3 PPI subnetwork	0.05	>=0.20
ENSG00000116251	RPL22 PPI subnetwork	0.05	>=0.20
ENSG00000138685	FGF2 PPI subnetwork	0.05	>=0.20
GO:0031668	cellular response to extracellular stimulus	0.05	>=0.20
ENSG00000094804	CDC6 PPI subnetwork	0.05	>=0.20
ENSG00000183684	ALYREF PPI subnetwork	0.05	>=0.20
ENSG00000116288	PARK7 PPI subnetwork	0.05	>=0.20
MP:0001906	increased dopamine level	0.05	>=0.20
ENSG00000104613	INTS10 PPI subnetwork	0.05	>=0.20
ENSG00000186879	ENSG00000186879 PPI subnetwork	0.05	>=0.20
ENSG00000103126	AXIN1 PPI subnetwork	0.05	>=0.20
GO:0060675	ureteric bud morphogenesis	0.05	>=0.20
GO:0006298	mismatch repair	0.05	>=0.20
REACTOME_GRB2SOS_PROVIDES_LINKAGE_TO_MAPK_SIGNALING_FOR_INTERGRINS	REACTOME_GRB2SOS_PROVIDES_LINKAGE_TO_MAPK_SIGNALING_FOR_INTERGRINS	0.05	>=0.20
MP:0004756	abnormal proximal convoluted tubule morphology	0.05	>=0.20
ENSG00000131876	SNRPA1 PPI subnetwork	0.05	>=0.20
GO:0030219	megakaryocyte differentiation	0.05	>=0.20
GO:0034739	histone deacetylase activity (H4-K16 specific)	0.05	>=0.20
GO:0031078	histone deacetylase activity (H3-K14 specific)	0.05	>=0.20
GO:0046970	NAD-dependent histone deacetylase activity (H4-K16 specific)	0.05	>=0.20
GO:0032041	NAD-dependent histone deacetylase activity (H3-K14 specific)	0.05	>=0.20
GO:0004518	nuclease activity	0.05	>=0.20
GO:0055001	muscle cell development	0.05	>=0.20
MP:0008210	increased mature B cell number	0.05	>=0.20
ENSG00000141510	TP53 PPI subnetwork	0.05	>=0.20
GO:0000152	nuclear ubiquitin ligase complex	0.05	>=0.20
GO:0042770	signal transduction in response to DNA damage	0.05	>=0.20
ENSG00000156273	BACH1 PPI subnetwork	0.05	>=0.20
GO:0045076	regulation of interleukin-2 biosynthetic process	0.05	>=0.20
ENSG00000119203	CPSF3 PPI subnetwork	0.05	>=0.20
ENSG00000147854	UHRF2 PPI subnetwork	0.05	>=0.20
ENSG00000141759	TXNL4A PPI subnetwork	0.05	>=0.20
GO:0061035	regulation of cartilage development	0.05	>=0.20
ENSG00000105323	HNRNPUL1 PPI subnetwork	0.05	>=0.20
MP:0004190	abnormal direction of embryo turning	0.05	>=0.20
ENSG00000172409	CLP1 PPI subnetwork	0.05	>=0.20
ENSG00000114315	HES1 PPI subnetwork	0.05	>=0.20
GO:0055006	cardiac cell development	0.05	>=0.20
GO:0055013	cardiac muscle cell development	0.05	>=0.20
ENSG00000065526	SPEN PPI subnetwork	0.05	>=0.20
ENSG00000166483	WEE1 PPI subnetwork	0.05	>=0.20
GO:0005903	brush border	0.05	>=0.20
ENSG00000072134	EPN2 PPI subnetwork	0.05	>=0.20
ENSG00000152147	GEMIN6 PPI subnetwork	0.05	>=0.20
ENSG00000096996	IL12RB1 PPI subnetwork	0.05	>=0.20
ENSG00000167491	GATAD2A PPI subnetwork	0.05	>=0.20
GO:0043383	negative T cell selection	0.05	>=0.20
MP:0000034	abnormal vestibule morphology	0.05	>=0.20
REACTOME_SIGNALING_BY_NOTCH	REACTOME_SIGNALING_BY_NOTCH	0.05	>=0.20
ENSG00000135903	PAX3 PPI subnetwork	0.05	>=0.20
ENSG00000132693	CRP PPI subnetwork	0.05	>=0.20
ENSG00000111707	SUDS3 PPI subnetwork	0.05	>=0.20
MP:0000662	abnormal branching of the mammary ductal tree	0.05	>=0.20
ENSG00000132005	RFX1 PPI subnetwork	0.05	>=0.20
GO:0007350	blastoderm segmentation	0.05	>=0.20
ENSG00000184557	SOCS3 PPI subnetwork	0.06	>=0.20
GO:0001817	regulation of cytokine production	0.06	>=0.20
GO:0030308	negative regulation of cell growth	0.06	>=0.20
MP:0000030	abnormal tympanic ring morphology	0.06	>=0.20
ENSG00000117399	CDC20 PPI subnetwork	0.06	>=0.20
GO:0001843	neural tube closure	0.06	>=0.20
GO:0030111	regulation of Wnt receptor signaling pathway	0.06	>=0.20
ENSG00000025293	PHF20 PPI subnetwork	0.06	>=0.20
REACTOME_REGULATION_OF_GENE_EXPRESSION_IN_BETA_CELLS	REACTOME_REGULATION_OF_GENE_EXPRESSION_IN_BETA_CELLS	0.06	>=0.20
ENSG00000039123	SKIV2L2 PPI subnetwork	0.06	>=0.20
GO:0002521	leukocyte differentiation	0.06	>=0.20
ENSG00000213416	KRTAP4-12 PPI subnetwork	0.06	>=0.20
ENSG00000212908	ENSG00000212908 PPI subnetwork	0.06	>=0.20
GO:0030178	negative regulation of Wnt receptor signaling pathway	0.06	>=0.20
MP:0006126	abnormal outflow tract development	0.06	>=0.20
KEGG_PATHWAYS_IN_CANCER	KEGG_PATHWAYS_IN_CANCER	0.06	>=0.20
GO:0006281	DNA repair	0.06	>=0.20
MP:0008076	abnormal CD4-positive T cell differentiation	0.06	>=0.20
GO:0001046	core promoter sequence-specific DNA binding	0.06	>=0.20
MP:0004875	increased mean systemic arterial blood pressure	0.06	>=0.20
MP:0004322	abnormal sternebra morphology	0.06	>=0.20
MP:0005025	abnormal response to infection	0.06	>=0.20
ENSG00000157240	FZD1 PPI subnetwork	0.06	>=0.20
ENSG00000090470	PDCD7 PPI subnetwork	0.06	>=0.20
ENSG00000212664	ENSG00000212664 PPI subnetwork	0.06	>=0.20
ENSG00000137055	PLAA PPI subnetwork	0.06	>=0.20
MP:0000554	abnormal carpal bone morphology	0.06	>=0.20
ENSG00000171223	JUNB PPI subnetwork	0.06	>=0.20
ENSG00000019991	HGF PPI subnetwork	0.06	>=0.20
GO:0019058	viral infectious cycle	0.06	>=0.20
ENSG00000165197	FIGF PPI subnetwork	0.06	>=0.20
ENSG00000167005	NUDT21 PPI subnetwork	0.06	>=0.20
MP:0001858	intestinal inflammation	0.06	>=0.20
GO:0032270	positive regulation of cellular protein metabolic process	0.06	>=0.20
REACTOME_RNA_POLYMERASE_I_CHAIN_ELONGATION	REACTOME_RNA_POLYMERASE_I_CHAIN_ELONGATION	0.06	>=0.20
GO:0072028	nephron morphogenesis	0.06	>=0.20
ENSG00000108272	DHRS11 PPI subnetwork	0.06	>=0.20
MP:0002100	abnormal tooth morphology	0.06	>=0.20
ENSG00000174446	SNAPC5 PPI subnetwork	0.06	>=0.20
REACTOME_METABOLISM_OF_MRNA	REACTOME_METABOLISM_OF_MRNA	0.06	>=0.20
MP:0002950	abnormal neural crest cell migration	0.06	>=0.20
ENSG00000071894	CPSF1 PPI subnetwork	0.06	>=0.20
GO:0010720	positive regulation of cell development	0.06	>=0.20
MP:0000857	abnormal cerebellar foliation	0.06	>=0.20
MP:0009115	abnormal fat cell morphology	0.06	>=0.20
GO:0043967	histone H4 acetylation	0.06	>=0.20
GO:0060828	regulation of canonical Wnt receptor signaling pathway	0.06	>=0.20
ENSG00000183765	CHEK2 PPI subnetwork	0.06	>=0.20
ENSG00000001497	LAS1L PPI subnetwork	0.06	>=0.20
MP:0003055	abnormal long bone epiphyseal plate morphology	0.06	>=0.20
MP:0000372	irregular coat pigmentation	0.06	>=0.20
MP:0000433	microcephaly	0.06	>=0.20
ENSG00000101773	RBBP8 PPI subnetwork	0.06	>=0.20
MP:0001533	abnormal skeleton physiology	0.06	>=0.20
MP:0004810	decreased hematopoietic stem cell number	0.06	>=0.20
ENSG00000145907	G3BP1 PPI subnetwork	0.06	>=0.20
ENSG00000092847	EIF2C1 PPI subnetwork	0.06	>=0.20
GO:0007098	centrosome cycle	0.06	>=0.20
ENSG00000112983	BRD8 PPI subnetwork	0.06	>=0.20
ENSG00000137693	YAP1 PPI subnetwork	0.06	>=0.20
MP:0008751	abnormal interleukin level	0.06	>=0.20
GO:0072001	renal system development	0.06	>=0.20
GO:0061333	renal tubule morphogenesis	0.06	>=0.20
GO:0090090	negative regulation of canonical Wnt receptor signaling pathway	0.06	>=0.20
ENSG00000142539	SPIB PPI subnetwork	0.06	>=0.20
ENSG00000147140	NONO PPI subnetwork	0.06	>=0.20
GO:0051427	hormone receptor binding	0.06	>=0.20
GO:0045843	negative regulation of striated muscle tissue development	0.06	>=0.20
ENSG00000142252	GEMIN7 PPI subnetwork	0.06	>=0.20
ENSG00000099817	POLR2E PPI subnetwork	0.06	>=0.20
ENSG00000213246	SUPT4H1 PPI subnetwork	0.06	>=0.20
ENSG00000121022	COPS5 PPI subnetwork	0.06	>=0.20
MP:0000750	abnormal muscle regeneration	0.06	>=0.20
REACTOME_REGULATION_OF_APCC_ACTIVATORS_BETWEEN_G1S_AND_EARLY_ANAPHASE	REACTOME_REGULATION_OF_APCC_ACTIVATORS_BETWEEN_G1S_AND_EARLY_ANAPHASE	0.06	>=0.20
ENSG00000130638	ATXN10 PPI subnetwork	0.06	>=0.20
MP:0002494	increased IgM level	0.06	>=0.20
ENSG00000167670	CHAF1A PPI subnetwork	0.06	>=0.20
ENSG00000175063	UBE2C PPI subnetwork	0.06	>=0.20
ENSG00000107625	DDX50 PPI subnetwork	0.06	>=0.20
ENSG00000100650	SRSF5 PPI subnetwork	0.06	>=0.20
GO:0048546	digestive tract morphogenesis	0.06	>=0.20
ENSG00000131795	RBM8A PPI subnetwork	0.06	>=0.20
GO:0033273	response to vitamin	0.06	>=0.20
GO:0060606	tube closure	0.06	>=0.20
ENSG00000155868	MED7 PPI subnetwork	0.06	>=0.20
REACTOME_MEIOSIS	REACTOME_MEIOSIS	0.06	>=0.20
MP:0009886	failure of palatal shelf elevation	0.06	>=0.20
GO:0030216	keratinocyte differentiation	0.06	>=0.20
REACTOME_INACTIVATION_OF_APCC_VIA_DIRECT_INHIBITION_OF_THE_APCC_COMPLEX	REACTOME_INACTIVATION_OF_APCC_VIA_DIRECT_INHIBITION_OF_THE_APCC_COMPLEX	0.06	>=0.20
REACTOME_INHIBITION_OF_THE_PROTEOLYTIC_ACTIVITY_OF_APCC_REQUIRED_FOR_THE_ONSET_OF_ANAPHASE_BY_MITOTIC_SPINDLE_CHECKPOINT_COMPONENTS	REACTOME_INHIBITION_OF_THE_PROTEOLYTIC_ACTIVITY_OF_APCC_REQUIRED_FOR_THE_ONSET_OF_ANAPHASE_BY_MITOTIC_SPINDLE_CHECKPOINT_COMPONENTS	0.06	>=0.20
MP:0002135	abnormal kidney morphology	0.06	>=0.20
ENSG00000206406	CSNK2B PPI subnetwork	0.06	>=0.20
ENSG00000204435	CSNK2B PPI subnetwork	0.06	>=0.20
ENSG00000206300	ENSG00000206300 PPI subnetwork	0.06	>=0.20
MP:0011089	complete perinatal lethality	0.06	>=0.20
ENSG00000135829	DHX9 PPI subnetwork	0.06	>=0.20
GO:0007131	reciprocal meiotic recombination	0.06	>=0.20
GO:0035825	reciprocal DNA recombination	0.06	>=0.20
GO:0016514	SWI/SNF complex	0.06	>=0.20
GO:0000307	cyclin-dependent protein kinase holoenzyme complex	0.06	>=0.20
REACTOME_EICOSANOID_LIGAND:BINDING_RECEPTORS	REACTOME_EICOSANOID_LIGAND:BINDING_RECEPTORS	0.06	>=0.20
ENSG00000105173	CCNE1 PPI subnetwork	0.06	>=0.20
ENSG00000147082	CCNB3 PPI subnetwork	0.06	>=0.20
ENSG00000084463	WBP11 PPI subnetwork	0.06	>=0.20
ENSG00000136709	WDR33 PPI subnetwork	0.06	>=0.20
ENSG00000070950	RAD18 PPI subnetwork	0.06	>=0.20
ENSG00000146047	HIST1H2BA PPI subnetwork	0.06	>=0.20
GO:0003678	DNA helicase activity	0.06	>=0.20
ENSG00000063244	U2AF2 PPI subnetwork	0.06	>=0.20
GO:0001578	microtubule bundle formation	0.06	>=0.20
ENSG00000163882	POLR2H PPI subnetwork	0.06	>=0.20
MP:0003795	abnormal bone structure	0.06	>=0.20
ENSG00000126698	DNAJC8 PPI subnetwork	0.06	>=0.20
ENSG00000164045	CDC25A PPI subnetwork	0.06	>=0.20
GO:0005161	platelet-derived growth factor receptor binding	0.06	>=0.20
ENSG00000067334	DNTTIP2 PPI subnetwork	0.06	>=0.20
GO:0002440	production of molecular mediator of immune response	0.06	>=0.20
MP:0001293	anophthalmia	0.06	>=0.20
ENSG00000129282	MRM1 PPI subnetwork	0.06	>=0.20
GO:0045638	negative regulation of myeloid cell differentiation	0.06	>=0.20
GO:0014020	primary neural tube formation	0.06	>=0.20
MP:0000467	abnormal esophagus morphology	0.06	>=0.20
ENSG00000197903	HIST1H2BK PPI subnetwork	0.06	>=0.20
ENSG00000169727	GPS1 PPI subnetwork	0.06	>=0.20
ENSG00000113649	TCERG1 PPI subnetwork	0.06	>=0.20
GO:0030728	ovulation	0.06	>=0.20
ENSG00000167880	EVPL PPI subnetwork	0.06	>=0.20
ENSG00000168610	STAT3 PPI subnetwork	0.06	>=0.20
MP:0001719	absent vitelline blood vessels	0.06	>=0.20
MP:0009009	absent estrous cycle	0.06	>=0.20
MP:0003396	abnormal embryonic hematopoiesis	0.06	>=0.20
GO:0004861	cyclin-dependent protein kinase inhibitor activity	0.06	>=0.20
ENSG00000141506	PIK3R5 PPI subnetwork	0.06	>=0.20
MP:0000520	absent kidney	0.06	>=0.20
ENSG00000162290	ENSG00000162290 PPI subnetwork	0.06	>=0.20
GO:0001667	ameboidal cell migration	0.06	>=0.20
ENSG00000119772	DNMT3A PPI subnetwork	0.06	>=0.20
ENSG00000134686	PHC2 PPI subnetwork	0.06	>=0.20
ENSG00000070770	CSNK2A2 PPI subnetwork	0.06	>=0.20
GO:0005882	intermediate filament	0.06	>=0.20
MP:0008688	decreased interleukin-2 secretion	0.06	>=0.20
GO:0034979	NAD-dependent protein deacetylase activity	0.06	>=0.20
GO:0017136	NAD-dependent histone deacetylase activity	0.06	>=0.20
ENSG00000154767	XPC PPI subnetwork	0.06	>=0.20
MP:0001096	abnormal glossopharyngeal ganglion morphology	0.06	>=0.20
ENSG00000076924	XAB2 PPI subnetwork	0.06	>=0.20
GO:0045823	positive regulation of heart contraction	0.06	>=0.20
GO:0005815	microtubule organizing center	0.06	>=0.20
GO:0005813	centrosome	0.06	>=0.20
GO:0002695	negative regulation of leukocyte activation	0.06	>=0.20
GO:0031418	L-ascorbic acid binding	0.06	>=0.20
GO:0042274	ribosomal small subunit biogenesis	0.06	>=0.20
ENSG00000159259	CHAF1B PPI subnetwork	0.06	>=0.20
MP:0001286	abnormal eye development	0.06	>=0.20
GO:0048715	negative regulation of oligodendrocyte differentiation	0.06	>=0.20
ENSG00000124614	RPS10 PPI subnetwork	0.06	>=0.20
ENSG00000172780	RAB43 PPI subnetwork	0.06	>=0.20
ENSG00000103460	TOX3 PPI subnetwork	0.06	>=0.20
ENSG00000198846	TOX PPI subnetwork	0.06	>=0.20
ENSG00000124097	ENSG00000124097 PPI subnetwork	0.06	>=0.20
ENSG00000196285	ENSG00000196285 PPI subnetwork	0.06	>=0.20
ENSG00000132475	H3F3B PPI subnetwork	0.06	>=0.20
ENSG00000163041	H3F3A PPI subnetwork	0.06	>=0.20
MP:0003936	abnormal reproductive system development	0.06	>=0.20
MP:0003009	abnormal cytokine secretion	0.06	>=0.20
ENSG00000102312	PORCN PPI subnetwork	0.06	>=0.20
MP:0002407	abnormal double-negative T cell morphology	0.06	>=0.20
GO:0001822	kidney development	0.06	>=0.20
MP:0002765	short fibula	0.06	>=0.20
GO:0045168	cell-cell signaling involved in cell fate commitment	0.06	>=0.20
MP:0004969	pale kidney	0.06	>=0.20
ENSG00000177700	POLR2L PPI subnetwork	0.07	>=0.20
REACTOME_SIGNALING_BY_SCF:KIT	REACTOME_SIGNALING_BY_SCF:KIT	0.07	>=0.20
MP:0006000	abnormal corneal epithelium morphology	0.07	>=0.20
ENSG00000136149	ENSG00000136149 PPI subnetwork	0.07	>=0.20
ENSG00000153046	CDYL PPI subnetwork	0.07	>=0.20
ENSG00000137947	GTF2B PPI subnetwork	0.07	>=0.20
REACTOME_COMMON_PATHWAY	REACTOME_COMMON_PATHWAY	0.07	>=0.20
ENSG00000131747	TOP2A PPI subnetwork	0.07	>=0.20
MP:0000685	abnormal immune system morphology	0.07	>=0.20
ENSG00000163513	TGFBR2 PPI subnetwork	0.07	>=0.20
MP:0000149	abnormal scapula morphology	0.07	>=0.20
ENSG00000100028	SNRPD3 PPI subnetwork	0.07	>=0.20
MP:0002823	abnormal rib development	0.07	>=0.20
REACTOME_METABOLISM_OF_RNA	REACTOME_METABOLISM_OF_RNA	0.07	>=0.20
KEGG_ENDOMETRIAL_CANCER	KEGG_ENDOMETRIAL_CANCER	0.07	>=0.20
ENSG00000128739	SNRPN PPI subnetwork	0.07	>=0.20
GO:0003007	heart morphogenesis	0.07	>=0.20
ENSG00000178913	TAF7 PPI subnetwork	0.07	>=0.20
GO:0021602	cranial nerve morphogenesis	0.07	>=0.20
GO:0005544	calcium-dependent phospholipid binding	0.07	>=0.20
GO:0019363	pyridine nucleotide biosynthetic process	0.07	>=0.20
GO:0072525	pyridine-containing compound biosynthetic process	0.07	>=0.20
GO:0031640	killing of cells of other organism	0.07	>=0.20
GO:0003706	ligand-regulated transcription factor activity	0.07	>=0.20
GO:0032330	regulation of chondrocyte differentiation	0.07	>=0.20
GO:0046782	regulation of viral transcription	0.07	>=0.20
ENSG00000122566	HNRNPA2B1 PPI subnetwork	0.07	>=0.20
ENSG00000205250	E2F4 PPI subnetwork	0.07	>=0.20
ENSG00000185973	TMLHE PPI subnetwork	0.07	>=0.20
ENSG00000145220	LYAR PPI subnetwork	0.07	>=0.20
ENSG00000172201	ID4 PPI subnetwork	0.07	>=0.20
GO:0002792	negative regulation of peptide secretion	0.07	>=0.20
GO:0001558	regulation of cell growth	0.07	>=0.20
GO:0006342	chromatin silencing	0.07	>=0.20
ENSG00000101849	TBL1X PPI subnetwork	0.07	>=0.20
GO:0045637	regulation of myeloid cell differentiation	0.07	>=0.20
ENSG00000139083	ETV6 PPI subnetwork	0.07	>=0.20
MP:0005459	decreased percent body fat	0.07	>=0.20
MP:0002948	abnormal neuron specification	0.07	>=0.20
GO:0042491	auditory receptor cell differentiation	0.07	>=0.20
ENSG00000174720	LARP7 PPI subnetwork	0.07	>=0.20
MP:0002412	increased susceptibility to bacterial infection	0.07	>=0.20
ENSG00000100867	DHRS2 PPI subnetwork	0.07	>=0.20
GO:0030522	intracellular receptor mediated signaling pathway	0.07	>=0.20
ENSG00000004700	RECQL PPI subnetwork	0.07	>=0.20
ENSG00000170734	POLH PPI subnetwork	0.07	>=0.20
MP:0011348	abnormal renal glomerulus basement membrane morphology	0.07	>=0.20
MP:0000716	abnormal immune system cell morphology	0.07	>=0.20
ENSG00000169136	ATF5 PPI subnetwork	0.07	>=0.20
GO:0045069	regulation of viral genome replication	0.07	>=0.20
GO:0046849	bone remodeling	0.07	>=0.20
GO:0042475	odontogenesis of dentin-containing tooth	0.07	>=0.20
GO:0005680	anaphase-promoting complex	0.07	>=0.20
GO:0003697	single-stranded DNA binding	0.07	>=0.20
GO:0031128	developmental induction	0.07	>=0.20
MP:0002490	abnormal immunoglobulin level	0.07	>=0.20
ENSG00000122484	RPAP2 PPI subnetwork	0.07	>=0.20
GO:0007548	sex differentiation	0.07	>=0.20
ENSG00000157404	KIT PPI subnetwork	0.07	>=0.20
GO:0001738	morphogenesis of a polarized epithelium	0.07	>=0.20
GO:0048771	tissue remodeling	0.07	>=0.20
MP:0005269	abnormal occipital bone morphology	0.07	>=0.20
ENSG00000183207	RUVBL2 PPI subnetwork	0.07	>=0.20
GO:0034728	nucleosome organization	0.07	>=0.20
ENSG00000147133	TAF1 PPI subnetwork	0.07	>=0.20
MP:0005566	decreased blood urea nitrogen level	0.07	>=0.20
ENSG00000072803	FBXW11 PPI subnetwork	0.07	>=0.20
MP:0000711	thymus cortex hypoplasia	0.07	>=0.20
GO:0045815	positive regulation of gene expression, epigenetic	0.07	>=0.20
MP:0001154	seminiferous tubule degeneration	0.07	>=0.20
GO:0006401	RNA catabolic process	0.07	>=0.20
GO:0048645	organ formation	0.07	>=0.20
MP:0008140	podocyte foot process effacement	0.07	>=0.20
GO:0030512	negative regulation of transforming growth factor beta receptor signaling pathway	0.07	>=0.20
GO:0004532	exoribonuclease activity	0.07	>=0.20
ENSG00000173156	RHOD PPI subnetwork	0.07	>=0.20
ENSG00000065328	MCM10 PPI subnetwork	0.07	>=0.20
GO:0051960	regulation of nervous system development	0.07	>=0.20
GO:0005044	scavenger receptor activity	0.07	>=0.20
GO:0050767	regulation of neurogenesis	0.07	>=0.20
GO:0014911	positive regulation of smooth muscle cell migration	0.07	>=0.20
GO:0006606	protein import into nucleus	0.07	>=0.20
MP:0006358	absent pinna reflex	0.07	>=0.20
GO:0045095	keratin filament	0.07	>=0.20
GO:0030518	intracellular steroid hormone receptor signaling pathway	0.07	>=0.20
GO:0070482	response to oxygen levels	0.07	>=0.20
GO:0072332	signal transduction by p53 class mediator resulting in induction of apoptosis	0.07	>=0.20
MP:0010769	abnormal survival	0.07	>=0.20
MP:0000465	gastrointestinal hemorrhage	0.07	>=0.20
GO:0051170	nuclear import	0.07	>=0.20
ENSG00000185436	IL28RA PPI subnetwork	0.07	>=0.20
KEGG_JAK_STAT_SIGNALING_PATHWAY	KEGG_JAK_STAT_SIGNALING_PATHWAY	0.07	>=0.20
ENSG00000100784	RPS6KA5 PPI subnetwork	0.07	>=0.20
GO:0046982	protein heterodimerization activity	0.07	>=0.20
MP:0008008	early cellular replicative senescence	0.07	>=0.20
GO:0003179	heart valve morphogenesis	0.07	>=0.20
GO:0070461	SAGA-type complex	0.07	>=0.20
ENSG00000108175	ZMIZ1 PPI subnetwork	0.07	>=0.20
ENSG00000177426	TGIF1 PPI subnetwork	0.07	>=0.20
ENSG00000198742	SMURF1 PPI subnetwork	0.07	>=0.20
GO:0022602	ovulation cycle process	0.07	>=0.20
MP:0000547	short limbs	0.07	>=0.20
ENSG00000206440	NFKBIL1 PPI subnetwork	0.07	>=0.20
ENSG00000168593	ENSG00000168593 PPI subnetwork	0.07	>=0.20
ENSG00000173545	ZNF622 PPI subnetwork	0.07	>=0.20
REACTOME_E2F:ENABLED_INHIBITION_OF_PRE:REPLICATION_COMPLEX_FORMATION	REACTOME_E2F:ENABLED_INHIBITION_OF_PRE:REPLICATION_COMPLEX_FORMATION	0.07	>=0.20
ENSG00000101004	NINL PPI subnetwork	0.07	>=0.20
ENSG00000160310	PRMT2 PPI subnetwork	0.07	>=0.20
GO:0045061	thymic T cell selection	0.07	>=0.20
GO:0016445	somatic diversification of immunoglobulins	0.07	>=0.20
GO:0032946	positive regulation of mononuclear cell proliferation	0.07	>=0.20
GO:0050863	regulation of T cell activation	0.07	>=0.20
GO:2000826	regulation of heart morphogenesis	0.07	>=0.20
MP:0003604	single kidney	0.07	>=0.20
GO:0060411	cardiac septum morphogenesis	0.07	>=0.20
GO:0042113	B cell activation	0.07	>=0.20
MP:0001240	abnormal epidermis stratum corneum morphology	0.07	>=0.20
ENSG00000124762	CDKN1A PPI subnetwork	0.07	>=0.20
MP:0000764	abnormal tongue epithelium morphology	0.07	>=0.20
GO:0090278	negative regulation of peptide hormone secretion	0.07	>=0.20
MP:0003644	thymus atrophy	0.07	>=0.20
MP:0004014	abnormal uterine environment	0.07	>=0.20
GO:0071826	ribonucleoprotein complex subunit organization	0.07	>=0.20
GO:0003281	ventricular septum development	0.08	>=0.20
ENSG00000139546	TARBP2 PPI subnetwork	0.08	>=0.20
ENSG00000215412	ENSG00000215412 PPI subnetwork	0.08	>=0.20
ENSG00000215425	DDX39B PPI subnetwork	0.08	>=0.20
ENSG00000198563	DDX39B PPI subnetwork	0.08	>=0.20
ENSG00000072832	CRMP1 PPI subnetwork	0.08	>=0.20
MP:0001807	decreased IgA level	0.08	>=0.20
ENSG00000085231	TAF9 PPI subnetwork	0.08	>=0.20
ENSG00000215301	DDX3X PPI subnetwork	0.08	>=0.20
ENSG00000175390	EIF3F PPI subnetwork	0.08	>=0.20
ENSG00000135446	CDK4 PPI subnetwork	0.08	>=0.20
MP:0008478	increased spleen white pulp amount	0.08	>=0.20
REACTOME_APCCCDC20_MEDIATED_DEGRADATION_OF_CYCLIN_B	REACTOME_APCCCDC20_MEDIATED_DEGRADATION_OF_CYCLIN_B	0.08	>=0.20
MP:0005026	decreased susceptibility to parasitic infection	0.08	>=0.20
ENSG00000104637	ENSG00000104637 PPI subnetwork	0.08	>=0.20
ENSG00000106355	LSM5 PPI subnetwork	0.08	>=0.20
MP:0008115	abnormal dendritic cell differentiation	0.08	>=0.20
MP:0001120	abnormal uterus morphology	0.08	>=0.20
ENSG00000136936	XPA PPI subnetwork	0.08	>=0.20
GO:0048538	thymus development	0.08	>=0.20
GO:0042481	regulation of odontogenesis	0.08	>=0.20
MP:0001890	anencephaly	0.08	>=0.20
ENSG00000109475	RPL34 PPI subnetwork	0.08	>=0.20
ENSG00000198730	CTR9 PPI subnetwork	0.08	>=0.20
GO:0048713	regulation of oligodendrocyte differentiation	0.08	>=0.20
ENSG00000131368	MRPS25 PPI subnetwork	0.08	>=0.20
ENSG00000126945	HNRNPH2 PPI subnetwork	0.08	>=0.20
ENSG00000011304	PTBP1 PPI subnetwork	0.08	>=0.20
GO:0050671	positive regulation of lymphocyte proliferation	0.08	>=0.20
ENSG00000117650	NEK2 PPI subnetwork	0.08	>=0.20
ENSG00000101966	XIAP PPI subnetwork	0.08	>=0.20
ENSG00000198734	F5 PPI subnetwork	0.08	>=0.20
GO:0046649	lymphocyte activation	0.08	>=0.20
MP:0005322	abnormal serotonin level	0.08	>=0.20
ENSG00000138696	BMPR1B PPI subnetwork	0.08	>=0.20
GO:0051568	histone H3-K4 methylation	0.08	>=0.20
GO:0016444	somatic cell DNA recombination	0.08	>=0.20
GO:0002562	somatic diversification of immune receptors via germline recombination within a single locus	0.08	>=0.20
MP:0011085	complete postnatal lethality	0.08	>=0.20
GO:0019083	viral transcription	0.08	>=0.20
GO:0019080	viral genome expression	0.08	>=0.20
MP:0009936	abnormal dendritic spine morphology	0.08	>=0.20
ENSG00000136807	CDK9 PPI subnetwork	0.08	>=0.20
ENSG00000171311	EXOSC1 PPI subnetwork	0.08	>=0.20
GO:0032944	regulation of mononuclear cell proliferation	0.08	>=0.20
MP:0008214	increased immature B cell number	0.08	>=0.20
MP:0008482	decreased spleen germinal center number	0.08	>=0.20
ENSG00000163806	SPDYA PPI subnetwork	0.08	>=0.20
REACTOME_ACTIVATION_OF_APCC_AND_APCCCDC20_MEDIATED_DEGRADATION_OF_MITOTIC_PROTEINS	REACTOME_ACTIVATION_OF_APCC_AND_APCCCDC20_MEDIATED_DEGRADATION_OF_MITOTIC_PROTEINS	0.08	>=0.20
GO:0031069	hair follicle morphogenesis	0.08	>=0.20
GO:0001759	organ induction	0.08	>=0.20
ENSG00000118491	C6orf94 PPI subnetwork	0.08	>=0.20
ENSG00000105329	TGFB1 PPI subnetwork	0.08	>=0.20
GO:0000956	nuclear-transcribed mRNA catabolic process	0.08	>=0.20
GO:0071248	cellular response to metal ion	0.08	>=0.20
ENSG00000124151	NCOA3 PPI subnetwork	0.08	>=0.20
ENSG00000147869	CER1 PPI subnetwork	0.08	>=0.20
ENSG00000054118	THRAP3 PPI subnetwork	0.08	>=0.20
ENSG00000165119	HNRNPK PPI subnetwork	0.08	>=0.20
GO:0061311	cell surface receptor signaling pathway involved in heart development	0.08	>=0.20
MP:0011110	partial preweaning lethality	0.08	>=0.20
MP:0001805	decreased IgG level	0.08	>=0.20
MP:0005352	small cranium	0.08	>=0.20
MP:0002192	hydrops fetalis	0.08	>=0.20
ENSG00000116809	ZBTB17 PPI subnetwork	0.08	>=0.20
GO:0071824	protein-DNA complex subunit organization	0.08	>=0.20
ENSG00000169564	PCBP1 PPI subnetwork	0.08	>=0.20
MP:0002356	abnormal spleen red pulp morphology	0.08	>=0.20
ENSG00000153234	NR4A2 PPI subnetwork	0.08	>=0.20
GO:0050670	regulation of lymphocyte proliferation	0.08	>=0.20
ENSG00000132963	POMP PPI subnetwork	0.08	>=0.20
MP:0008074	increased CD4-positive T cell number	0.08	>=0.20
GO:0070003	threonine-type peptidase activity	0.08	>=0.20
GO:0004298	threonine-type endopeptidase activity	0.08	>=0.20
GO:0001666	response to hypoxia	0.08	>=0.20
ENSG00000143977	SNRPG PPI subnetwork	0.08	>=0.20
MP:0009643	abnormal urine homeostasis	0.08	>=0.20
ENSG00000048052	HDAC9 PPI subnetwork	0.08	>=0.20
MP:0002427	disproportionate dwarf	0.08	>=0.20
ENSG00000138413	IDH1 PPI subnetwork	0.08	>=0.20
MP:0000808	abnormal hippocampus development	0.08	>=0.20
MP:0008495	decreased IgG1 level	0.08	>=0.20
ENSG00000125351	UPF3B PPI subnetwork	0.08	>=0.20
ENSG00000100401	RANGAP1 PPI subnetwork	0.08	>=0.20
ENSG00000017427	IGF1 PPI subnetwork	0.08	>=0.20
ENSG00000120659	TNFSF11 PPI subnetwork	0.08	>=0.20
MP:0001231	abnormal epidermis stratum basale morphology	0.08	>=0.20
GO:0030199	collagen fibril organization	0.08	>=0.20
ENSG00000118058	MLL PPI subnetwork	0.08	>=0.20
ENSG00000164105	SAP30 PPI subnetwork	0.08	>=0.20
GO:0070665	positive regulation of leukocyte proliferation	0.08	>=0.20
ENSG00000112249	ASCC3 PPI subnetwork	0.08	>=0.20
ENSG00000086827	ZW10 PPI subnetwork	0.08	>=0.20
MP:0003896	prolonged PR interval	0.08	>=0.20
GO:0009074	aromatic amino acid family catabolic process	0.08	>=0.20
ENSG00000159128	IFNGR2 PPI subnetwork	0.08	>=0.20
ENSG00000101343	CRNKL1 PPI subnetwork	0.08	>=0.20
GO:0050684	regulation of mRNA processing	0.08	>=0.20
ENSG00000211949	ENSG00000211949 PPI subnetwork	0.08	>=0.20
GO:0001947	heart looping	0.08	>=0.20
GO:0061371	determination of heart left/right asymmetry	0.08	>=0.20
ENSG00000105372	RPS19 PPI subnetwork	0.08	>=0.20
ENSG00000174827	PDZK1 PPI subnetwork	0.08	>=0.20
MP:0008713	abnormal cytokine level	0.08	>=0.20
MP:0000153	rib bifurcation	0.08	>=0.20
ENSG00000107566	ERLIN1 PPI subnetwork	0.08	>=0.20
MP:0005508	abnormal skeleton morphology	0.08	>=0.20
REACTOME_APCCCDC20_MEDIATED_DEGRADATION_OF_MITOTIC_PROTEINS	REACTOME_APCCCDC20_MEDIATED_DEGRADATION_OF_MITOTIC_PROTEINS	0.08	>=0.20
GO:0042108	positive regulation of cytokine biosynthetic process	0.08	>=0.20
GO:0021872	forebrain generation of neurons	0.08	>=0.20
GO:0004519	endonuclease activity	0.08	>=0.20
GO:0022618	ribonucleoprotein complex assembly	0.08	>=0.20
GO:0030098	lymphocyte differentiation	0.08	>=0.20
MP:0004966	abnormal inner cell mass proliferation	0.08	>=0.20
MP:0004800	decreased susceptibility to experimental autoimmune encephalomyelitis	0.08	>=0.20
REACTOME_APC:CDC20_MEDIATED_DEGRADATION_OF_NEK2A	REACTOME_APC:CDC20_MEDIATED_DEGRADATION_OF_NEK2A	0.08	>=0.20
GO:0043584	nose development	0.08	>=0.20
GO:0009880	embryonic pattern specification	0.08	>=0.20
ENSG00000100311	PDGFB PPI subnetwork	0.08	>=0.20
GO:0045619	regulation of lymphocyte differentiation	0.08	>=0.20
GO:0007179	transforming growth factor beta receptor signaling pathway	0.08	>=0.20
ENSG00000051382	PIK3CB PPI subnetwork	0.08	>=0.20
ENSG00000119953	SMNDC1 PPI subnetwork	0.08	>=0.20
ENSG00000130520	LSM4 PPI subnetwork	0.08	>=0.20
ENSG00000166478	ZNF143 PPI subnetwork	0.08	>=0.20
ENSG00000133265	HSPBP1 PPI subnetwork	0.08	>=0.20
GO:0071887	leukocyte apoptotic process	0.08	>=0.20
REACTOME_ORGANIC_CATIONANIONZWITTERION_TRANSPORT	REACTOME_ORGANIC_CATIONANIONZWITTERION_TRANSPORT	0.08	>=0.20
ENSG00000106070	GRB10 PPI subnetwork	0.08	>=0.20
GO:0051783	regulation of nuclear division	0.09	>=0.20
GO:0007088	regulation of mitosis	0.09	>=0.20
ENSG00000161956	SENP3 PPI subnetwork	0.09	>=0.20
MP:0001698	decreased embryo size	0.09	>=0.20
GO:0045664	regulation of neuron differentiation	0.09	>=0.20
ENSG00000099860	GADD45B PPI subnetwork	0.09	>=0.20
GO:0072088	nephron epithelium morphogenesis	0.09	>=0.20
ENSG00000069869	NEDD4 PPI subnetwork	0.09	>=0.20
MP:0000473	abnormal stomach glandular epithelium morphology	0.09	>=0.20
ENSG00000112062	MAPK14 PPI subnetwork	0.09	>=0.20
ENSG00000144158	ENSG00000144158 PPI subnetwork	0.09	>=0.20
GO:0007423	sensory organ development	0.09	>=0.20
ENSG00000123737	EXOSC9 PPI subnetwork	0.09	>=0.20
ENSG00000162594	IL23R PPI subnetwork	0.09	>=0.20
MP:0001282	short vibrissae	0.09	>=0.20
GO:0030279	negative regulation of ossification	0.09	>=0.20
GO:0090101	negative regulation of transmembrane receptor protein serine/threonine kinase signaling pathway	0.09	>=0.20
KEGG_PRIMARY_IMMUNODEFICIENCY	KEGG_PRIMARY_IMMUNODEFICIENCY	0.09	>=0.20
GO:0060740	prostate gland epithelium morphogenesis	0.09	>=0.20
ENSG00000166889	PATL1 PPI subnetwork	0.09	>=0.20
GO:0002052	positive regulation of neuroblast proliferation	0.09	>=0.20
MP:0010701	fusion of atlas and odontoid process	0.09	>=0.20
MP:0004532	abnormal inner hair cell stereociliary bundle morphology	0.09	>=0.20
ENSG00000182901	RGS7 PPI subnetwork	0.09	>=0.20
MP:0001718	abnormal visceral yolk sac morphology	0.09	>=0.20
REACTOME_CDC6_ASSOCIATION_WITH_THE_ORCORIGIN_COMPLEX	REACTOME_CDC6_ASSOCIATION_WITH_THE_ORCORIGIN_COMPLEX	0.09	>=0.20
ENSG00000016402	IL20RA PPI subnetwork	0.09	>=0.20
ENSG00000157873	TNFRSF14 PPI subnetwork	0.09	>=0.20
REACTOME_APCCCDH1_MEDIATED_DEGRADATION_OF_CDC20_AND_OTHER_APCCCDH1_TARGETED_PROTEINS_IN_LATE_MITOSISEARLY_G1	REACTOME_APCCCDH1_MEDIATED_DEGRADATION_OF_CDC20_AND_OTHER_APCCCDH1_TARGETED_PROTEINS_IN_LATE_MITOSISEARLY_G1	0.09	>=0.20
ENSG00000026025	VIM PPI subnetwork	0.09	>=0.20
MP:0003725	increased autoantibody level	0.09	>=0.20
MP:0002855	abnormal cochlear ganglion morphology	0.09	>=0.20
GO:0033189	response to vitamin A	0.09	>=0.20
MP:0001882	abnormal lactation	0.09	>=0.20
MP:0008720	impaired neutrophil chemotaxis	0.09	>=0.20
ENSG00000106683	LIMK1 PPI subnetwork	0.09	>=0.20
GO:0006360	transcription from RNA polymerase I promoter	0.09	>=0.20
REACTOME_REGULATION_OF_BETA:CELL_DEVELOPMENT	REACTOME_REGULATION_OF_BETA:CELL_DEVELOPMENT	0.09	>=0.20
GO:0018024	histone-lysine N-methyltransferase activity	0.09	>=0.20
MP:0003672	abnormal ureter development	0.09	>=0.20
GO:0001756	somitogenesis	0.09	>=0.20
ENSG00000134057	CCNB1 PPI subnetwork	0.09	>=0.20
GO:0043130	ubiquitin binding	0.09	>=0.20
REACTOME_PHOSPHORYLATION_OF_THE_APCC	REACTOME_PHOSPHORYLATION_OF_THE_APCC	0.09	>=0.20
GO:0045814	negative regulation of gene expression, epigenetic	0.09	>=0.20
GO:0071103	DNA conformation change	0.09	>=0.20
MP:0000696	abnormal Peyer's patch morphology	0.09	>=0.20
GO:0046545	development of primary female sexual characteristics	0.09	>=0.20
MP:0002463	abnormal neutrophil physiology	0.09	>=0.20
GO:0010564	regulation of cell cycle process	0.09	>=0.20
GO:0044126	regulation of growth of symbiont in host	0.09	>=0.20
GO:0044110	growth involved in symbiotic interaction	0.09	>=0.20
GO:0044144	modulation of growth of symbiont involved in interaction with host	0.09	>=0.20
GO:0044130	negative regulation of growth of symbiont in host	0.09	>=0.20
GO:0044116	growth of symbiont involved in interaction with host	0.09	>=0.20
GO:0044146	negative regulation of growth of symbiont involved in interaction with host	0.09	>=0.20
GO:0044117	growth of symbiont in host	0.09	>=0.20
GO:0070663	regulation of leukocyte proliferation	0.09	>=0.20
GO:0017017	MAP kinase tyrosine/serine/threonine phosphatase activity	0.09	>=0.20
GO:0046822	regulation of nucleocytoplasmic transport	0.09	>=0.20
ENSG00000074181	NOTCH3 PPI subnetwork	0.09	>=0.20
ENSG00000159479	MED8 PPI subnetwork	0.09	>=0.20
ENSG00000168274	HIST1H2AE PPI subnetwork	0.09	>=0.20
ENSG00000137259	HIST1H2AB PPI subnetwork	0.09	>=0.20
ENSG00000180138	CSNK1A1L PPI subnetwork	0.09	>=0.20
ENSG00000169045	HNRNPH1 PPI subnetwork	0.09	>=0.20
REACTOME_CELL_CYCLE	REACTOME_CELL_CYCLE	0.09	>=0.20
GO:0016779	nucleotidyltransferase activity	0.09	>=0.20
ENSG00000189091	SF3B3 PPI subnetwork	0.09	>=0.20
MP:0005619	increased urine potassium level	0.09	>=0.20
GO:0021510	spinal cord development	0.09	>=0.20
GO:0042110	T cell activation	0.09	>=0.20
MP:0003231	abnormal placenta vasculature	0.09	>=0.20
ENSG00000103671	TRIP4 PPI subnetwork	0.09	>=0.20
GO:0008585	female gonad development	0.09	>=0.20
ENSG00000171858	RPS21 PPI subnetwork	0.09	>=0.20
GO:0010638	positive regulation of organelle organization	0.09	>=0.20
GO:0009950	dorsal/ventral axis specification	0.09	>=0.20
ENSG00000039319	ZFYVE16 PPI subnetwork	0.09	>=0.20
MP:0001919	abnormal reproductive system physiology	0.09	>=0.20
ENSG00000172660	TAF15 PPI subnetwork	0.09	>=0.20
ENSG00000132646	PCNA PPI subnetwork	0.09	>=0.20
GO:0042100	B cell proliferation	0.09	>=0.20
GO:0008276	protein methyltransferase activity	0.09	>=0.20
MP:0011427	mesangial cell hyperplasia	0.09	>=0.20
ENSG00000106245	BUD31 PPI subnetwork	0.09	>=0.20
ENSG00000110987	BCL7A PPI subnetwork	0.09	>=0.20
GO:0043928	exonucleolytic nuclear-transcribed mRNA catabolic process involved in deadenylation-dependent decay	0.09	>=0.20
GO:0000291	nuclear-transcribed mRNA catabolic process, exonucleolytic	0.09	>=0.20
ENSG00000149131	SERPING1 PPI subnetwork	0.09	>=0.20
MP:0002980	abnormal postural reflex	0.09	>=0.20
MP:0010103	small thoracic cage	0.09	>=0.20
MP:0002459	abnormal B cell physiology	0.09	>=0.20
GO:0015939	pantothenate metabolic process	0.09	>=0.20
MP:0008075	decreased CD4-positive T cell number	0.09	>=0.20
MP:0001145	abnormal male reproductive system morphology	0.09	>=0.20
MP:0002780	decreased circulating testosterone level	0.09	>=0.20
ENSG00000104835	FBXO17 PPI subnetwork	0.09	>=0.20
GO:0003727	single-stranded RNA binding	0.09	>=0.20
ENSG00000130041	ENSG00000130041 PPI subnetwork	0.09	>=0.20
ENSG00000177954	RPS27 PPI subnetwork	0.09	>=0.20
GO:0016538	cyclin-dependent protein kinase regulator activity	0.09	>=0.20
ENSG00000164362	TERT PPI subnetwork	0.09	>=0.20
MP:0010454	abnormal truncus arteriosus septation	0.09	>=0.20
ENSG00000065485	PDIA5 PPI subnetwork	0.09	>=0.20
[truncated: 8,970 more rows]
