# Supplementary material for: GWAS for male-pattern baldness identifies 71 susceptibility loci explaining 38% of the risk
Source: Nat Commun. 2017 Nov 17;8:1584. doi: 10.1038/s41467-017-01490-8 (PMC5691155; doi:10.1038/s41467-017-01490-8)
Supplement: Supplementary file 10 — Supplementary Data 7 [file 41467_2017_1490_MOESM10_ESM.xlsx]

## Sheet: Foglio1
Supplementery Data 7: Prioritization of genes. The table reports all genes in the identified loci as mapped with DEPICT. Each gene was evaluated according to different criteria, the final column reports for each gene the number of criteria met.
Locus	ENSID	hgnc_symbol	Hair cycle	Differentially expressed in balding DP cells	Gene Network Hair morphogenesis predicted	AR merged	eQTL	Depict	N criteria met
1	ENSG00000120948	TARDBP	N	N	N	N	N	N	0
1	ENSG00000160049	DFFA	N	DHT	N	N	N	N	1
1	ENSG00000175262	C1orf127	N	N	N	N	N	N	0
1	ENSG00000009724	MASP2	N	N	N	N	N	N	0
1	ENSG00000142655	PEX14	N	N	N	N	N	N	0
2	ENSG00000117614	SYF2	N	DHT	N	N	N	Y	2
2	ENSG00000233419		N	N	N	N	N	N	0
2	ENSG00000020633	RUNX3	Y	N	N	N	N	Y	2
3	ENSG00000179862	CITED4	N	N	N	N	Y	N	1
4	ENSG00000186564	FOXD2	N	N	0.00325047	N	N	Y	2
5	ENSG00000162374	ELAVL4	N	N	N	N	N	N	0
5	ENSG00000227839	AL645730.2	N	N	N	N	N	Y	1
5	ENSG00000142700	DMRTA2	N	N	N	N	Y	N	1
5	ENSG00000123080	CDKN2C	N	N	N	N	N	N	0
5	ENSG00000186094	AGBL4	N	N	N	N	N	N	0
5	ENSG00000185104	FAF1	N	N	N	N	N	N	0
6	ENSG00000092607	TBX15	N	N	0.0383934	N	N	Y	2
6	ENSG00000231365		N	N	N	N	N	N	0
6	ENSG00000116882	HAO2	N	N	N	N	N	N	0
6	ENSG00000155761	SPAG17	N	N	N	N	N	N	0
6	ENSG00000065183	WDR3	N	N	N	N	N	N	0
6	ENSG00000116874	WARS2	N	Unstimulated	0.0472697	N	N	N	2
7	ENSG00000215853	RPTN	N	N	6.17739e-10	N	N	N	1
7	ENSG00000159450	TCHH	N	N	1.64664e-23	N	N	N	1
7	ENSG00000163191	S100A11	N	N	N	N	N	N	0
8	ENSG00000120370	GORAB	N	N	N	N	N	N	0
8	ENSG00000224286	LINC01142	N	N	N	N	N	N	0
8	ENSG00000116132	PRRX1	N	N	0.000339732	N	N	Y	2
9	ENSG00000143842	SOX13	N	N	N	N	N	Y	1
10	ENSG00000236172	MIR7515HG	N	N	N	N	N	N	0
10	ENSG00000187017	ESPN(trans eQTL)	N	N	N	N	Y	N	1
10	ENSG00000232044	LINC01105	N	N	N	N	N	N	0
11	ENSG00000172954	LCLAT1	N	N	N	N	Y	N	1
12	ENSG00000091106	NLRC4	N	N	N	N	N	N	0
12	ENSG00000158125	XDH	N	N	N	N	N	N	0
12	ENSG00000230876	LINC00486	N	N	N	N	N	N	0
12	ENSG00000049319	SRD5A2	N	N	N	Y	N	Y	2
12	ENSG00000018699	TTC27	N	N	0.0170674	N	N	N	1
12	ENSG00000049323	LTBP1	N	N	N	N	N	Y	1
12	ENSG00000021574	SPAST	N	N	N	N	N	N	0
12	ENSG00000162961	DPY30	N	N	N	N	N	N	0
12	ENSG00000152683	SLC30A6	N	N	N	N	Y	N	1
12	ENSG00000119820	YIPF4	N	N	N	N	N	N	0
12	ENSG00000115760	BIRC6	N	N	N	N	N	N	0
14	ENSG00000143971	ETAA1	N	N	N	N	N	N	0
14	ENSG00000237013		N	N	N	N	N	N	0
15	ENSG00000115998	C2orf42	N	N	N	N	Y	N	1
15	ENSG00000231327		N	N	N	N	N	N	0
15	ENSG00000116001	TIA1	N	N	N	N	Y	Y	2
15	ENSG00000035141	FAM136A	N	N	0.0267226	N	Y	N	2
15	ENSG00000116005	PCYOX1	N	N	N	N	Y	N	1
16	ENSG00000226674	TEX41	N	N	N	N	N	N	0
17	ENSG00000172845	SP3	N	N	N	N	N	Y	1
17	ENSG00000144354	CDCA7	N	DHT	N	N	N	N	1
18	ENSG00000175879	HOXD8	N	N	N	N	N	N	0
18	ENSG00000230552		N	N	N	N	N	N	0
18	ENSG00000128713	HOXD11	N	N	N	N	N	Y	1
18	ENSG00000128710	HOXD10	N	N	N	N	N	N	0
18	ENSG00000175892	NA	N	N	N	N	N	N	0
18	ENSG00000237380	HOXD-AS2	N	N	N	N	N	Y	1
18	ENSG00000226363	HAGLROS	N	N	N	N	N	Y	1
18	ENSG00000170166	HOXD4	N	N	N	N	N	Y	1
18	ENSG00000128709	HOXD9	N	N	N	N	N	Y	1
18	ENSG00000128645	HOXD1	N	N	N	N	N	N	0
18	ENSG00000170178	HOXD12	N	N	N	N	N	N	0
18	ENSG00000128652	HOXD3	N	Unstimulated	N	N	N	N	1
18	ENSG00000224189	HAGLR	N	N	N	N	N	N	0
19	ENSG00000135925	WNT10A	Y	N	0.00119673	N	N	N	2
19	ENSG00000127831	VIL1	N	N	N	N	N	N	0
19	ENSG00000171450	CDK5R2	N	N	N	N	N	N	0
19	ENSG00000228135	LINC01494	N	N	N	N	N	N	0
19	ENSG00000144580	CNOT9	N	N	N	N	N	N	0
19	ENSG00000135913	USP37	N	N	N	N	N	N	0
19	ENSG00000135912	TTLL4	N	N	N	N	N	N	0
19	ENSG00000115568	ZNF142	N	N	N	N	N	Y	1
19	ENSG00000115556	PLCD4	N	N	N	N	Y	N	1
19	ENSG00000074582	BCS1L	N	N	N	N	N	N	0
19	ENSG00000163482	STK36	N	N	N	N	N	Y	1
19	ENSG00000163481	RNF25	N	N	N	N	N	N	0
20	ENSG00000163081	CCDC140	N	N	N	N	N	N	0
20	ENSG00000135903	PAX3	N	N	N	N	N	Y	1
21	ENSG00000225493	LINC01107	N	N	N	N	N	Y	1
21	ENSG00000233608	TWIST2	N	DHT	N	N	N	Y	2
22	ENSG00000241469	LINC00635	N	N	N	N	N	N	0
22	ENSG00000114439	BBX	N	N	N	N	N	Y	1
23	ENSG00000144908	ALDH1L1	N	N	N	N	N	N	0
23	ENSG00000163884	KLF15	N	N	N	N	N	N	0
23	ENSG00000246022	ALDH1L1-AS2	N	N	N	N	N	N	0
24	ENSG00000184432	COPB2	N	N	N	Y	N	N	1
24	ENSG00000175110	MRPS22	N	N	N	N	N	N	0
24	ENSG00000232416	BPESC1	N	N	N	N	N	N	0
25	ENSG00000177311	ALPL (trans eqtl)	N	N	N	N	Y	N	1
26	ENSG00000197953	AADACL2	N	N	N	N	N	N	0
26	ENSG00000114771	AADAC	N	N	N	N	Y	N	1
26	ENSG00000198829	SUCNR1	N	N	N	N	N	N	0
26	ENSG00000240602	AADACP1	N	N	N	N	N	N	0
27	ENSG00000138675	FGF5	N	DHT	N	N	N	N	1
27	ENSG00000197826	C4orf22	N	N	N	N	N	N	0
27	ENSG00000152784	PRDM8	N	DHT	N	N	N	N	1
28	ENSG00000168769	TET2	N	N	N	N	N	Y	1
29	ENSG00000251081		N	N	N	N	N	N	0
29	ENSG00000145348	TBCK	N	N	N	N	N	N	0
29	ENSG00000155011	DKK2	N	N	N	N	N	N	Wnt pathway
30	ENSG00000205302	SNX2	N	N	N	N	N	N	0
30	ENSG00000223652		N	N	N	N	N	N	0
30	ENSG00000168938	PPIC	N	Unstimulated	N	N	N	N	1
30	ENSG00000251538		N	N	N	N	N	N	0
30	ENSG00000064652	SNX24	N	DHT	N	N	N	N	1
30	ENSG00000061455	PRDM6	N	N	0.0367026	N	N	Y	2
31	ENSG00000145860	RNF145	N	N	N	N	N	N	0
31	ENSG00000164330	EBF1	N	N	N	N	N	Y	1
31	ENSG00000253792	UBLCP1	N	N	N	N	Y	N	1
32	ENSG00000137265	IRF4	N	N	N	N	Y	N	1
32	ENSG00000112679	DUSP22	N	N	N	N	N	N	0
32	ENSG00000188996	HUS1B	N	N	N	N	N	N	0
32	ENSG00000112685	EXOC2	N	N	N	N	Y	N	1
33	ENSG00000225775		N	N	N	N	N	N	0
33	ENSG00000181355	OFCC1	N	N	N	N	N	Y	1
33	ENSG00000216368		N	N	N	N	N	N	0
34	ENSG00000112782	CLIC5	N	N	N	N	N	N	0
34	ENSG00000124813	RUNX2	N	Unstimulated	0.0369173	Y	N	Y	4
34	ENSG00000196284	SUPT3H	N	N	N	N	N	N	0
35	ENSG00000219088		N	N	N	N	N	N	0
36	ENSG00000203760	CENPW	N	N	N	N	Y	N	1
36	ENSG00000217404	RPS4XP9	N	N	N	N	N	N	0
36	ENSG00000066651	TRMT11	N	N	N	N	N	N	0
36	ENSG00000111911	HINT3	N	N	N	N	N	N	0
37	ENSG00000197461	PDGFA	Y	N	0.0262015	N	N	N	2
38	ENSG00000122691	TWIST1	N	DHT	N	N	Y	Y	3
38	ENSG00000048052	HDAC9	N	N	N	N	N	N	0
39	ENSG00000242948	EPS15P1	N	N	N	N	N	Y	1
40	ENSG00000234215		N	N	N	N	N	N	0
40	ENSG00000158321	AUTS2	N	Unstimulated	N	N	N	Y	2
41	ENSG00000128585	MKLN1	N	N	N	N	N	N	0
41	ENSG00000231721	LINC-PINT	N	N	N	N	N	N	0
42	ENSG00000120533	ENY2	N	N	N	N	N	N	0
42	ENSG00000147655	RSPO2	N	N	0.00776542	N	Y	N	2
42	ENSG00000164841	TMEM74	N	N	N	N	N	N	0
42	ENSG00000104412	EMC2	N	N	N	N	Y	N	1
42	ENSG00000104408	EIF3E	N	N	N	N	N	N	0
43	ENSG00000249917	LINC00536	N	N	N	N	N	N	0
43	ENSG00000104447	TRPS1	N	N	0.0134964	N	N	Y	2
44	ENSG00000148143	ZNF462	N	N	N	N	N	Y	1
45	ENSG00000072422	RHOBTB1	N	N	0.000844189	N	N	Y	2
46	ENSG00000236467	KCNMA1-AS1	N	N	N	N	N	N	0
46	ENSG00000148655	C10orf11	N	N	N	N	Y	N	1
47	ENSG00000019995	ZRANB1	N	N	N	N	N	Y	1
47	ENSG00000233334	FAM53B-AS1	N	N	N	N	N	N	0
47	ENSG00000165660	FAM175B	N	N	N	N	N	N	0
47	ENSG00000203791	METTL10	N	N	N	N	Y	N	1
47	ENSG00000189319	FAM53B	N	N	N	N	Y	N	1
48	ENSG00000205213	LGR4	Y	N	N	N	N	N	1
48	ENSG00000109881	CCDC34	N	Unstimulated	N	N	N	N	1
49	ENSG00000085117	CD82	N	N	N	N	N	N	0
49	ENSG00000052850	ALX4	Y	N	N	N	N	N	1
50	ENSG00000256234		N	N	N	N	N	N	0
50	ENSG00000123095	BHLHE41	N	N	N	N	N	N	0
50	ENSG00000123096	SSPN	N	Unstimulated	N	N	N	Y	2
51	ENSG00000087448	KLHL42	N	N	N	N	N	Y	1
51	ENSG00000087494	PTHLH	N	N	0.000129071	N	N	N	1
52	ENSG00000064763	FAR2	N	N	0.00205907	N	N	N	1
53	ENSG00000256906		N	N	N	N	N	N	0
54	ENSG00000184304	PRKD1	N	DHT	N	N	N	N	1
54	ENSG00000248975		N	N	N	N	N	N	0
56	ENSG00000259703	LINC00593	N	N	N	N	N	N	0
57	ENSG00000140577	CRTC3	N	N	N	N	Y	Y	2
57	ENSG00000140575	IQGAP1	N	N	N	N	Y	N	1
57	ENSG00000238244	GABARAPL3	N	N	N	N	N	N	0
58	ENSG00000186260	MKL2	N	N	N	N	N	N	0
59	ENSG00000141052	MYOCD	N	N	0.0062827	N	N	N	1
60	ENSG00000184922	FMNL1	N	N	N	N	Y	N	1
60	ENSG00000256762	STH	N	N	N	N	N	N	0
60	ENSG00000108379	WNT3	N	N	0.0359521	N	Y	N	2
60	ENSG00000204650	CRHR1-IT1	N	N	N	N	Y	N	1
60	ENSG00000185294	SPPL2C	N	N	N	N	Y	N	1
60	ENSG00000214401	KANSL1-AS1	N	N	N	N	Y	N	1
60	ENSG00000120071	KANSL1	N	N	N	N	Y	Y	2
60	ENSG00000186868	MAPT	N	Unstimulated	N	N	Y	N	2
60	ENSG00000159314	ARHGAP27	N	N	N	N	Y	N	1
60	ENSG00000120088	CRHR1	N	N	N	N	Y	N	1
60	ENSG00000185829	ARL17A	N	N	N	N	N	N	0
60	ENSG00000131094	C1QL1	N	N	N	N	N	N	0
60	ENSG00000168517	HEXIM2	N	N	N	N	N	N	0
60	ENSG00000186834	HEXIM1	N	N	N	N	N	Y	1
60	ENSG00000167159		N	N	N	N	N	N	0
60	ENSG00000073969	NSF	N	N	N	N	N	N	0
60	ENSG00000158955	WNT9B	N	N	N	N	N	N	0
60	ENSG00000225190	PLEKHM1	N	Unstimulated	N	N	Y	N	2
60	ENSG00000161714	PLCD3	N	DHT	N	N	N	N	1
60	ENSG00000136448	NMT1	N	N	N	N	N	N	0
60	ENSG00000172992	DCAKD	N	N	N	N	N	Y	1
60	ENSG00000181513	ACBD4	N	N	N	N	N	N	0
61	ENSG00000121057	AKAP1	N	N	N	N	N	N	0
61	ENSG00000153944	MSI2	N	N	N	N	N	Y	1
62	ENSG00000154856	APCDD1	Y	Unstimulated	N	N	N	N	2
62	ENSG00000101558	VAPA	N	N	N	N	Y	N	1
63	ENSG00000152217	SETBP1	N	N	N	N	N	Y	1
63	ENSG00000132874	SLC14A2	N	N	N	N	N	N	0
64	ENSG00000171791	BCL2	Y	DHT	N	N	Y	N	3
65	ENSG00000204684		N	N	N	N	N	N	0
65	ENSG00000125813	PAX1	N	N	N	N	N	Y	1
65	ENSG00000234435	LINC01432	N	N	N	N	N	N	0
66	ENSG00000226648	PLCG1-AS1	N	N	N	N	N	Y	1
66	ENSG00000124181	PLCG1	N	N	N	Y	N	Y	2
66	ENSG00000222612	RNU2-52P	N	N	N	N	N	N	0
66	ENSG00000174306	ZHX3	N	N	0.0178099	N	N	N	1
66	ENSG00000183798	EMILIN3	N	N	N	N	N	N	0
66	ENSG00000198900	TOP1	N	N	N	Y	Y	N	2
66	ENSG00000132793	LPIN3	N	N	N	N	N	N	0
67	ENSG00000087510	TFAP2C	Y	N	0.0264315	N	N	N	2
68	ENSG00000234380	LINC01426	N	N	N	N	N	N	0
68	ENSG00000159216	RUNX1	Y	DHT	0.0021038	N	N	Y	4
69	ENSG00000175894	TSPEAR	N	N	N	N	N	N	0
69	ENSG00000182912	TSPEAR-AS2	N	N	N	N	N	N	0
70	ENSG00000183304	FAM9A	N	N	N	N	N	N	0
70	ENSG00000177138	FAM9B	N	N	N	Y	N	N	1
71	ENSG00000169083	AR	N	DHT	N	Y	N	N	2
71	ENSG00000131080	EDA2R	N	N	N	N	N	N	0
71	ENSG00000079482	OPHN1	N	N	N	N	N	N	0
