# Supplementary material for: GWAS for male-pattern baldness identifies 71 susceptibility loci explaining 38% of the risk
Source: Nat Commun. 2017 Nov 17;8:1584. doi: 10.1038/s41467-017-01490-8 (PMC5691155; doi:10.1038/s41467-017-01490-8)
Supplement: Supplementary file 11 — Supplementary Data 8 [file 41467_2017_1490_MOESM11_ESM.xlsx]

## Sheet: Foglio1
Supplementary Data 8: Results from the pathway enrichment analysis performed over the whole set of genes present in all identified loci without any prioritization.
p-value	q-value	pathway	source	external_id	members_input_overlap	members_input_overlap_geneids	size	effective_size
5.12443e-05	0.0147584	Proton Pump Inhibitor Pathway, Pharmacodynamics	PharmGKB	PA152530845	ENSG00000161714; ENSG00000115556; ENSG00000121057; ENSG00000124181; ENSG00000184304	113026; 84812; 5587; 5335; 8165	46	46
0.00010614	0.0152842	Activation of anterior HOX genes in hindbrain development during early embryogenesis	Wikipathways	WP3813	ENSG00000128652; ENSG00000128645; ENSG00000170166	3232; 3231; 3233	11	11
0.000469267	0.0363102	Proteoglycans in cancer - Homo sapiens (human)	KEGG	path:hsa05205	ENSG00000128710; ENSG00000233608; ENSG00000140575; ENSG00000108379; ENSG00000124181; ENSG00000158955; ENSG00000135925; ENSG00000122691	8826; 7291; 3236; 5335; 7473; 7484; 117581; 80326	205	205
0.000591928	0.0363102	D-<i>myo</i>-inositol-5-phosphate metabolism	HumanCyc	PWY-6367	ENSG00000161714; ENSG00000115556; ENSG00000124181	84812; 5335; 113026	19	19
0.000630386	0.0363102	Regulation of nuclear SMAD2/3 signaling	PID	smad2_3nuclearpathway	ENSG00000159216; ENSG00000172845; ENSG00000124813; ENSG00000020633; ENSG00000169083	860; 864; 367; 6670; 861	79	78
0.00126791	0.0485827	Class B/2 (Secretin family receptors)	Reactome	R-HSA-373080	ENSG00000158955; ENSG00000108379; ENSG00000135925; ENSG00000087494; ENSG00000120088	80326; 7473; 5744; 1394; 7484	93	91
0.0013517	0.0485827	WNT ligand biogenesis and trafficking	Reactome	R-HSA-3238698	ENSG00000108379; ENSG00000135925; ENSG00000158955	80326; 7473; 7484	26	25
0.0014074	0.0485827	Basal cell carcinoma - Homo sapiens (human)	KEGG	path:hsa05217	ENSG00000108379; ENSG00000135925; ENSG00000163482; ENSG00000158955	7473; 7484; 80326; 27148	55	55
0.00151821	0.0485827	D-<i>myo</i>-inositol (1,4,5)-trisphosphate biosynthesis	HumanCyc	PWY-6351	ENSG00000161714; ENSG00000115556; ENSG00000124181	5335; 113026; 84812	26	26
0.00188849	0.0543886	Synthesis of IP3 and IP4 in the cytosol	Reactome	R-HSA-1855204	ENSG00000161714; ENSG00000115556; ENSG00000124181	5335; 113026; 84812	28	28
0.0027329	0.0668813	Pathways in cancer - Homo sapiens (human)	KEGG	path:hsa05200	ENSG00000135925; ENSG00000138675; ENSG00000159216; ENSG00000197461; ENSG00000124181; ENSG00000171791; ENSG00000158955; ENSG00000169083; ENSG00000163482; ENSG00000108379	2250; 367; 80326; 27148; 596; 861; 5154; 5335; 7473; 7484	397	397
0.00278672	0.0668813	White fat cell differentiation	Wikipathways	WP3946	ENSG00000164330; ENSG00000137265; ENSG00000163884	28999; 1879; 3662	32	32
0.00334377	0.0683539	PDGF Pathway	Wikipathways	WP2526	ENSG00000197461; ENSG00000124181	5154; 5335	10	10
0.00353946	0.0683539	ESC Pluripotency Pathways	Wikipathways	WP3931	ENSG00000197461; ENSG00000135925; ENSG00000138675; ENSG00000108379; ENSG00000158955	80326; 2250; 5154; 7484; 7473	115	115
0.00390992	0.0683539	Wnt Signaling in Kidney Disease	Wikipathways	WP3939	ENSG00000108379; ENSG00000135925; ENSG00000158955	7473; 7484; 80326	36	36
0.00400732	0.0683539	Integrated Pancreatic Cancer Pathway	Wikipathways	WP2377	ENSG00000160049; ENSG00000197461; ENSG00000171791; ENSG00000198900; ENSG00000049323; ENSG00000085117	1676; 596; 5154; 7150; 4052; 3732	170	170
0.00490935	0.0683539	phospholipases	HumanCyc	LIPASYN-PWY	ENSG00000161714; ENSG00000115556; ENSG00000124181	5335; 113026; 84812	39	39
0.00514682	0.0683539	Transcriptional misregulation in cancer - Homo sapiens (human)	KEGG	path:hsa05202	ENSG00000196284; ENSG00000135903; ENSG00000159216; ENSG00000197461; ENSG00000124813; ENSG00000123080	5154; 1031; 5077; 8464; 860; 861	180	179
0.0056536	0.0683539	Inositol phosphate metabolism	INOH	None	ENSG00000161714; ENSG00000115556; ENSG00000124181	5335; 113026; 84812	41	41
0.00569616	0.0683539	Development of pulmonary dendritic cells and macrophage subsets	Wikipathways	WP3892	ENSG00000124813; ENSG00000137265	3662; 860	13	13
0.00569616	0.0683539	Phospholipase C-mediated cascade; FGFR3	Reactome	R-HSA-5654227	ENSG00000124181; ENSG00000138675	5335; 2250	13	13
0.00569616	0.0683539	effects of calcineurin in keratinocyte differentiation	BioCarta	calcineurinpathway	ENSG00000172845; ENSG00000124181	6670; 5335	13	13
0.00569616	0.0683539	Serotonin and anxiety-related events	Wikipathways	WP3944	ENSG00000115556; ENSG00000120088	84812; 1394	13	13
0.00569616	0.0683539	Activation of the TFAP2 (AP-2) family of transcription factors	Reactome	R-HSA-8866907	ENSG00000179862; ENSG00000087510	163732; 7022	13	13
0.0062764	0.0715787	Peroxisome - Homo sapiens (human)	KEGG	path:hsa04146	ENSG00000116882; ENSG00000158125; ENSG00000064763; ENSG00000142655	7498; 55711; 5195; 51179	83	83
0.00646197	0.0715787	Fas Ligand (FasL) pathway and Stress induction of Heat Shock Proteins (HSP) regulation	Wikipathways	WP314	ENSG00000185104; ENSG00000171791; ENSG00000160049	596; 1676; 11124	43	43
0.00757986	0.0808492	Inflammasomes	Reactome	R-HSA-622312	ENSG00000171791; ENSG00000091106	58484; 596	15	15
0.00827635	0.0808492	Inositol phosphate metabolism	Reactome	R-HSA-1483249	ENSG00000161714; ENSG00000115556; ENSG00000124181	5335; 113026; 84812	47	47
0.00861287	0.0808492	Phospholipase C-mediated cascade: FGFR1	Reactome	R-HSA-5654219	ENSG00000124181; ENSG00000138675	2250; 5335	16	16
0.00898324	0.0808492	Apoptosis Modulation and Signaling	Wikipathways	WP1772	ENSG00000115760; ENSG00000171791; ENSG00000160049; ENSG00000184304	57448; 5587; 1676; 596	92	92
0.00898324	0.0808492	Apoptosis Modulation and Signaling	Wikipathways	WP3911	ENSG00000115760; ENSG00000171791; ENSG00000160049; ENSG00000184304	57448; 5587; 1676; 596	92	92
0.00898324	0.0808492	Apoptosis Modulation and Signaling	Wikipathways	WP3912	ENSG00000115760; ENSG00000171791; ENSG00000160049; ENSG00000184304	57448; 5587; 1676; 596	92	92
0.00928467	0.0810298	Notch-mediated HES/HEY network	PID	hes_heypathway	ENSG00000124813; ENSG00000122691; ENSG00000169083	860; 367; 7291	51	49
0.00970515	0.0822083	SUMOylation of transcription factors	Reactome	R-HSA-3232118	ENSG00000172845; ENSG00000087510	7022; 6670	17	17
