# Supplementary material for: GWAS for male-pattern baldness identifies 71 susceptibility loci explaining 38% of the risk
Source: Nat Commun. 2017 Nov 17;8:1584. doi: 10.1038/s41467-017-01490-8 (PMC5691155; doi:10.1038/s41467-017-01490-8)
Supplement: Supplementary file 12 — Supplementary Data 9 [file 41467_2017_1490_MOESM12_ESM.xlsx]

## Sheet: Foglio1
Supplemenrary Data 9: Selected genes. The table reports the genes selected after the custom prioritization. ENSID refers to Ensemble gene id.
Locus #	ENSID	HG'NC symbol
1	ENSG00000160049	DFFA
2	ENSG00000117614	SYF2
2	ENSG00000020633	RUNX3
3	ENSG00000179862	CITED4
4	ENSG00000186564	FOXD2
5	ENSG00000142700	DMRTA2
6	ENSG00000116874	WARS2
7	ENSG00000215853	RPTN
7	ENSG00000159450	TCHH
8	ENSG00000116132	PRRX1
9	ENSG00000143842	SOX13
10	ENSG00000187017	ESPN
11	ENSG00000172954	LCLAT1
12	ENSG00000049319	SRD5A2
15	ENSG00000035141	FAM136A
17	ENSG00000144354	CDCA7
18	ENSG00000128652	HOXD3
19	ENSG00000135925	WNT10A
20	ENSG00000135903	PAX3
21	ENSG00000233608	TWIST2
22	ENSG00000114439	BBX
24	ENSG00000184432	COPB2
25	ENSG00000177311	ALPL
26	ENSG00000114771	AADAC
27	ENSG00000138675	FGF5
27	ENSG00000152784	PRDM8
28	ENSG00000168769	TET2
29	ENSG00000155011	DKK2
30	ENSG00000168938	PPIC
30	ENSG00000064652	SNX24
30	ENSG00000061455	PRDM6
31	ENSG00000164330	EBF1
31	ENSG00000145860	UBLCP1
32	ENSG00000137265	IRF4
33	ENSG00000181355	OFCC1
34	ENSG00000124813	RUNX2
36	ENSG00000203760	CENPW
37	ENSG00000197461	PDGFA
38	ENSG00000122691	TWIST1
39	ENSG00000242948	EPS15P1
40	ENSG00000158321	AUTS2
42	ENSG00000147655	RSPO2
43	ENSG00000104447	TRPS1
44	ENSG00000148143	ZNF462
45	ENSG00000072422	RHOBTB1
46	ENSG00000148655	C10orf11
47	ENSG00000203791	METTL10
47	ENSG00000189319	FAM53B
48	ENSG00000205213	LGR4
48	ENSG00000109881	CCDC34
49	ENSG00000052850	ALX4
50	ENSG00000123096	SSPN
51	ENSG00000087494	PTHLH
52	ENSG00000064763	FAR2
54	ENSG00000184304	PRKD1
57	ENSG00000140577	CRTC3
57	ENSG00000140575	IQGAP1
59	ENSG00000141052	MYOCD
60	ENSG00000108379	WNT3
60	ENSG00000186868	MAPT
60	ENSG00000225190	PLEKHM1
61	ENSG00000153944	MSI2
62	ENSG00000154856	APCDD1
63	ENSG00000152217	SETBP1
64	ENSG00000171791	BCL2
65	ENSG00000125813	PAX1
66	ENSG00000174306	ZHX3
66	ENSG00000198900	TOP1
67	ENSG00000087510	TFAP2C
68	ENSG00000159216	RUNX1
70	ENSG00000177138	FAM9B
71	ENSG00000169083	AR
