# Supplementary material for: GWAS for male-pattern baldness identifies 71 susceptibility loci explaining 38% of the risk
Source: Nat Commun. 2017 Nov 17;8:1584. doi: 10.1038/s41467-017-01490-8 (PMC5691155; doi:10.1038/s41467-017-01490-8)
Supplement: Supplementary file 13 — Supplementary Data 10 [file 41467_2017_1490_MOESM13_ESM.xlsx]

## Sheet: Foglio1
Supplementary Data 10: List of druggable genes amongst the prioritized genes.
Search Term	Gene	Distinct Drug Count	Druggable Gene Categories
WARS2	WARS2 - tryptophanyl tRNA synthetase 2, mitochondrial	1	DRUGGABLE GENOME
SRD5A2	SRD5A2 - steroid-5-alpha-reductase, alpha polypeptide 2 (3-oxo-5 alpha-steroid delta 4-dehydrogenase alpha 2)	3	DRUG RESISTANCE
ALPL	ALPL - alkaline phosphatase, liver/bone/kidney	1
PPIC	PPIC - peptidylprolyl isomerase C (cyclophilin C)	1	DRUGGABLE GENOME
PDGFA	PDGFA - platelet-derived growth factor alpha polypeptide	1	CELL SURFACE, GROWTH FACTOR
PRKD1	PRKD1 - protein kinase D1	3	DRUGGABLE GENOME, SERINE THREONINE KINASE, KINASE
MAPT	MAPT - microtubule-associated protein tau	2
BCL2	BCL2 - B-cell CLL/lymphoma 2	14	DRUGGABLE GENOME, CLINICALLY ACTIONABLE, TUMOR SUPPRESSOR, DRUG RESISTANCE, TRANSPORTER, TRANSCRIPTION FACTOR BINDING
TOP1	TOP1 - topoisomerase (DNA) I	12	DRUGGABLE GENOME, DRUG RESISTANCE, CLINICALLY ACTIONABLE
RUNX1	RUNX1 - runt-related transcription factor 1	1	CLINICALLY ACTIONABLE, TRANSCRIPTION FACTOR BINDING
AR	AR - androgen receptor	52	DRUGGABLE GENOME, NUCLEAR HORMONE RECEPTOR, CLINICALLY ACTIONABLE, TRANSCRIPTION FACTOR BINDING
