# Supplementary material for: GWAS for male-pattern baldness identifies 71 susceptibility loci explaining 38% of the risk
Source: Nat Commun. 2017 Nov 17;8:1584. doi: 10.1038/s41467-017-01490-8 (PMC5691155; doi:10.1038/s41467-017-01490-8)
Supplement: Supplementary file 14 — Supplementary Data 11 [file 41467_2017_1490_MOESM14_ESM.xlsx]

## Sheet: Foglio1
Supplementary Data 11: List of pathways considered for defining genes associated to androgens for the prioritization.
Pathway	External ID	Source	HGNC Symbol
Androgen and Estrogen Metabolism	SMP00068	SMPDB	CYP19A1,AKR1D1,CYP17A1,UGT2B17,HSD3B1,SULT2B1,STS,SULT1E1,HSD17B1,SRD5A1,HSD17B3,UGT2B11
Androgen receptor signaling pathway	WP138	Wikipathways	RNF14,CCNE1,PPAP2A,SUMO1,RAD9A,FKBP4,AKT1,RLN1,CAV1,RAN,NR0B2,PARK7,GNB2L1,RELA,BRCA1,SP1,CREB1,NR2C2,KLK3,PATZ1,MDM2,CCND1,KAT5,KAT7,RUNX2,PTEN,RNF6,RNF4,AES,CDKN1A,CARM1,SMARCE1,GSK3B,DAXX,BMF,UBE3A,JUN,PIK3R2,PIK3R1,TGFB1I1,SIRT1,DSTN,RHOB,RHOA,PAK6,UBE2I,ETV5,STUB1,FLNA,EFCAB6,CREBBP,HDAC1,KDM1A,BAG1,SMAD4,SMAD3,NCOR2,NCOR1,NCOA2,NCOA3,NCOA1,STAT3,NCOA4,FHL2,LIMK2,SRC,KAT2B,EP300,PIAS2,PIAS3,…
Androgen and estrogen biosynthesis and metabolism	Androgen_and_estrogen_biosynthesis_and_metabolism	EHMN	CYP4F8,CYP3A43,CYP3A5,CYP2F1,CYP4F12,CYP4F11,UGT2B7,UGT2B4,SLCO3A1,CYP2C8,TPO,CYP3A7,CYP3A4,CYP4X1,CYP3A7-CYP3A51P,ARCN1,HSD3B1,HSD3B2,COPB1,COPB2,HSD17B12,MGST2,MGST3,MGST1,CYP2D6,CYP4Z1,MPO,CYP19A1,CYP2E1,SLCO2B1,CYP2J2,CYP4B1,CYP2S1,AKR1C1,SLC10A1,CYP1B1,CYP2B6,UGT2B15,UGT2B17,UGT2B10,UGT2B11,SRD5A3,SRD5A2,SRD5A1,ABCC11,SLCO4A1,SLCO1A2,CYP2C9,CYP1A1,CYP1A2,GSTZ1,UGT2B28,PRDX6,SLCO1B1,SLCO1B3,U…
Androgen biosynthesis	R_HSA_193048	Reactome	HSD17B12,LHB,CGA,CYP17A1,HSD3B1,HSD3B2,POMC,SRD5A3,SRD5A2,SRD5A1,HSD17B3
AndrogenReceptor	Pathway_AndrogenReceptor	NetPath	RNF14,HSPA5,HSPA4,FOXA1,HSPA8,SF1,AKT1,CAV1,SRY,RAN,NR0B2,PARK7,GNB2L1,BRCA1,PRMT2,SP1,TMF1,PRMT1,CREB1,SLC25A4,NR2C2,NR2C1,PATZ1,MDM2,IL6ST,BRINP1,GTF2F1,GTF2F2,CCND1,WHSC1,CCND3,KAT5,KAT7,RUNX2,PTEN,VIP,RNF6,RNF4,CCNH,DBT,AES,PNRC1,KAT2B,HSP90B1,SMARCE1,RBAK,GSK3B,XRCC5,XRCC6,AHR,DDX5,NONO,CCNE1,JUN,PIK3R2,PIK3R1,TGFB1I1,GSN,TCF4,SIRT1,CDC25B,CDC25A,PARP1,SENP1,CDK11B,HSP90AA1,DDC,STAT3,PAK6,UB…
Coregulation of Androgen receptor activity	ar_pathway	PID	KDM1A,SVIL,ZNF318,NKX3-1,PRDX1,PRKDC,FKBP4,AKT1,PTK2B,MED1,HIP1,XRCC6,NCOA2,FHL2,NCOA6,NCOA4,XRCC5,UBE3A,PA2G4,KDM4C,RANBP9,TGFB1I1,GSN,CTDSP1,CTDSP2,BRCA1,TCF4,CDKN2A,SRF,CDK6,TMF1,HNRNPA1,CDK11B,CARM1,APPL1,KLK2,KLK3,UBA3,PATZ1,PAWR,PELP1,MAK,UBE2I,CTNNB1,RPS6KA3,AR,LATS2,CCND1,VAV3,NRIP1,CASP8,TMPRSS2,PIAS3,PIAS1,PIAS4,CMTM2,SNURF,ZMIZ1,KDM3A,CCND3,TGIF1
Regulation of Androgen receptor activity	ar_tf_pathway	PID	HDAC1,SMARCC1,HDAC7,NR3C1,KAT5,MAPK14,PDE9A,SMARCE1,REL,MAP2K4,SMARCA2,KAT7,NCOA2,GNB2L1,CEBPA,EHMT2,SRY,NR0B1,EGR1,JUN,KAT2B,PKN1,MAPK8,SRC,SIRT1,APPBP2,TRIM24,TMPRSS2,RXRG,RXRA,SENP1,CARM1,NR2C2,KLK2,AR,RXRB,ZMIZ2,MDM2,EP300,HOXB13,NR2C1,DNAJA1,MAP2K6,NCOA1,SPDEF,FOXO1,GSK3B,KLK3,HSP90AA1,CREBBP,POU2F1
Nongenotropic Androgen signaling	ar_nongenomic_pathway	PID	PTK2,SRC,GNAO1,HRAS,PELP1,AKT1,PLCG1,GNAI2,GNAI3,MAP2K2,GNAI1,RAF1,RAC1,MAPK3,MAPK1,PIK3R1,PLCB1,PLCB2,PLCB3,FOS,GNB1,CREB1,AR,PIK3CA,PLCG2,MAP2K1,GNAZ,SHBG,GNG2,GNRH1,CDC42
