# Supplementary material for: GWAS for male-pattern baldness identifies 71 susceptibility loci explaining 38% of the risk
Source: Nat Commun. 2017 Nov 17;8:1584. doi: 10.1038/s41467-017-01490-8 (PMC5691155; doi:10.1038/s41467-017-01490-8)
Supplement: Supplementary file 15 — Supplementary Data 12 [file 41467_2017_1490_MOESM15_ESM.xlsx]

## Sheet: Foglio1
Supplementary Data 12: Enrichment pathway analysis results using ConsensusDBPhathway.
p-value	q-value	pathway	source	external_id	members_input_overlap	size	effective_size
9.20839e-05	0.0151018	Endochondral Ossification	Wikipathways	WP474	RUNX2; RUNX3; PTHLH; ALPL	64	63
0.000211516	0.0159521	Regulation of nuclear SMAD2/3 signaling	PID	smad2_3nuclearpathway	RUNX2; RUNX3; AR; RUNX1	79	78
0.000351173	0.0159521	Prostate cancer - Homo sapiens (human)	KEGG	path:hsa05215	PDGFA; BCL2; AR; SRD5A2	89	89
0.000661094	0.0159521	Signaling by Wnt	Reactome	R-HSA-195721	LGR4; RSPO2; WNT3; WNT10A; SOX13; DKK2	286	283
0.000687557	0.0159521	Pathways in cancer - Homo sapiens (human)	KEGG	path:hsa05200	PDGFA; RUNX1; WNT3; WNT10A; AR; FGF5; BCL2	397	397
0.000769703	0.0159521	TCF dependent signaling in response to WNT	Reactome	R-HSA-201681	WNT3; LGR4; SOX13; DKK2; RSPO2	195	192
0.000925206	0.0159521	ESC Pluripotency Pathways	Wikipathways	WP3931	WNT3; WNT10A; FGF5; PDGFA	115	115
0.000938577	0.0159521	Notch-mediated HES/HEY network	PID	hes_heypathway	RUNX2; TWIST1; AR	51	51
0.00103297	0.0159521	Proteoglycans in cancer - Homo sapiens (human)	KEGG	path:hsa05205	TWIST1; WNT3; TWIST2; IQGAP1; WNT10A	205	205
0.00106995	0.0159521	Development of pulmonary dendritic cells and macrophage subsets	Wikipathways	WP3892	RUNX2; IRF4	13	13
0.00106995	0.0159521	Activation of the TFAP2 (AP-2) family of transcription factors	Reactome	R-HSA-8866907	TFAP2C; CITED4	13	13
0.0012979	0.0177379	Caspase Cascade in Apoptosis	PID	caspase_pathway	DFFA; TOP1; BCL2	57	57
0.00198191	0.0250026	Wnt Signaling Pathway	Wikipathways	WP428	WNT3; WNT10A; PRKD1	66	66
0.00282546	0.0330983	Regulation of Apoptosis by Parathyroid Hormone-related Protein	Wikipathways	WP3872	PTHLH; BCL2	21	21
0.00310051	0.0333071	Regulation of FZD by ubiquitination	Reactome	R-HSA-4641263	LGR4; RSPO2	22	22
0.0038608	0.0333071	Integrated Pancreatic Cancer Pathway	Wikipathways	WP2377	PDGFA; DFFA; TOP1; BCL2	170	170
0.00399758	0.0333071	WNT ligand biogenesis and trafficking	Reactome	R-HSA-3238698	WNT3; WNT10A	26	25
0.00406794	0.0333071	Apoptosis	Wikipathways	WP254	IRF4; DFFA; BCL2	85	85
0.00406794	0.0333071	Apoptotic Signaling Pathway	Wikipathways	WP3639	IRF4; DFFA; BCL2	85	85
0.00428043	0.0333071	TGF_beta_Receptor	NetPath	Pathway_TGF_beta_Receptor	RUNX2; RUNX3; RUNX1; AR	176	175
0.00463761	0.0333071	Transcriptional misregulation in cancer - Homo sapiens (human)	KEGG	path:hsa05202	RUNX2; PDGFA; RUNX1; PAX3	180	179
0.0050773	0.0333071	Apoptosis Modulation and Signaling	Wikipathways	WP1772	BCL2; PRKD1; DFFA	92	92
0.0050773	0.0333071	Apoptosis Modulation and Signaling	Wikipathways	WP3911	BCL2; PRKD1; DFFA	92	92
0.0050773	0.0333071	Apoptosis Modulation and Signaling	Wikipathways	WP3912	BCL2; PRKD1; DFFA	92	92
0.0050773	0.0333071	Class B/2 (Secretin family receptors)	Reactome	R-HSA-373080	WNT3; WNT10A; PTHLH	93	92
0.00649872	0.0399647	White fat cell differentiation	Wikipathways	WP3946	EBF1; IRF4	32	32
0.00657955	0.0399647	Wnt Signaling Pathway and Pluripotency	Wikipathways	WP399	WNT3; WNT10A; PRKD1	101	101
0.00773974	0.0453327	HIV-1 Nef: Negative effector of Fas and TNF-alpha	PID	hivnefpathway	DFFA; BCL2	35	35
0.00817531	0.0454879	Wnt Signaling in Kidney Disease	Wikipathways	WP3939	WNT3; WNT10A	36	36
0.00832096	0.0454879	DNA Damage Response (only ATM dependent)	Wikipathways	WP710	WNT3; WNT10A; BCL2	110	110
