# Supplementary material for: GWAS for male-pattern baldness identifies 71 susceptibility loci explaining 38% of the risk
Source: Nat Commun. 2017 Nov 17;8:1584. doi: 10.1038/s41467-017-01490-8 (PMC5691155; doi:10.1038/s41467-017-01490-8)
Supplement: Supplementary file 16 — Supplementary Data 13 [file 41467_2017_1490_MOESM16_ESM.xlsx]

## Sheet: Foglio1
Supplementary Data 13: Enrichment gene-set analysis results using ConsensusDBPhathway.
p-value	q-value	term_goid	term_category	term_level	term_name	members_input_overlap	members_input_overlap_geneids	size	effective_size
3.64516e-10	1.65758e-08	GO:0048856	b	2	anatomical structure development	249; 367; 596; 860; 861; 864; 1879; 2250; 60529; 3232; 3662; 4137; 93649; 5075; 5077; 5154; 171483; 5396; 5587; 5744; 6716; 7022; 7062; 7150; 7227; 7291; 7473; 8826; 9580; 10352; 340419; 80326; 147495; 117581; 54790; 55366; 253558; 56978; 56987; 25949; 124540; 27123; 93166; 63950	LGR4; TWIST2; SYF2; EBF1; LCLAT1; TCHH; MYOCD; APCDD1; IQGAP1; WNT3; DMRTA2; TWIST1; WNT10A; TFAP2C; SOX13; WARS2; PTHLH; ALX4; SRD5A2; PDGFA; MSI2; TET2; HOXD3; AR; PAX1; PAX3; BBX; FGF5; RSPO2; TRPS1; IRF4; FAM9B; DKK2; TOP1; RUNX2; RUNX3; PRDM6; RUNX1; MAPT; PRRX1; BCL2; PRDM8; PRKD1; ALPL	5313	5299
5.34702e-10	1.65758e-08	GO:0044767	b	2	single-organism developmental process	249; 367; 596; 860; 861; 864; 1879; 2250; 60529; 3232; 3662; 23051; 4137; 93649; 5075; 5077; 5154; 171483; 5396; 5587; 5744; 6716; 7022; 7062; 7150; 7227; 7291; 7473; 8826; 9580; 10352; 340419; 80326; 147495; 117581; 54790; 55366; 253558; 56978; 56987; 25949; 124540; 27123; 93166; 63950	LGR4; TWIST2; SYF2; EBF1; LCLAT1; TCHH; MYOCD; APCDD1; IQGAP1; WNT3; DMRTA2; TWIST1; ZHX3; TFAP2C; SOX13; WARS2; PTHLH; ALX4; SRD5A2; PDGFA; MSI2; TET2; HOXD3; AR; PAX1; PAX3; BBX; FGF5; RSPO2; TRPS1; IRF4; FAM9B; DKK2; TOP1; RUNX2; RUNX3; PRDM6; RUNX1; MAPT; WNT10A; PRRX1; BCL2; PRDM8; PRKD1; ALPL	5610	5596
3.89623e-10	5.39353e-08	GO:0007275	b	3	multicellular organism development	249; 367; 596; 860; 861; 864; 1879; 2250; 60529; 3232; 3662; 4137; 93649; 5075; 5077; 5154; 5396; 5587; 5744; 6716; 7022; 7062; 7150; 7227; 7291; 7473; 8826; 9580; 10352; 340419; 80326; 147495; 117581; 54790; 55366; 253558; 56978; 56987; 25949; 27123; 93166; 63950	LGR4; TWIST2; SYF2; EBF1; LCLAT1; TCHH; MYOCD; APCDD1; IQGAP1; DMRTA2; TWIST1; WNT10A; TFAP2C; SOX13; WARS2; PTHLH; ALX4; SRD5A2; PDGFA; TET2; HOXD3; AR; PAX1; PAX3; BBX; FGF5; RSPO2; TRPS1; IRF4; WNT3; DKK2; TOP1; RUNX2; RUNX3; PRDM6; RUNX1; MAPT; PRRX1; BCL2; PRDM8; PRKD1; ALPL	4862	4849
5.61826e-10	5.39353e-08	GO:0001503	b	3	ossification	249; 596; 860; 861; 864; 23051; 5587; 5744; 7291; 7473; 340419; 117581; 55366	LGR4; WNT3; RSPO2; TWIST1; ZHX3; TWIST2; PTHLH; RUNX2; RUNX3; RUNX1; ALPL; PRKD1; BCL2	368	367
4.16277e-10	1.04902e-07	GO:0030154	b	4	cell differentiation	249; 367; 596; 860; 861; 864; 2250; 3232; 3662; 23051; 4137; 124540; 93649; 5075; 5077; 171483; 5396; 5587; 5744; 6716; 7062; 7227; 7291; 7473; 8826; 9580; 10352; 340419; 80326; 147495; 117581; 54790; 55366; 56978; 93166; 63950	LGR4; TWIST2; TCHH; MYOCD; APCDD1; IQGAP1; WNT3; DMRTA2; TWIST1; ZHX3; SOX13; WARS2; PTHLH; SRD5A2; MSI2; TET2; HOXD3; AR; PAX1; PAX3; FGF5; RSPO2; TRPS1; IRF4; FAM9B; RUNX2; RUNX3; PRDM6; RUNX1; MAPT; WNT10A; PRRX1; BCL2; PRDM8; PRKD1; ALPL	3603	3594
1.64251e-09	1.05121e-07	GO:0048869	b	3	cellular developmental process	249; 367; 596; 860; 861; 864; 2250; 3232; 3662; 23051; 4137; 93649; 5075; 5077; 171483; 5396; 5587; 5744; 6716; 7062; 7227; 7291; 7473; 8826; 9580; 10352; 340419; 80326; 147495; 117581; 54790; 55366; 56978; 124540; 93166; 63950	LGR4; TWIST2; TCHH; MYOCD; APCDD1; IQGAP1; WNT3; DMRTA2; TWIST1; ZHX3; SOX13; WARS2; PTHLH; SRD5A2; MSI2; TET2; HOXD3; AR; PAX1; PAX3; FGF5; RSPO2; TRPS1; IRF4; FAM9B; RUNX2; RUNX3; PRDM6; RUNX1; MAPT; WNT10A; PRRX1; BCL2; PRDM8; PRKD1; ALPL	3779	3770
1.69797e-09	2.13945e-07	GO:0001501	b	4	skeletal system development	249; 860; 861; 864; 60529; 3232; 5075; 5396; 5744; 6716; 7227; 7291; 340419; 56987	RSPO2; TRPS1; TWIST1; PTHLH; HOXD3; RUNX2; RUNX3; RUNX1; PAX1; BBX; PRRX1; SRD5A2; ALX4; ALPL	489	487
5.41869e-09	2.60097e-07	GO:0048513	b	3	animal organ development	249; 367; 596; 860; 861; 864; 60529; 3232; 3662; 4137; 93649; 5075; 5077; 5154; 5396; 5744; 6716; 7022; 7062; 7227; 7291; 7473; 8826; 9580; 340419; 80326; 147495; 54790; 55366; 56987; 25949; 63950	LGR4; SYF2; TCHH; MYOCD; APCDD1; IQGAP1; DMRTA2; TWIST1; WNT10A; TFAP2C; SOX13; PTHLH; ALX4; SRD5A2; PDGFA; TET2; HOXD3; AR; PAX1; PAX3; BBX; RSPO2; TRPS1; IRF4; WNT3; RUNX2; RUNX3; RUNX1; MAPT; PRRX1; BCL2; ALPL	3149	3143
1.53902e-08	3.18065e-07	GO:0044707	b	2	single-multicellular organism process	249; 367; 596; 860; 861; 864; 1879; 2250; 60529; 3232; 3662; 23051; 4137; 93649; 5075; 5077; 5154; 5396; 5587; 5744; 6716; 7022; 7062; 7150; 7227; 7291; 7473; 8826; 9580; 10352; 340419; 80326; 147495; 117581; 54790; 55366; 253558; 56978; 56987; 25949; 27123; 93166; 63950; 64784	LGR4; TWIST2; SYF2; EBF1; LCLAT1; CRTC3; TCHH; MYOCD; APCDD1; IQGAP1; DMRTA2; TWIST1; ZHX3; TFAP2C; SOX13; WARS2; PTHLH; ALX4; SRD5A2; PDGFA; TET2; HOXD3; AR; PAX1; PAX3; BBX; FGF5; RSPO2; TRPS1; IRF4; WNT3; DKK2; TOP1; RUNX2; RUNX3; PRDM6; RUNX1; MAPT; WNT10A; PRRX1; BCL2; PRDM8; PRKD1; ALPL	5925	5908
1.23081e-08	3.93859e-07	GO:0003677	m	4	DNA binding	367; 596; 860; 861; 864; 1879; 2306; 60529; 3232; 3662; 23051; 93649; 5075; 5077; 5396; 7022; 7150; 7227; 7291; 9580; 117581; 54790; 56978; 56987; 58499; 26040; 387103; 63950	SETBP1; TWIST2; EBF1; MYOCD; TWIST1; ZHX3; TFAP2C; SOX13; ALX4; TET2; FOXD2; HOXD3; ZNF462; AR; PAX1; PAX3; BBX; CENPW; TRPS1; IRF4; DMRTA2; TOP1; RUNX2; RUNX3; RUNX1; PRRX1; PRDM8; BCL2	2530	2515
1.38417e-08	5.31522e-07	GO:0048731	b	3	system development	249; 367; 596; 860; 861; 864; 2250; 60529; 3232; 3662; 4137; 93649; 5075; 5077; 5154; 5396; 5587; 5744; 6716; 7022; 7062; 7227; 7291; 7473; 8826; 9580; 10352; 340419; 80326; 147495; 54790; 55366; 56978; 56987; 25949; 93166; 63950	LGR4; SYF2; TCHH; MYOCD; APCDD1; IQGAP1; DMRTA2; TWIST1; WNT10A; TFAP2C; SOX13; WARS2; PTHLH; ALX4; SRD5A2; PDGFA; TET2; HOXD3; AR; PAX1; PAX3; BBX; FGF5; RSPO2; TRPS1; IRF4; WNT3; RUNX2; RUNX3; PRDM6; RUNX1; MAPT; PRRX1; BCL2; PRDM8; PRKD1; ALPL	4290	4279
3.78043e-09	6.87777e-07	GO:0001649	b	5	osteoblast differentiation	249; 860; 5587; 5744; 7291; 7473; 340419; 117581; 23051; 55366	RSPO2; LGR4; TWIST1; ZHX3; TWIST2; PTHLH; RUNX2; WNT3; PRKD1; ALPL	209	209
1.37142e-08	6.87777e-07	GO:0051173	b	5	positive regulation of nitrogen compound metabolic process	367; 860; 861; 864; 1879; 60529; 3662; 93649; 5075; 5077; 5154; 5396; 5587; 5744; 7022; 7227; 7291; 54790; 55366; 58499; 26053; 64784; 163732	LGR4; AUTS2; EBF1; CRTC3; MYOCD; TWIST1; TFAP2C; PTHLH; ALX4; CITED4; PDGFA; TET2; ZNF462; AR; PAX1; PAX3; TRPS1; IRF4; RUNX2; RUNX3; RUNX1; PRRX1; PRKD1	1721	1712
1.44907e-08	6.87777e-07	GO:0009891	b	5	positive regulation of biosynthetic process	367; 860; 861; 864; 1879; 60529; 3662; 93649; 5075; 5077; 5154; 5396; 5587; 5744; 7022; 7227; 7291; 54790; 55366; 58499; 26053; 64784; 163732	LGR4; AUTS2; EBF1; CRTC3; MYOCD; TWIST1; TFAP2C; PTHLH; ALX4; CITED4; PDGFA; TET2; ZNF462; AR; PAX1; PAX3; TRPS1; IRF4; RUNX2; RUNX3; RUNX1; PRRX1; PRKD1	1726	1717
1.47909e-08	6.87777e-07	GO:0010468	b	5	regulation of gene expression	367; 596; 860; 861; 864; 1879; 2250; 2306; 60529; 3232; 3662; 93649; 5075; 5077; 5396; 5587; 5744; 7022; 7150; 7227; 7291; 7473; 9580; 80326; 117581; 23051; 54790; 55366; 56978; 56987; 58499; 26053; 93166; 83879; 63950; 64784; 163732	LGR4; TWIST2; AUTS2; EBF1; CRTC3; MYOCD; DMRTA2; TWIST1; WNT10A; TFAP2C; SOX13; PTHLH; ALX4; CDCA7; CITED4; TET2; FOXD2; HOXD3; ZNF462; AR; PAX1; PAX3; BBX; FGF5; TRPS1; IRF4; WNT3; TOP1; RUNX2; RUNX3; PRDM6; RUNX1; ZHX3; PRRX1; PRDM8; PRKD1; BCL2	4304	4289
2.35764e-08	7.54445e-07	GO:0009888	b	3	tissue development	249; 596; 860; 861; 864; 60529; 3232; 93649; 5075; 5077; 5154; 5396; 5744; 7062; 7227; 7291; 7473; 8826; 340419; 80326; 147495; 55366; 63950	LGR4; TCHH; MYOCD; APCDD1; IQGAP1; DMRTA2; TWIST1; WNT10A; PTHLH; ALX4; PDGFA; HOXD3; PAX1; PAX3; RSPO2; TRPS1; WNT3; RUNX2; RUNX3; RUNX1; PRRX1; BCL2; ALPL	1765	1762
1.21626e-07	2.7974e-06	GO:0043565	m	5	sequence-specific DNA binding	367; 596; 860; 861; 864; 2306; 60529; 3232; 3662; 93649; 5077; 5396; 7022; 7150; 7227; 9580; 63950	RUNX1; TRPS1; IRF4; DMRTA2; TFAP2C; SOX13; FOXD2; TOP1; ALX4; RUNX2; RUNX3; AR; MYOCD; PAX3; PRRX1; HOXD3; BCL2	1054	1046
1.68647e-07	3.03565e-06	GO:0003700	m	2	transcription factor activity, sequence-specific DNA binding	367; 860; 861; 864; 1879; 2306; 60529; 3232; 3662; 23051; 93649; 5075; 5077; 7022; 7227; 7291; 9580; 63950	TRPS1; RUNX1; PAX3; IRF4; TWIST1; ZHX3; TFAP2C; SOX13; FOXD2; ALX4; RUNX2; RUNX3; DMRTA2; AR; PAX1; MYOCD; EBF1; HOXD3	1205	1205
1.96406e-07	7.30629e-06	GO:0019219	b	5	regulation of nucleobase-containing compound metabolic process	367; 860; 861; 864; 1676; 1879; 2306; 60529; 3232; 3662; 93649; 5075; 5077; 5154; 5396; 5587; 5744; 7022; 7227; 7291; 9580; 117581; 23051; 54790; 55366; 56978; 56987; 58499; 26053; 93166; 83879; 63950; 64784; 163732	LGR4; SOX13; AUTS2; EBF1; CRTC3; MYOCD; TWIST1; ZHX3; TFAP2C; TWIST2; PTHLH; ALX4; CDCA7; CITED4; PDGFA; TET2; FOXD2; DFFA; HOXD3; ZNF462; AR; PAX1; PAX3; BBX; TRPS1; IRF4; DMRTA2; RUNX2; RUNX3; PRDM6; RUNX1; PRRX1; PRDM8; PRKD1	4066	4052
1.12097e-07	7.84058e-06	GO:0048522	b	4	positive regulation of cellular process	13; 367; 596; 860; 861; 864; 1676; 1879; 2250; 60529; 3232; 3662; 23051; 4137; 93649; 5075; 5077; 5154; 5396; 5587; 5744; 7022; 7227; 7291; 7473; 8826; 340419; 83715; 54790; 55366; 58499; 25949; 26053; 27123; 63950; 64784; 163732	LGR4; SYF2; EBF1; ESPN; CRTC3; MYOCD; AUTS2; IQGAP1; DMRTA2; TWIST1; ZHX3; TFAP2C; PTHLH; ALX4; CITED4; PDGFA; TET2; DFFA; HOXD3; ZNF462; AADAC; PAX1; PAX3; FGF5; RSPO2; TRPS1; IRF4; WNT3; DKK2; RUNX2; RUNX3; RUNX1; MAPT; PRRX1; PRKD1; AR; BCL2	4629	4611
1.24454e-07	7.84058e-06	GO:0009893	b	4	positive regulation of metabolic process	13; 367; 596; 860; 861; 864; 1879; 60529; 3232; 3662; 93649; 5075; 5077; 5154; 5396; 5587; 5744; 7022; 7227; 7291; 7473; 8826; 80326; 54790; 55366; 58499; 26053; 64784; 163732	LGR4; AUTS2; EBF1; CRTC3; MYOCD; IQGAP1; TWIST1; WNT10A; TFAP2C; PTHLH; ALX4; CITED4; PDGFA; TET2; HOXD3; ZNF462; AADAC; PAX1; PAX3; TRPS1; IRF4; WNT3; RUNX2; RUNX3; RUNX1; PRRX1; PRKD1; AR; BCL2	2995	2982
1.81652e-07	8.84723e-06	GO:0061448	b	4	connective tissue development	860; 861; 864; 3232; 5154; 5396; 5744; 7227; 340419	PDGFA; TRPS1; RSPO2; PTHLH; HOXD3; RUNX2; RUNX3; RUNX1; PRRX1	239	238
2.10648e-07	8.84723e-06	GO:0045595	b	4	regulation of cell differentiation	367; 596; 860; 861; 864; 3232; 3662; 23051; 4137; 93649; 5396; 5587; 5744; 7227; 7291; 7473; 9580; 117581; 93166; 63950	WNT3; RUNX1; DMRTA2; TWIST2; IRF4; TWIST1; ZHX3; SOX13; PTHLH; HOXD3; RUNX2; RUNX3; PRDM6; AR; MYOCD; MAPT; PRRX1; TRPS1; PRKD1; BCL2	1517	1512
3.76128e-07	9.17686e-06	GO:0050793	b	3	regulation of developmental process	367; 596; 860; 861; 864; 3232; 3662; 23051; 4137; 93649; 5154; 5396; 5587; 5744; 7227; 7291; 7473; 9580; 340419; 80326; 117581; 55366; 93166; 63950	LGR4; SOX13; MYOCD; DMRTA2; TWIST1; ZHX3; TWIST2; PTHLH; PDGFA; HOXD3; AR; RSPO2; TRPS1; IRF4; WNT3; RUNX2; RUNX3; PRDM6; RUNX1; MAPT; WNT10A; PRRX1; PRKD1; BCL2	2225	2219
4.30165e-07	9.17686e-06	GO:0001942	b	3	hair follicle development	596; 60529; 5154; 80326; 147495; 55366	LGR4; PDGFA; WNT10A; ALX4; APCDD1; BCL2	80	80
4.30165e-07	9.17686e-06	GO:0022404	b	3	molting cycle process	596; 60529; 5154; 80326; 147495; 55366	LGR4; PDGFA; WNT10A; ALX4; APCDD1; BCL2	80	80
3.14767e-07	9.75776e-06	GO:0035136	b	5	forelimb morphogenesis	860; 60529; 7291; 7473; 340419	RUNX2; TWIST1; RSPO2; WNT3; ALX4	40	40
2.81155e-07	1.01216e-05	GO:0051216	b	4	cartilage development	860; 861; 864; 3232; 5396; 5744; 7227; 340419	RSPO2; TRPS1; PTHLH; HOXD3; RUNX2; RUNX3; RUNX1; PRRX1	182	181
4.58067e-07	1.15886e-05	GO:0010604	b	5	positive regulation of macromolecule metabolic process	367; 596; 860; 861; 864; 1879; 60529; 3232; 3662; 93649; 5075; 5077; 5154; 5396; 5587; 7022; 7227; 7291; 7473; 8826; 80326; 54790; 55366; 58499; 26053; 64784; 163732	LGR4; AUTS2; EBF1; CRTC3; MYOCD; IQGAP1; TWIST1; WNT10A; TFAP2C; ALX4; CITED4; PDGFA; TET2; HOXD3; ZNF462; AR; PAX1; PAX3; TRPS1; IRF4; WNT3; RUNX2; RUNX3; RUNX1; PRRX1; PRKD1; BCL2	2795	2783
4.98434e-07	1.15886e-05	GO:0098773	b	5	skin epidermis development	596; 60529; 5154; 80326; 147495; 55366	LGR4; PDGFA; WNT10A; ALX4; APCDD1; BCL2	82	82
6.20851e-07	1.28309e-05	GO:0031326	b	5	regulation of cellular biosynthetic process	367; 596; 860; 861; 864; 1879; 2306; 60529; 3232; 3662; 93649; 5075; 5077; 5154; 5396; 5587; 5744; 7022; 7227; 7291; 9580; 117581; 23051; 54790; 55366; 56978; 56987; 58499; 26053; 93166; 83879; 63950; 64784; 163732	LGR4; SOX13; AUTS2; EBF1; CRTC3; MYOCD; TWIST1; ZHX3; TFAP2C; TWIST2; PTHLH; ALX4; CDCA7; CITED4; PDGFA; TET2; FOXD2; HOXD3; ZNF462; AR; PAX1; PAX3; BBX; TRPS1; IRF4; DMRTA2; RUNX2; RUNX3; PRDM6; RUNX1; PRRX1; PRDM8; PRKD1; BCL2	4256	4243
4.30165e-07	1.35502e-05	GO:0022405	b	4	hair cycle process	596; 60529; 5154; 80326; 147495; 55366	LGR4; PDGFA; WNT10A; ALX4; APCDD1; BCL2	80	80
7.45253e-07	1.38617e-05	GO:0010556	b	5	regulation of macromolecule biosynthetic process	367; 596; 860; 861; 864; 1879; 2306; 60529; 3232; 3662; 93649; 5075; 5077; 5154; 5396; 5587; 7022; 7227; 7291; 9580; 117581; 23051; 54790; 55366; 56978; 56987; 58499; 26053; 93166; 83879; 63950; 64784; 163732	LGR4; SOX13; AUTS2; EBF1; CRTC3; MYOCD; TWIST1; ZHX3; TFAP2C; TWIST2; ALX4; CDCA7; CITED4; PDGFA; TET2; FOXD2; HOXD3; ZNF462; AR; PAX1; PAX3; BBX; TRPS1; IRF4; DMRTA2; RUNX2; RUNX3; PRDM6; RUNX1; PRRX1; PRDM8; PRKD1; BCL2	4071	4059
7.54755e-07	1.44913e-05	GO:0048518	b	3	positive regulation of biological process	13; 367; 596; 860; 861; 864; 1676; 1879; 2250; 60529; 3232; 3662; 23051; 4137; 93649; 5075; 5077; 5154; 5396; 5587; 5744; 7022; 7227; 7291; 7473; 8826; 340419; 80326; 83715; 54790; 55366; 58499; 25949; 26053; 27123; 63950; 64784; 163732	LGR4; SYF2; EBF1; ESPN; CRTC3; MYOCD; AUTS2; IQGAP1; DMRTA2; TWIST1; ZHX3; TFAP2C; PTHLH; ALX4; CITED4; PDGFA; TET2; DFFA; HOXD3; ZNF462; AADAC; PAX1; PAX3; FGF5; RSPO2; TRPS1; IRF4; WNT3; DKK2; RUNX2; RUNX3; RUNX1; MAPT; WNT10A; PRRX1; PRKD1; AR; BCL2	5198	5179
1.18497e-06	1.8367e-05	GO:0009653	b	2	anatomical structure morphogenesis	249; 596; 860; 861; 60529; 3232; 4137; 93649; 5075; 5077; 5154; 5396; 5587; 7227; 7291; 7473; 8826; 9580; 10352; 340419; 80326; 54790; 55366; 25949	LGR4; SYF2; MYOCD; IQGAP1; TWIST1; WNT10A; SOX13; WARS2; ALX4; PDGFA; TET2; HOXD3; PAX1; PAX3; RSPO2; TRPS1; WNT3; RUNX2; RUNX1; MAPT; PRRX1; BCL2; PRKD1; ALPL	2366	2362
1.17489e-06	1.92292e-05	GO:0051252	b	5	regulation of RNA metabolic process	367; 860; 861; 864; 1879; 2306; 60529; 3232; 3662; 93649; 5075; 5077; 5396; 5587; 7022; 7227; 7291; 9580; 117581; 23051; 54790; 55366; 56978; 56987; 58499; 26053; 93166; 83879; 63950; 64784; 163732	LGR4; SOX13; AUTS2; EBF1; CRTC3; MYOCD; TWIST1; ZHX3; TFAP2C; TWIST2; ALX4; CDCA7; CITED4; TET2; FOXD2; HOXD3; ZNF462; AR; PAX1; PAX3; BBX; TRPS1; IRF4; DMRTA2; RUNX2; RUNX3; PRDM6; RUNX1; PRRX1; PRDM8; PRKD1	3727	3714
1.24059e-06	1.92292e-05	GO:0006351	b	5	transcription, DNA-templated	367; 860; 861; 864; 1879; 2306; 60529; 3232; 3662; 93649; 5075; 5077; 5396; 5587; 7022; 7227; 7291; 9580; 117581; 23051; 54790; 55366; 56978; 56987; 58499; 26053; 93166; 83879; 63950; 64784; 163732	LGR4; SOX13; AUTS2; EBF1; CRTC3; MYOCD; TWIST1; ZHX3; TFAP2C; TWIST2; ALX4; CDCA7; CITED4; TET2; FOXD2; HOXD3; ZNF462; AR; PAX1; PAX3; BBX; TRPS1; IRF4; DMRTA2; RUNX2; RUNX3; PRDM6; RUNX1; PRRX1; PRDM8; PRKD1	3738	3723
8.38223e-07	2.34703e-05	GO:0009889	b	4	regulation of biosynthetic process	367; 596; 860; 861; 864; 1879; 2306; 60529; 3232; 3662; 23051; 93649; 5075; 5077; 5154; 5396; 5587; 5744; 7022; 7227; 7291; 9580; 117581; 54790; 55366; 56978; 56987; 58499; 26053; 93166; 83879; 63950; 64784; 163732	LGR4; TWIST2; AUTS2; EBF1; CRTC3; MYOCD; TWIST1; ZHX3; TFAP2C; SOX13; PTHLH; ALX4; CDCA7; CITED4; PDGFA; TET2; FOXD2; HOXD3; ZNF462; AR; PAX1; PAX3; BBX; TRPS1; IRF4; DMRTA2; RUNX2; RUNX3; PRDM6; RUNX1; PRRX1; PRDM8; PRKD1; BCL2	4308	4295
1.66293e-06	2.37927e-05	GO:0031325	b	5	positive regulation of cellular metabolic process	13; 367; 596; 860; 861; 864; 1879; 60529; 3662; 93649; 5075; 5077; 5154; 5396; 5587; 5744; 7022; 7227; 7291; 8826; 54790; 55366; 58499; 26053; 64784; 163732	LGR4; AUTS2; EBF1; CRTC3; MYOCD; IQGAP1; TWIST1; TFAP2C; PTHLH; ALX4; CITED4; PDGFA; TET2; ZNF462; AADAC; PAX1; PAX3; TRPS1; IRF4; RUNX2; RUNX3; RUNX1; PRRX1; PRKD1; AR; BCL2	2789	2776
1.11931e-06	2.66829e-05	GO:0051171	b	4	regulation of nitrogen compound metabolic process	367; 860; 861; 864; 1676; 1879; 2306; 60529; 3232; 3662; 23051; 93649; 5075; 5077; 5154; 5396; 5587; 5744; 7022; 7227; 7291; 9580; 117581; 54790; 55366; 56978; 56987; 58499; 26053; 93166; 83879; 63950; 64784; 163732	LGR4; TWIST2; AUTS2; EBF1; CRTC3; MYOCD; TWIST1; ZHX3; TFAP2C; SOX13; PTHLH; ALX4; CDCA7; CITED4; PDGFA; TET2; FOXD2; DFFA; HOXD3; ZNF462; AR; PAX1; PAX3; BBX; TRPS1; IRF4; DMRTA2; RUNX2; RUNX3; PRDM6; RUNX1; PRRX1; PRDM8; PRKD1	4360	4346
1.16473e-06	2.66829e-05	GO:0060255	b	4	regulation of macromolecule metabolic process	367; 596; 860; 861; 864; 1676; 1879; 2250; 2306; 60529; 3232; 3662; 23051; 93649; 5075; 5077; 5154; 5396; 5587; 5744; 7022; 7150; 7227; 7291; 7473; 8826; 9580; 80326; 117581; 54790; 55366; 56978; 56987; 58499; 26053; 93166; 83879; 63950; 64784; 163732	LGR4; TWIST2; AUTS2; EBF1; CRTC3; MYOCD; IQGAP1; DMRTA2; TWIST1; ZHX3; TFAP2C; SOX13; PTHLH; ALX4; CDCA7; CITED4; PDGFA; TET2; FOXD2; DFFA; HOXD3; ZNF462; AR; PAX1; PAX3; BBX; FGF5; TRPS1; IRF4; WNT3; TOP1; RUNX2; RUNX3; PRDM6; RUNX1; WNT10A; PRRX1; PRDM8; PRKD1; BCL2	5762	5741
1.54523e-06	2.69712e-05	GO:0009887	b	3	animal organ morphogenesis	249; 596; 860; 60529; 3232; 5075; 5077; 5154; 5396; 7227; 7291; 340419; 80326; 54790; 55366	PDGFA; TRPS1; RSPO2; TWIST1; WNT10A; TET2; LGR4; HOXD3; RUNX2; PAX1; PAX3; ALPL; PRRX1; ALX4; BCL2	977	975
1.70979e-06	2.73567e-05	GO:0042303	b	3	molting cycle	596; 60529; 5154; 80326; 147495; 55366	LGR4; PDGFA; WNT10A; ALX4; APCDD1; BCL2	102	101
2.05914e-06	2.73571e-05	GO:0022008	b	5	neurogenesis	596; 860; 861; 864; 2250; 3232; 4137; 5396; 5587; 7291; 7473; 8826; 340419; 80326; 147495; 56978; 93166; 63950	WNT3; DMRTA2; IQGAP1; RSPO2; TWIST1; WNT10A; HOXD3; RUNX2; RUNX3; PRDM6; RUNX1; MAPT; PRRX1; APCDD1; FGF5; PRDM8; PRKD1; BCL2	1433	1430
1.31454e-06	2.76054e-05	GO:0010467	b	4	gene expression	367; 596; 860; 861; 864; 1879; 2306; 60529; 3232; 3662; 23051; 93649; 5075; 5077; 5396; 5587; 5744; 7022; 7150; 7227; 7291; 7473; 9580; 10352; 80326; 117581; 54790; 55366; 56978; 56987; 58499; 25949; 26053; 93166; 83879; 63950; 64784; 163732	LGR4; TWIST2; SYF2; EBF1; CRTC3; MYOCD; AUTS2; DMRTA2; TWIST1; ZHX3; TFAP2C; SOX13; WARS2; PTHLH; ALX4; CDCA7; CITED4; TET2; FOXD2; HOXD3; ZNF462; AR; PAX1; PAX3; BBX; TRPS1; IRF4; WNT3; TOP1; RUNX2; RUNX3; PRDM6; RUNX1; WNT10A; PRRX1; PRDM8; PRKD1; BCL2	5310	5286
1.99799e-06	2.95088e-05	GO:0019222	b	3	regulation of metabolic process	13; 367; 596; 860; 861; 864; 1676; 1879; 2250; 2306; 60529; 3232; 3662; 23051; 93649; 5075; 5077; 5154; 5396; 5587; 5744; 7022; 7150; 7227; 7291; 7473; 8826; 9580; 80326; 117581; 54790; 55366; 56978; 56987; 58499; 26053; 93166; 83879; 63950; 64784; 163732	LGR4; TWIST2; AUTS2; EBF1; CRTC3; MYOCD; IQGAP1; DMRTA2; TWIST1; ZHX3; TFAP2C; SOX13; PTHLH; ALX4; CDCA7; CITED4; PDGFA; TET2; FOXD2; DFFA; HOXD3; ZNF462; AADAC; PAX1; PAX3; BBX; FGF5; TRPS1; IRF4; WNT3; TOP1; RUNX2; RUNX3; PRDM6; RUNX1; WNT10A; PRRX1; PRDM8; PRKD1; AR; BCL2	6121	6099
1.70979e-06	3.31436e-05	GO:0042633	b	4	hair cycle	596; 60529; 5154; 80326; 147495; 55366	LGR4; PDGFA; WNT10A; ALX4; APCDD1; BCL2	102	101
2.09599e-06	3.35358e-05	GO:0001228	m	4	transcriptional activator activity, RNA polymerase II transcription regulatory region sequence-specific binding	367; 860; 861; 1879; 60529; 3662; 93649; 7022; 7227	RUNX1; IRF4; TFAP2C; ALX4; RUNX2; AR; MYOCD; EBF1; TRPS1	319	319
2.79064e-06	3.46039e-05	GO:0032774	b	5	RNA biosynthetic process	367; 860; 861; 864; 1879; 2306; 60529; 3232; 3662; 93649; 5075; 5077; 5396; 5587; 7022; 7227; 7291; 9580; 117581; 23051; 54790; 55366; 56978; 56987; 58499; 26053; 93166; 83879; 63950; 64784; 163732	LGR4; SOX13; AUTS2; EBF1; CRTC3; MYOCD; TWIST1; ZHX3; TFAP2C; TWIST2; ALX4; CDCA7; CITED4; TET2; FOXD2; HOXD3; ZNF462; AR; PAX1; PAX3; BBX; TRPS1; IRF4; DMRTA2; RUNX2; RUNX3; PRDM6; RUNX1; PRRX1; PRDM8; PRKD1	3877	3861
2.59065e-06	4.66316e-05	GO:0045165	b	4	cell fate commitment	596; 860; 3662; 5396; 7227; 7473; 80326; 63950	TRPS1; IRF4; WNT3; WNT10A; RUNX2; DMRTA2; PRRX1; BCL2	243	243
3.14316e-06	5.28051e-05	GO:0034654	b	4	nucleobase-containing compound biosynthetic process	367; 860; 861; 864; 1879; 2306; 60529; 3232; 3662; 23051; 93649; 5075; 5077; 5154; 5396; 5587; 5744; 7022; 7227; 7291; 9580; 117581; 54790; 55366; 56978; 56987; 58499; 26053; 93166; 83879; 63950; 64784; 163732	LGR4; SOX13; AUTS2; EBF1; CRTC3; MYOCD; TWIST1; ZHX3; TFAP2C; TWIST2; PTHLH; ALX4; CDCA7; CITED4; PDGFA; TET2; FOXD2; HOXD3; ZNF462; AR; PAX1; PAX3; BBX; TRPS1; IRF4; DMRTA2; RUNX2; RUNX3; PRDM6; RUNX1; PRRX1; PRDM8; PRKD1	4333	4314
2.3516e-06	5.879e-05	GO:0000981	m	3	RNA polymerase II transcription factor activity, sequence-specific DNA binding	367; 860; 861; 864; 1879; 2306; 60529; 3662; 93649; 7022; 7227; 7291	RUNX1; IRF4; TWIST1; TFAP2C; FOXD2; ALX4; RUNX2; RUNX3; AR; MYOCD; EBF1; TRPS1	631	631
4.44389e-06	6.72755e-05	GO:0018130	b	4	heterocycle biosynthetic process	367; 860; 861; 864; 1879; 2306; 60529; 3232; 3662; 23051; 93649; 5075; 5077; 5154; 5396; 5587; 5744; 7022; 7227; 7291; 9580; 117581; 54790; 55366; 56978; 56987; 58499; 26053; 93166; 83879; 63950; 64784; 163732	LGR4; SOX13; AUTS2; EBF1; CRTC3; MYOCD; TWIST1; ZHX3; TFAP2C; TWIST2; PTHLH; ALX4; CDCA7; CITED4; PDGFA; TET2; FOXD2; HOXD3; ZNF462; AR; PAX1; PAX3; BBX; TRPS1; IRF4; DMRTA2; RUNX2; RUNX3; PRDM6; RUNX1; PRRX1; PRDM8; PRKD1	4398	4379
4.53842e-06	6.72755e-05	GO:0019438	b	4	aromatic compound biosynthetic process	367; 860; 861; 864; 1879; 2306; 60529; 3232; 3662; 23051; 93649; 5075; 5077; 5154; 5396; 5587; 5744; 7022; 7227; 7291; 9580; 117581; 54790; 55366; 56978; 56987; 58499; 26053; 93166; 83879; 63950; 64784; 163732	LGR4; SOX13; AUTS2; EBF1; CRTC3; MYOCD; TWIST1; ZHX3; TFAP2C; TWIST2; PTHLH; ALX4; CDCA7; CITED4; PDGFA; TET2; FOXD2; HOXD3; ZNF462; AR; PAX1; PAX3; BBX; TRPS1; IRF4; DMRTA2; RUNX2; RUNX3; PRDM6; RUNX1; PRRX1; PRDM8; PRKD1	4402	4383
4.96801e-06	6.95521e-05	GO:0090304	b	4	nucleic acid metabolic process	367; 860; 861; 864; 1676; 1879; 2306; 60529; 3232; 3662; 23051; 93649; 5075; 5077; 5154; 5396; 5587; 7022; 7150; 7227; 7291; 9580; 10352; 117581; 54790; 55366; 56978; 56987; 58499; 25949; 26053; 93166; 83879; 63950; 64784; 163732	LGR4; TWIST2; SYF2; EBF1; CRTC3; MYOCD; AUTS2; TWIST1; ZHX3; TFAP2C; SOX13; WARS2; ALX4; CDCA7; CITED4; PDGFA; TET2; FOXD2; DFFA; HOXD3; ZNF462; AR; PAX1; PAX3; BBX; TRPS1; IRF4; DMRTA2; TOP1; RUNX2; RUNX3; PRDM6; RUNX1; PRRX1; PRDM8; PRKD1	5107	5083
5.29281e-06	7.01994e-05	GO:2000026	b	4	regulation of multicellular organismal development	596; 860; 861; 3232; 3662; 4137; 93649; 5154; 5396; 5587; 5744; 7227; 7291; 7473; 9580; 340419; 80326; 55366; 63950	LGR4; PDGFA; TRPS1; DMRTA2; IRF4; TWIST1; WNT10A; RSPO2; SOX13; PTHLH; HOXD3; RUNX2; WNT3; RUNX1; MYOCD; MAPT; PRRX1; PRKD1; BCL2	1694	1690
6.75286e-06	7.20305e-05	GO:0001067	m	4	regulatory region nucleic acid binding	367; 860; 861; 864; 60529; 3662; 93649; 7022; 7150; 7227; 7291; 9580; 63950	RUNX1; DMRTA2; IRF4; TWIST1; TFAP2C; SOX13; TOP1; ALX4; RUNX2; RUNX3; AR; MYOCD; TRPS1	834	826
6.48084e-06	7.53398e-05	GO:0030326	b	5	embryonic limb morphogenesis	860; 60529; 5396; 7291; 7473; 340419	RSPO2; TWIST1; ALX4; RUNX2; WNT3; PRRX1	127	127
6.66516e-06	7.66493e-05	GO:0000975	m	5	regulatory region DNA binding	367; 860; 861; 864; 60529; 3662; 93649; 7022; 7150; 7227; 7291; 9580; 63950	RUNX1; DMRTA2; IRF4; TWIST1; TFAP2C; SOX13; TOP1; ALX4; RUNX2; RUNX3; AR; MYOCD; TRPS1	833	825
6.48084e-06	8.16586e-05	GO:0035113	b	4	embryonic appendage morphogenesis	860; 60529; 5396; 7291; 7473; 340419	RSPO2; TWIST1; ALX4; RUNX2; WNT3; PRRX1	127	127
6.55936e-06	8.1992e-05	GO:0003676	m	3	nucleic acid binding	367; 596; 860; 861; 864; 1879; 2306; 60529; 3232; 3662; 23051; 93649; 5075; 5077; 5396; 7022; 7150; 7227; 7291; 9580; 117581; 54790; 56978; 56987; 58499; 25949; 26040; 124540; 387103; 93166; 63950	SETBP1; TWIST2; SYF2; EBF1; MYOCD; TWIST1; ZHX3; TFAP2C; SOX13; ALX4; MSI2; TET2; FOXD2; HOXD3; ZNF462; AR; PAX1; PAX3; BBX; CENPW; TRPS1; IRF4; DMRTA2; TOP1; RUNX2; RUNX3; PRDM6; RUNX1; PRRX1; PRDM8; BCL2	4037	4015
7.67724e-06	9.21268e-05	GO:0034645	b	4	cellular macromolecule biosynthetic process	367; 596; 860; 861; 864; 1879; 2306; 60529; 3232; 3662; 23051; 93649; 5075; 5077; 5154; 5396; 5587; 7022; 7150; 7227; 7291; 9580; 10352; 117581; 54790; 55366; 56978; 56987; 58499; 26053; 93166; 83879; 63950; 64784; 163732	LGR4; TWIST2; AUTS2; EBF1; CRTC3; MYOCD; TWIST1; ZHX3; TFAP2C; SOX13; WARS2; ALX4; CDCA7; CITED4; PDGFA; TET2; FOXD2; HOXD3; ZNF462; AR; PAX1; PAX3; BBX; TRPS1; IRF4; DMRTA2; TOP1; RUNX2; RUNX3; PRDM6; RUNX1; PRRX1; PRDM8; PRKD1; BCL2	4963	4940
8.12616e-06	9.30815e-05	GO:1901362	b	4	organic cyclic compound biosynthetic process	367; 860; 861; 864; 1879; 2306; 60529; 3232; 3662; 23051; 93649; 5075; 5077; 5154; 5396; 5587; 5744; 7022; 7227; 7291; 9580; 117581; 54790; 55366; 56978; 56987; 58499; 26053; 93166; 83879; 63950; 64784; 163732	LGR4; SOX13; AUTS2; EBF1; CRTC3; MYOCD; TWIST1; ZHX3; TFAP2C; TWIST2; PTHLH; ALX4; CDCA7; CITED4; PDGFA; TET2; FOXD2; HOXD3; ZNF462; AR; PAX1; PAX3; BBX; TRPS1; IRF4; DMRTA2; RUNX2; RUNX3; PRDM6; RUNX1; PRRX1; PRDM8; PRKD1	4515	4496
9.37174e-06	0.000102538	GO:0035137	b	5	hindlimb morphogenesis	60529; 7291; 7473; 340419	TWIST1; WNT3; RSPO2; ALX4	37	37
8.10107e-06	0.0001111	GO:0006725	b	3	cellular aromatic compound metabolic process	367; 596; 860; 861; 864; 1676; 1879; 2306; 60529; 3232; 3662; 23051; 93649; 5075; 5077; 5154; 5396; 5587; 5744; 6716; 7022; 7150; 7227; 7291; 9580; 10352; 117581; 54790; 55366; 56978; 56987; 58499; 25949; 26053; 93166; 83879; 63950; 64784; 163732	LGR4; TWIST2; SYF2; EBF1; CRTC3; MYOCD; AUTS2; TWIST1; ZHX3; TFAP2C; SOX13; WARS2; PTHLH; ALX4; CDCA7; SRD5A2; CITED4; PDGFA; TET2; FOXD2; DFFA; HOXD3; ZNF462; AR; PAX1; PAX3; BBX; TRPS1; IRF4; DMRTA2; TOP1; RUNX2; RUNX3; PRDM6; RUNX1; PRRX1; PRDM8; PRKD1; BCL2	5934	5907
1.02219e-05	0.000111996	GO:0048705	b	4	skeletal system morphogenesis	249; 860; 60529; 3232; 5075; 5396; 7291	TWIST1; HOXD3; RUNX2; PAX1; PRRX1; ALX4; ALPL	210	209
1.47481e-05	0.000122901	GO:0019904	m	3	protein domain specific binding	596; 860; 1879; 60529; 4137; 5077; 5396; 7291; 7473; 8826; 83715	WNT3; MAPT; ESPN; TWIST1; ALX4; RUNX2; PRRX1; PAX3; EBF1; IQGAP1; BCL2	631	631
1.18667e-05	0.000124601	GO:0008544	b	4	epidermis development	596; 60529; 5154; 5744; 7062; 80326; 147495; 55366	PDGFA; LGR4; WNT10A; PTHLH; ALX4; TCHH; APCDD1; BCL2	300	299
1.24671e-05	0.000125669	GO:0016070	b	4	RNA metabolic process	367; 860; 861; 864; 1879; 2306; 60529; 3232; 3662; 23051; 93649; 5075; 5077; 5396; 5587; 7022; 7227; 7291; 9580; 10352; 117581; 54790; 55366; 56978; 56987; 58499; 25949; 26053; 93166; 83879; 63950; 64784; 163732	LGR4; SOX13; SYF2; EBF1; CRTC3; MYOCD; AUTS2; TWIST1; ZHX3; TFAP2C; TWIST2; WARS2; ALX4; CDCA7; CITED4; TET2; FOXD2; HOXD3; ZNF462; AR; PAX1; PAX3; BBX; TRPS1; IRF4; DMRTA2; RUNX2; RUNX3; PRDM6; RUNX1; PRRX1; PRDM8; PRKD1	4602	4582
1.08452e-05	0.000134481	GO:0009058	b	2	biosynthetic process	367; 596; 860; 861; 864; 1879; 2250; 2306; 60529; 3232; 3662; 23051; 93649; 5075; 5077; 5154; 5396; 5587; 5744; 6716; 7022; 7150; 7227; 7291; 9580; 10352; 117581; 54790; 55366; 55711; 253558; 56978; 56987; 58499; 26053; 93166; 83879; 63950; 64784; 163732	LGR4; TWIST2; AUTS2; EBF1; LCLAT1; CRTC3; MYOCD; TWIST1; ZHX3; TFAP2C; SOX13; WARS2; PTHLH; ALX4; CDCA7; SRD5A2; CITED4; PDGFA; TET2; FOXD2; HOXD3; ZNF462; AR; PAX1; PAX3; BBX; FGF5; TRPS1; IRF4; DMRTA2; TOP1; RUNX2; RUNX3; PRDM6; RUNX1; FAR2; PRRX1; PRDM8; PRKD1; BCL2	6247	6222
1.88617e-05	0.000144607	GO:0003690	m	5	double-stranded DNA binding	367; 860; 861; 864; 60529; 3662; 93649; 7022; 7150; 7227; 9580; 63950	RUNX1; IRF4; DMRTA2; TFAP2C; SOX13; TOP1; ALX4; RUNX2; RUNX3; AR; MYOCD; TRPS1	784	775
1.55646e-05	0.000150857	GO:0035108	b	4	limb morphogenesis	860; 60529; 5396; 7291; 7473; 340419	RSPO2; TWIST1; ALX4; RUNX2; WNT3; PRRX1	148	148
1.65187e-05	0.000154174	GO:0009059	b	4	macromolecule biosynthetic process	367; 596; 860; 861; 864; 1879; 2306; 60529; 3232; 3662; 23051; 93649; 5075; 5077; 5154; 5396; 5587; 7022; 7150; 7227; 7291; 9580; 10352; 117581; 54790; 55366; 56978; 56987; 58499; 26053; 93166; 83879; 63950; 64784; 163732	LGR4; TWIST2; AUTS2; EBF1; CRTC3; MYOCD; TWIST1; ZHX3; TFAP2C; SOX13; WARS2; ALX4; CDCA7; CITED4; PDGFA; TET2; FOXD2; HOXD3; ZNF462; AR; PAX1; PAX3; BBX; TRPS1; IRF4; DMRTA2; TOP1; RUNX2; RUNX3; PRDM6; RUNX1; PRRX1; PRDM8; PRKD1; BCL2	5125	5102
2.0171e-05	0.000181539	GO:0044271	b	4	cellular nitrogen compound biosynthetic process	367; 860; 861; 864; 1879; 2306; 60529; 3232; 3662; 23051; 93649; 5075; 5077; 5154; 5396; 5587; 5744; 7022; 7227; 7291; 9580; 10352; 117581; 54790; 55366; 56978; 56987; 58499; 26053; 93166; 83879; 63950; 64784; 163732	LGR4; TWIST2; AUTS2; EBF1; CRTC3; MYOCD; TWIST1; ZHX3; TFAP2C; SOX13; WARS2; PTHLH; ALX4; CDCA7; CITED4; PDGFA; TET2; FOXD2; HOXD3; ZNF462; AR; PAX1; PAX3; BBX; TRPS1; IRF4; DMRTA2; RUNX2; RUNX3; PRDM6; RUNX1; PRRX1; PRDM8; PRKD1	4935	4912
1.47505e-05	0.000186776	GO:0044249	b	3	cellular biosynthetic process	367; 596; 860; 861; 864; 1879; 2250; 2306; 60529; 3232; 3662; 23051; 93649; 5075; 5077; 5154; 5396; 5587; 5744; 6716; 7022; 7150; 7227; 7291; 9580; 10352; 117581; 54790; 55366; 253558; 56978; 56987; 58499; 26053; 93166; 83879; 63950; 64784; 163732	LGR4; TWIST2; AUTS2; EBF1; LCLAT1; CRTC3; MYOCD; TWIST1; ZHX3; TFAP2C; SOX13; WARS2; PTHLH; ALX4; CDCA7; SRD5A2; CITED4; PDGFA; TET2; FOXD2; HOXD3; ZNF462; AR; PAX1; PAX3; BBX; FGF5; TRPS1; IRF4; DMRTA2; TOP1; RUNX2; RUNX3; PRDM6; RUNX1; PRRX1; PRDM8; PRKD1; BCL2	6068	6043
1.55646e-05	0.000186776	GO:0035107	b	3	appendage morphogenesis	860; 60529; 5396; 7291; 7473; 340419	RSPO2; TWIST1; ALX4; RUNX2; WNT3; PRRX1	148	148
1.84375e-05	0.000208235	GO:1901360	b	3	organic cyclic compound metabolic process	367; 596; 860; 861; 864; 1676; 1879; 2306; 60529; 3232; 3662; 23051; 93649; 5075; 5077; 5154; 5396; 5587; 5744; 6716; 7022; 7150; 7227; 7291; 9580; 10352; 117581; 54790; 55366; 56978; 56987; 58499; 25949; 26053; 93166; 83879; 63950; 64784; 163732	LGR4; TWIST2; SYF2; EBF1; CRTC3; MYOCD; AUTS2; TWIST1; ZHX3; TFAP2C; SOX13; WARS2; PTHLH; ALX4; CDCA7; SRD5A2; CITED4; PDGFA; TET2; FOXD2; DFFA; HOXD3; ZNF462; AR; PAX1; PAX3; BBX; TRPS1; IRF4; DMRTA2; TOP1; RUNX2; RUNX3; PRDM6; RUNX1; PRRX1; PRDM8; PRKD1; BCL2	6122	6095
2.05977e-05	0.000219709	GO:0046483	b	3	heterocycle metabolic process	367; 860; 861; 864; 1676; 1879; 2306; 60529; 3232; 3662; 23051; 93649; 5075; 5077; 5154; 5396; 5587; 5744; 6716; 7022; 7150; 7227; 7291; 9580; 10352; 117581; 54790; 55366; 56978; 56987; 58499; 25949; 26053; 93166; 83879; 63950; 64784; 163732	LGR4; TWIST2; SYF2; EBF1; CRTC3; MYOCD; AUTS2; TWIST1; ZHX3; TFAP2C; SOX13; WARS2; PTHLH; ALX4; CDCA7; SRD5A2; CITED4; PDGFA; TET2; FOXD2; DFFA; HOXD3; ZNF462; AR; PAX1; PAX3; BBX; TRPS1; IRF4; DMRTA2; TOP1; RUNX2; RUNX3; PRDM6; RUNX1; PRRX1; PRDM8; PRKD1	5900	5873
2.14492e-05	0.000221642	GO:0048704	b	5	embryonic skeletal system morphogenesis	860; 60529; 3232; 5396; 7291	RUNX2; PRRX1; HOXD3; TWIST1; ALX4	93	93
2.634e-05	0.000228886	GO:0043588	b	4	skin development	596; 60529; 5154; 7062; 80326; 147495; 55366	PDGFA; LGR4; WNT10A; ALX4; TCHH; APCDD1; BCL2	242	242
2.63034e-05	0.000257496	GO:0002062	b	5	chondrocyte differentiation	860; 861; 864; 5744; 7227	RUNX2; RUNX3; RUNX1; TRPS1; PTHLH	98	97
2.78253e-05	0.000258776	GO:0048863	b	5	stem cell differentiation	860; 124540; 93649; 7291; 7473; 80326	TWIST1; MSI2; RUNX2; WNT3; MYOCD; WNT10A	164	164
2.92516e-05	0.000259086	GO:2000027	b	5	regulation of organ morphogenesis	596; 860; 5154; 7291; 340419; 80326; 55366	PDGFA; RSPO2; TWIST1; WNT10A; LGR4; RUNX2; BCL2	246	246
3.21496e-05	0.000270056	GO:0080090	b	4	regulation of primary metabolic process	13; 367; 596; 860; 861; 864; 1676; 1879; 2306; 60529; 3232; 3662; 23051; 93649; 5075; 5077; 5154; 5396; 5587; 5744; 7022; 7227; 7291; 8826; 9580; 117581; 54790; 55366; 56978; 56987; 58499; 26053; 93166; 83879; 63950; 64784; 163732	LGR4; TWIST2; AUTS2; EBF1; CRTC3; MYOCD; IQGAP1; TWIST1; ZHX3; TFAP2C; SOX13; PTHLH; ALX4; CDCA7; CITED4; PDGFA; TET2; FOXD2; DFFA; HOXD3; ZNF462; AADAC; PAX1; PAX3; BBX; TRPS1; IRF4; DMRTA2; RUNX2; RUNX3; PRDM6; RUNX1; PRRX1; PRDM8; PRKD1; AR; BCL2	5752	5732
3.40534e-05	0.000276821	GO:0060173	b	4	limb development	860; 60529; 5396; 7291; 7473; 340419	RSPO2; TWIST1; ALX4; RUNX2; WNT3; PRRX1	170	170
3.53059e-05	0.000282447	GO:0071837	m	4	HMG box domain binding	60529; 5077; 5396	PRRX1; PAX3; ALX4	18	18
2.85402e-05	0.000288406	GO:0006139	b	3	nucleobase-containing compound metabolic process	367; 860; 861; 864; 1676; 1879; 2306; 60529; 3232; 3662; 23051; 93649; 5075; 5077; 5154; 5396; 5587; 5744; 7022; 7150; 7227; 7291; 9580; 10352; 117581; 54790; 55366; 56978; 56987; 58499; 25949; 26053; 93166; 83879; 63950; 64784; 163732	LGR4; TWIST2; SYF2; EBF1; CRTC3; MYOCD; AUTS2; TWIST1; ZHX3; TFAP2C; SOX13; WARS2; PTHLH; ALX4; CDCA7; CITED4; PDGFA; TET2; FOXD2; DFFA; HOXD3; ZNF462; AR; PAX1; PAX3; BBX; TRPS1; IRF4; DMRTA2; TOP1; RUNX2; RUNX3; PRDM6; RUNX1; PRRX1; PRDM8; PRKD1	5731	5704
3.65619e-05	0.000309115	GO:0045597	b	5	positive regulation of cell differentiation	367; 596; 860; 861; 3232; 4137; 93649; 5587; 7291; 7473; 23051; 63950	RUNX1; DMRTA2; TWIST1; ZHX3; HOXD3; RUNX2; WNT3; AR; MYOCD; MAPT; PRKD1; BCL2	830	829
4.13557e-05	0.000325676	GO:0031323	b	4	regulation of cellular metabolic process	13; 367; 596; 860; 861; 864; 1676; 1879; 2306; 60529; 3232; 3662; 23051; 93649; 5075; 5077; 5154; 5396; 5587; 5744; 7022; 7227; 7291; 8826; 9580; 117581; 54790; 55366; 56978; 56987; 58499; 26053; 93166; 83879; 63950; 64784; 163732	LGR4; TWIST2; AUTS2; EBF1; CRTC3; MYOCD; IQGAP1; TWIST1; ZHX3; TFAP2C; SOX13; PTHLH; ALX4; CDCA7; CITED4; PDGFA; TET2; FOXD2; DFFA; HOXD3; ZNF462; AADAC; PAX1; PAX3; BBX; TRPS1; IRF4; DMRTA2; RUNX2; RUNX3; PRDM6; RUNX1; PRRX1; PRDM8; PRKD1; AR; BCL2	5813	5792
3.40534e-05	0.000326912	GO:0048736	b	3	appendage development	860; 60529; 5396; 7291; 7473; 340419	RSPO2; TWIST1; ALX4; RUNX2; WNT3; PRRX1	170	170
4.06131e-05	0.000328436	GO:0008284	b	5	positive regulation of cell proliferation	367; 596; 860; 2250; 93649; 5154; 5396; 5587; 5744; 7291; 25949; 63950	PDGFA; SYF2; TWIST1; PTHLH; RUNX2; DMRTA2; AR; MYOCD; PRRX1; FGF5; PRKD1; BCL2	839	838
4.68854e-05	0.000348508	GO:0030278	b	4	regulation of ossification	596; 860; 23051; 5587; 7291; 117581	TWIST1; ZHX3; TWIST2; RUNX2; PRKD1; BCL2	181	180
4.7021e-05	0.000348508	GO:0007399	b	4	nervous system development	596; 860; 861; 864; 2250; 3232; 4137; 5077; 5396; 5587; 6716; 7291; 7473; 8826; 340419; 80326; 147495; 56978; 93166; 63950	WNT3; DMRTA2; PAX3; IQGAP1; RSPO2; TWIST1; WNT10A; HOXD3; RUNX2; RUNX3; PRDM6; RUNX1; MAPT; APCDD1; PRRX1; SRD5A2; FGF5; PRDM8; PRKD1; BCL2	2157	2152
4.00584e-05	0.000366248	GO:0060348	b	3	bone development	249; 860; 5075; 6716; 7291; 56987	TWIST1; RUNX2; PAX1; BBX; SRD5A2; ALPL	176	175
5.14292e-05	0.00037029	GO:0051094	b	4	positive regulation of developmental process	367; 596; 860; 861; 3232; 23051; 4137; 93649; 5154; 5587; 7291; 7473; 55366; 63950	PDGFA; RUNX1; DMRTA2; LGR4; TWIST1; ZHX3; HOXD3; RUNX2; WNT3; AR; MYOCD; MAPT; PRKD1; BCL2	1152	1151
4.81798e-05	0.000373393	GO:0018022	b	5	peptidyl-lysine methylation	3662; 399818; 54790; 26053; 93166	METTL10; TET2; AUTS2; PRDM6; IRF4	110	110
5.47959e-05	0.000407682	GO:0045667	b	5	regulation of osteoblast differentiation	860; 5587; 7291; 117581; 23051	RUNX2; TWIST1; TWIST2; PRKD1; ZHX3	113	113
5.95823e-05	0.000417076	GO:0042476	b	4	odontogenesis	249; 860; 7291; 340419; 80326	RUNX2; TWIST1; RSPO2; WNT10A; ALPL	115	115
6.08394e-05	0.000512155	GO:0032835	b	3	glomerulus development	596; 5154; 8826; 55366	LGR4; PDGFA; IQGAP1; BCL2	59	59
6.13519e-05	0.000512155	GO:1901576	b	3	organic substance biosynthetic process	367; 596; 860; 861; 864; 1879; 2250; 2306; 60529; 3232; 3662; 23051; 93649; 5075; 5077; 5154; 5396; 5587; 5744; 7022; 7150; 7227; 7291; 9580; 10352; 117581; 54790; 55366; 253558; 56978; 56987; 58499; 26053; 93166; 83879; 63950; 64784; 163732	LGR4; TWIST2; AUTS2; EBF1; LCLAT1; CRTC3; MYOCD; TWIST1; ZHX3; TFAP2C; SOX13; WARS2; PTHLH; ALX4; CDCA7; CITED4; PDGFA; TET2; FOXD2; HOXD3; ZNF462; AR; PAX1; PAX3; BBX; FGF5; TRPS1; IRF4; DMRTA2; TOP1; RUNX2; RUNX3; PRDM6; RUNX1; PRRX1; PRDM8; PRKD1; BCL2	6162	6137
7.89225e-05	0.000564599	GO:0048706	b	5	embryonic skeletal system development	860; 60529; 3232; 5396; 7291	RUNX2; PRRX1; HOXD3; TWIST1; ALX4	122	122
7.29902e-05	0.000583921	GO:0048468	b	3	cell development	596; 860; 861; 864; 3232; 4137; 93649; 171483; 5396; 5587; 5744; 7227; 7291; 7473; 8826; 56978; 124540; 63950	WNT3; TRPS1; TWIST1; DMRTA2; IQGAP1; FAM9B; MSI2; PTHLH; HOXD3; RUNX2; RUNX3; RUNX1; MYOCD; MAPT; PRRX1; PRDM8; PRKD1; BCL2	1859	1856
7.98232e-05	0.000613042	GO:0051239	b	3	regulation of multicellular organismal process	596; 860; 861; 3232; 3662; 23051; 4137; 93649; 5154; 5396; 5587; 5744; 7227; 7291; 7473; 8826; 9580; 340419; 80326; 117581; 55366; 63950	LGR4; TWIST2; MYOCD; IQGAP1; TWIST1; ZHX3; SOX13; PTHLH; PDGFA; HOXD3; RSPO2; TRPS1; IRF4; DMRTA2; RUNX2; WNT3; RUNX1; MAPT; WNT10A; PRRX1; PRKD1; BCL2	2622	2616
0.000126461	0.000790381	GO:0008134	m	3	transcription factor binding	367; 596; 860; 861; 3662; 93649; 7227; 7291; 64784	RUNX1; IRF4; TWIST1; RUNX2; CRTC3; AR; MYOCD; TRPS1; BCL2	537	536
0.000137344	0.000935423	GO:0009790	b	4	embryo development	860; 60529; 3232; 5075; 5077; 5154; 5396; 7150; 7291; 7473; 340419; 25949	PDGFA; SYF2; RSPO2; TWIST1; TOP1; HOXD3; RUNX2; WNT3; PAX1; PAX3; PRRX1; ALX4	952	952
0.000146698	0.000972841	GO:0001655	b	4	urogenital system development	367; 596; 93649; 5154; 8826; 54790; 55366	PDGFA; LGR4; TET2; AR; MYOCD; IQGAP1; BCL2	318	318
0.000176347	0.001014	GO:0001077	m	5	transcriptional activator activity, RNA polymerase II core promoter proximal region sequence-specific binding	367; 860; 1879; 3662; 93649; 7022	IRF4; TFAP2C; RUNX2; AR; MYOCD; EBF1	229	229
0.000141162	0.00104243	GO:0048565	b	3	digestive tract development	596; 60529; 93649; 7227; 55366	LGR4; ALX4; TRPS1; MYOCD; BCL2	138	138
0.000177717	0.00114832	GO:0006325	b	4	chromatin organization	3662; 93649; 5587; 7150; 7291; 54790; 58499; 26053; 387103; 93166	AUTS2; IRF4; TWIST1; TET2; TOP1; CENPW; PRDM6; MYOCD; ZNF462; PRKD1	693	692
0.000171934	0.00122264	GO:0048732	b	3	gland development	367; 596; 3232; 5075; 5154; 7473; 80326; 54790	PDGFA; WNT3; WNT10A; TET2; HOXD3; AR; PAX1; BCL2	437	437
0.000208392	0.00131287	GO:0055123	b	4	digestive system development	596; 60529; 93649; 7227; 55366	LGR4; ALX4; TRPS1; MYOCD; BCL2	150	150
0.00029489	0.00135649	GO:0001105	m	5	RNA polymerase II transcription coactivator activity	93649; 5396; 163732	PRRX1; MYOCD; CITED4	36	36
0.000230183	0.00141478	GO:0060349	b	4	bone morphogenesis	249; 860; 5075; 7291	RUNX2; TWIST1; PAX1; ALPL	83	83
0.000142566	0.00147318	GO:0008283	b	2	cell proliferation	367; 596; 860; 861; 864; 2250; 93649; 5075; 5154; 5396; 5587; 5744; 7022; 7291; 55366; 25949; 83879; 63950	PDGFA; RUNX1; SYF2; DMRTA2; LGR4; TWIST1; CDCA7; TFAP2C; PTHLH; RUNX2; RUNX3; AR; PAX1; MYOCD; PRRX1; FGF5; PRKD1; BCL2	1967	1955
0.000283573	0.00170144	GO:0042127	b	4	regulation of cell proliferation	367; 596; 860; 864; 2250; 93649; 5154; 5396; 5587; 5744; 7022; 7291; 25949; 83879; 63950	PDGFA; SYF2; DMRTA2; TWIST1; CDCA7; TFAP2C; PTHLH; RUNX2; RUNX3; AR; MYOCD; PRRX1; FGF5; PRKD1; BCL2	1532	1523
0.000297663	0.00174444	GO:0006479	b	4	protein methylation	3662; 399818; 54790; 26053; 93166	METTL10; TET2; AUTS2; PRDM6; IRF4	162	162
0.000324211	0.00207495	GO:0046982	m	4	protein heterodimerization activity	596; 861; 60529; 23051; 5154; 7291; 387103; 63950	PDGFA; TWIST1; ZHX3; ALX4; DMRTA2; RUNX1; CENPW; BCL2	482	480
0.000386119	0.00221141	GO:0060429	b	4	epithelium development	596; 60529; 5075; 5154; 7062; 7291; 7473; 8826; 340419; 80326; 147495; 55366	PDGFA; RSPO2; TWIST1; WNT10A; LGR4; ALX4; WNT3; TCHH; PAX1; APCDD1; IQGAP1; BCL2	1065	1065
0.000417883	0.00234014	GO:0051101	b	4	regulation of DNA binding	3662; 93649; 7291; 58499	TWIST1; ZNF462; MYOCD; IRF4	97	97
0.00044319	0.00242791	GO:0070848	b	4	response to growth factor	860; 864; 2250; 93649; 5154; 5587; 7291; 8826; 80326	PDGFA; TWIST1; WNT10A; IQGAP1; RUNX2; RUNX3; MYOCD; FGF5; PRKD1	637	635
0.00047834	0.00256472	GO:0051240	b	4	positive regulation of multicellular organismal process	596; 860; 861; 3232; 3662; 23051; 4137; 93649; 5154; 5587; 7291; 7473; 55366; 63950	PDGFA; DMRTA2; IRF4; TWIST1; ZHX3; LGR4; HOXD3; RUNX2; WNT3; RUNX1; MYOCD; MAPT; PRKD1; BCL2	1426	1424
0.000390612	0.00269088	GO:0030182	b	5	neuron differentiation	596; 860; 861; 864; 3232; 4137; 5396; 5587; 7473; 8826; 340419; 80326; 63950	IQGAP1; DMRTA2; RSPO2; WNT3; WNT10A; HOXD3; RUNX2; RUNX3; RUNX1; MAPT; PRRX1; PRKD1; BCL2	1231	1228
0.000516718	0.00271277	GO:0072001	b	4	renal system development	596; 93649; 5154; 8826; 54790; 55366	PDGFA; LGR4; TET2; MYOCD; IQGAP1; BCL2	280	280
0.000530058	0.00272601	GO:0022603	b	4	regulation of anatomical structure morphogenesis	596; 860; 861; 4137; 5154; 5587; 7291; 7473; 340419; 80326; 55366	PDGFA; RSPO2; TWIST1; WNT10A; LGR4; RUNX2; WNT3; RUNX1; MAPT; PRKD1; BCL2	947	945
0.000469204	0.0032174	GO:0034641	b	3	cellular nitrogen compound metabolic process	367; 860; 861; 864; 1676; 1879; 2306; 60529; 3232; 3662; 23051; 93649; 5075; 5077; 5154; 5396; 5587; 5744; 7022; 7150; 7227; 7291; 9580; 10352; 117581; 54790; 55366; 56978; 56987; 58499; 25949; 26053; 93166; 83879; 63950; 64784; 163732	LGR4; TWIST2; SYF2; EBF1; CRTC3; MYOCD; AUTS2; TWIST1; ZHX3; TFAP2C; SOX13; WARS2; PTHLH; ALX4; CDCA7; CITED4; PDGFA; TET2; FOXD2; DFFA; HOXD3; ZNF462; AR; PAX1; PAX3; BBX; TRPS1; IRF4; DMRTA2; TOP1; RUNX2; RUNX3; PRDM6; RUNX1; PRRX1; PRDM8; PRKD1	6467	6435
0.000516718	0.00342103	GO:0007548	b	3	sex differentiation	367; 596; 6716; 7022; 55366; 63950	LGR4; DMRTA2; TFAP2C; AR; SRD5A2; BCL2	280	280
0.000926043	0.00354983	GO:0098811	m	5	transcriptional repressor activity, RNA polymerase II activating transcription factor binding	93649; 5396; 163732	PRRX1; MYOCD; CITED4	53	53
0.000572617	0.00380381	GO:0032330	b	5	regulation of chondrocyte differentiation	860; 5744; 7227	RUNX2; TRPS1; PTHLH	46	45
0.000610991	0.00391877	GO:0043388	b	5	positive regulation of DNA binding	3662; 93649; 7291	TWIST1; MYOCD; IRF4	46	46
0.00044319	0.0039254	GO:0003006	b	2	developmental process involved in reproduction	249; 367; 596; 93649; 171483; 6716; 7022; 55366; 63950	LGR4; FAM9B; TFAP2C; DMRTA2; AR; MYOCD; SRD5A2; ALPL; BCL2	635	635
0.000884294	0.00442147	GO:0046983	m	3	protein dimerization activity	367; 596; 861; 60529; 23051; 5154; 7022; 7291; 117581; 387103; 93166; 63950	PDGFA; RUNX1; TWIST1; ZHX3; TFAP2C; TWIST2; ALX4; DMRTA2; PRDM6; AR; CENPW; BCL2	1171	1169
0.000699232	0.00447509	GO:0048568	b	3	embryonic organ development	860; 60529; 3232; 5154; 5396; 7291; 25949	PDGFA; SYF2; TWIST1; HOXD3; RUNX2; PRRX1; ALX4	412	412
0.000875878	0.00543044	GO:0050994	b	5	regulation of lipid catabolic process	13; 7291; 64784	TWIST1; CRTC3; AADAC	52	52
0.000975951	0.00585571	GO:0048935	b	5	peripheral nervous system neuron development	861; 864	RUNX3; RUNX1	13	13
0.00104769	0.00601998	GO:0009792	b	5	embryo development ending in birth or egg hatching	860; 60529; 3232; 5075; 5077; 5396; 7291; 25949	SYF2; TWIST1; HOXD3; RUNX2; PAX1; PAX3; PRRX1; ALX4	574	574
0.00106806	0.00601998	GO:0016569	b	5	covalent chromatin modification	3662; 93649; 5587; 7291; 54790; 26053; 93166	AUTS2; IRF4; TWIST1; TET2; PRDM6; MYOCD; PRKD1	443	443
0.000990434	0.0061343	GO:0048598	b	3	embryonic morphogenesis	860; 60529; 3232; 5396; 7291; 7473; 340419; 25949	RSPO2; SYF2; TWIST1; HOXD3; RUNX2; WNT3; PRRX1; ALX4	569	569
0.00123218	0.0065716	GO:0000982	m	4	transcription factor activity, RNA polymerase II core promoter proximal region sequence-specific binding	367; 860; 1879; 3662; 93649; 7022	IRF4; TFAP2C; RUNX2; AR; MYOCD; EBF1	331	331
0.00110757	0.00664545	GO:0035295	b	3	tube development	596; 60529; 93649; 5154; 7227; 7291; 340419; 55366	PDGFA; TRPS1; RSPO2; TWIST1; LGR4; ALX4; MYOCD; BCL2	579	579
0.00114482	0.00666076	GO:1904888	b	3	cranial skeletal system development	860; 5396; 7291	RUNX2; PRRX1; TWIST1	57	57
0.00132587	0.00668239	GO:0031214	b	4	biomineral tissue development	249; 7291; 340419; 55366	TWIST1; RSPO2; LGR4; ALPL	133	132
0.00130767	0.00715371	GO:0032793	b	5	positive regulation of CREB transcription factor activity	5587; 64784	CRTC3; PRKD1	15	15
0.00132587	0.00748727	GO:0072006	b	3	nephron development	596; 5154; 8826; 55366	LGR4; PDGFA; IQGAP1; BCL2	132	132
0.00146083	0.00759742	GO:0061035	b	5	regulation of cartilage development	860; 5744; 7227	RUNX2; TRPS1; PTHLH	63	62
0.00148003	0.00759742	GO:1904018	b	5	positive regulation of vasculature development	861; 93649; 5587; 7291	TWIST1; RUNX1; MYOCD; PRKD1	136	136
0.00151132	0.00759742	GO:0071363	b	5	cellular response to growth factor stimulus	860; 2250; 93649; 5154; 5587; 7291; 8826; 80326	PDGFA; TWIST1; WNT10A; IQGAP1; RUNX2; MYOCD; FGF5; PRKD1	609	608
0.00102483	0.00798361	GO:1901363	m	2	heterocyclic compound binding	367; 596; 860; 861; 864; 1879; 2306; 60529; 3232; 3662; 23051; 93649; 5075; 5077; 5396; 5587; 7022; 7150; 7227; 7291; 9580; 9886; 10352; 117581; 54790; 56978; 56987; 58499; 25949; 26040; 124540; 387103; 93166; 63950	SETBP1; TWIST2; SYF2; EBF1; BBX; MYOCD; TWIST1; ZHX3; TFAP2C; SOX13; WARS2; ALX4; MSI2; TET2; FOXD2; HOXD3; ZNF462; AR; PAX1; PAX3; RHOBTB1; CENPW; TRPS1; IRF4; DMRTA2; TOP1; RUNX2; RUNX3; PRDM6; RUNX1; PRRX1; PRDM8; PRKD1; BCL2	5944	5910
0.0013306	0.00798361	GO:0097159	m	2	organic cyclic compound binding	367; 596; 860; 861; 864; 1879; 2306; 60529; 3232; 3662; 23051; 93649; 5075; 5077; 5396; 5587; 7022; 7150; 7227; 7291; 9580; 9886; 10352; 117581; 54790; 56978; 56987; 58499; 25949; 26040; 124540; 387103; 93166; 63950	SETBP1; TWIST2; SYF2; EBF1; BBX; MYOCD; TWIST1; ZHX3; TFAP2C; SOX13; WARS2; ALX4; MSI2; TET2; FOXD2; HOXD3; ZNF462; AR; PAX1; PAX3; RHOBTB1; CENPW; TRPS1; IRF4; DMRTA2; TOP1; RUNX2; RUNX3; PRDM6; RUNX1; PRRX1; PRDM8; PRKD1; BCL2	6024	5990
0.00171516	0.00823512	GO:1901342	b	5	regulation of vasculature development	861; 93649; 5154; 5587; 7291	TWIST1; PDGFA; RUNX1; MYOCD; PRKD1	239	239
0.00172672	0.00823512	GO:0045596	b	5	negative regulation of cell differentiation	596; 861; 93649; 5744; 7291; 7473; 117581; 93166	TWIST1; TWIST2; PTHLH; WNT3; PRDM6; RUNX1; MYOCD; BCL2	624	621
0.00168393	0.00832057	GO:0060485	b	4	mesenchyme development	596; 5075; 5077; 7291; 80326	TWIST1; WNT10A; PAX1; PAX3; BCL2	238	238
0.0015298	0.00839204	GO:0048519	b	3	negative regulation of biological process	367; 596; 860; 861; 864; 1676; 3662; 23051; 4137; 93649; 5154; 5396; 5587; 5744; 7022; 7227; 7291; 7473; 8826; 340419; 147495; 117581; 83715; 55366; 25949; 27123; 93166; 64784	LGR4; SYF2; ESPN; CRTC3; MYOCD; APCDD1; IQGAP1; TWIST1; ZHX3; TFAP2C; TWIST2; PTHLH; PDGFA; DFFA; AR; RSPO2; TRPS1; IRF4; WNT3; DKK2; RUNX2; RUNX3; PRDM6; RUNX1; MAPT; PRRX1; PRKD1; BCL2	4596	4573
0.00180914	0.00876735	GO:0007517	b	4	muscle organ development	596; 60529; 93649; 5077; 7291; 63950	TWIST1; ALX4; DMRTA2; MYOCD; PAX3; BCL2	357	357
0.00189218	0.0089968	GO:0002076	b	4	osteoblast development	860; 5744	RUNX2; PTHLH	18	18
0.00169659	0.00904846	GO:0043170	b	3	macromolecule metabolic process	367; 596; 860; 861; 864; 1676; 1879; 2250; 2306; 60529; 3232; 134510; 3662; 23051; 93649; 5075; 5077; 5154; 5396; 5480; 5587; 5744; 399818; 7022; 7150; 7227; 7291; 7473; 8826; 9580; 10352; 80326; 117581; 54790; 55366; 56978; 56987; 58499; 25949; 26053; 93166; 83879; 63950; 64784; 163732	LGR4; TWIST2; SYF2; EBF1; CRTC3; MYOCD; AUTS2; IQGAP1; UBLCP1; TWIST1; ZHX3; TFAP2C; SOX13; WARS2; PTHLH; ALX4; CDCA7; METTL10; CITED4; PDGFA; DMRTA2; TET2; FOXD2; DFFA; HOXD3; ZNF462; AR; PAX1; PAX3; BBX; FGF5; TRPS1; IRF4; WNT3; PRDM8; TOP1; RUNX2; RUNX3; PRDM6; RUNX1; WNT10A; PRRX1; PPIC; PRKD1; BCL2	9047	9007
0.00198768	0.00924271	GO:0030279	b	5	negative regulation of ossification	596; 7291; 117581	TWIST1; TWIST2; BCL2	70	69
0.00233764	0.0103193	GO:0009890	b	5	negative regulation of biosynthetic process	367; 860; 864; 93649; 5154; 5396; 7022; 7227; 7291; 117581; 23051; 55366; 93166	PDGFA; TRPS1; LGR4; TWIST1; ZHX3; TFAP2C; TWIST2; RUNX2; RUNX3; PRDM6; AR; MYOCD; PRRX1	1492	1491
0.00233885	0.0103193	GO:0002360	b	5	T cell lineage commitment	596; 3662	IRF4; BCL2	20	20
0.00238565	0.0103193	GO:1902275	b	5	regulation of chromatin organization	93649; 5587; 7291; 26053	TWIST1; AUTS2; MYOCD; PRKD1	155	155
0.00199204	0.0103371	GO:0048514	b	3	blood vessel morphogenesis	861; 93649; 5154; 5396; 5587; 7291; 10352	PDGFA; TWIST1; WARS2; RUNX1; MYOCD; PRRX1; PRKD1	494	494
0.00324948	0.0106769	GO:0008276	m	5	protein methyltransferase activity	3662; 399818; 93166	METTL10; PRDM6; IRF4	82	82
0.00141297	0.0109505	GO:0032259	b	2	methylation	3662; 399818; 54790; 56978; 26053; 93166	AUTS2; IRF4; TET2; PRDM6; METTL10; PRDM8	340	340
0.00238565	0.011133	GO:0046661	b	4	male sex differentiation	596; 6716; 7022; 55366	LGR4; SRD5A2; TFAP2C; BCL2	155	155
0.00396504	0.0113995	GO:0008170	m	5	N-methyltransferase activity	3662; 399818; 93166	METTL10; PRDM6; IRF4	88	88
0.00226502	0.0114443	GO:0044260	b	3	cellular macromolecule metabolic process	367; 596; 860; 861; 864; 1676; 1879; 2250; 2306; 60529; 3232; 134510; 3662; 23051; 93649; 5075; 5077; 5154; 5396; 5480; 5587; 399818; 7022; 7150; 7227; 7291; 8826; 9580; 10352; 117581; 54790; 55366; 56978; 56987; 58499; 25949; 26053; 93166; 83879; 63950; 64784; 163732	LGR4; TWIST2; SYF2; EBF1; CRTC3; MYOCD; AUTS2; IQGAP1; UBLCP1; TWIST1; ZHX3; TFAP2C; SOX13; WARS2; ALX4; CDCA7; METTL10; CITED4; PDGFA; TET2; FOXD2; DFFA; HOXD3; ZNF462; AR; PAX1; PAX3; BBX; FGF5; TRPS1; IRF4; DMRTA2; PRDM8; TOP1; RUNX2; RUNX3; PRDM6; RUNX1; PRRX1; PPIC; PRKD1; BCL2	8310	8273
0.00047793	0.0114703	GO:0005634	c	4	nucleus	367; 596; 860; 861; 864; 1676; 1879; 2306; 60529; 3232; 134510; 3662; 23051; 4137; 93649; 5075; 5077; 171483; 5396; 5587; 5744; 7022; 7150; 7227; 7291; 9580; 117581; 56978; 56987; 58499; 25949; 26040; 26053; 387103; 93166; 83879; 63950; 64784; 163732	SETBP1; TWIST2; SYF2; EBF1; CRTC3; MYOCD; AUTS2; UBLCP1; TWIST1; ZHX3; TFAP2C; SOX13; PTHLH; ALX4; CDCA7; CITED4; DMRTA2; FOXD2; DFFA; HOXD3; ZNF462; AR; PAX1; PAX3; BBX; CENPW; TRPS1; IRF4; FAM9B; TOP1; RUNX2; RUNX3; PRDM6; RUNX1; MAPT; PRRX1; PRDM8; PRKD1; BCL2	6988	6957
0.00251307	0.0115144	GO:0048523	b	4	negative regulation of cellular process	367; 596; 860; 861; 864; 1676; 3662; 23051; 93649; 5154; 5396; 5587; 5744; 7022; 7227; 7291; 7473; 8826; 147495; 117581; 83715; 55366; 25949; 27123; 93166; 64784	LGR4; SYF2; ESPN; CRTC3; MYOCD; APCDD1; IQGAP1; TWIST1; ZHX3; TFAP2C; TWIST2; PTHLH; PDGFA; DFFA; AR; TRPS1; IRF4; WNT3; DKK2; RUNX2; RUNX3; PRDM6; RUNX1; PRRX1; PRKD1; BCL2	4268	4247
0.00257904	0.0116012	GO:0030539	b	4	male genitalia development	6716; 55366	SRD5A2; LGR4	21	21
0.00262409	0.0116012	GO:0051093	b	4	negative regulation of developmental process	596; 861; 93649; 5744; 7291; 7473; 340419; 117581; 93166	RSPO2; TWIST1; TWIST2; PTHLH; WNT3; PRDM6; RUNX1; MYOCD; BCL2	822	819
0.00239315	0.0117817	GO:0043414	b	3	macromolecule methylation	3662; 399818; 54790; 26053; 93166	METTL10; TET2; AUTS2; PRDM6; IRF4	258	258
0.00264292	0.012686	GO:0001822	b	3	kidney development	596; 5154; 8826; 54790; 55366	LGR4; PDGFA; TET2; IQGAP1; BCL2	264	264
0.00185574	0.012784	GO:0006807	b	2	nitrogen compound metabolic process	367; 860; 861; 864; 1676; 1879; 2306; 60529; 3232; 3662; 23051; 93649; 5075; 5077; 5154; 5396; 5587; 5744; 7022; 7150; 7227; 7291; 9580; 10352; 117581; 54790; 55366; 56978; 56987; 58499; 25949; 26053; 93166; 83879; 63950; 64784; 163732	LGR4; TWIST2; SYF2; EBF1; CRTC3; MYOCD; AUTS2; TWIST1; ZHX3; TFAP2C; SOX13; WARS2; PTHLH; ALX4; CDCA7; CITED4; PDGFA; TET2; FOXD2; DFFA; HOXD3; ZNF462; AR; PAX1; PAX3; BBX; TRPS1; IRF4; DMRTA2; TOP1; RUNX2; RUNX3; PRDM6; RUNX1; PRRX1; PRDM8; PRKD1	6897	6865
0.00297248	0.0129149	GO:0051241	b	4	negative regulation of multicellular organismal process	596; 861; 93649; 5154; 5744; 7291; 7473; 340419; 117581; 55366	LGR4; PDGFA; RSPO2; TWIST1; TWIST2; PTHLH; WNT3; RUNX1; MYOCD; BCL2	1002	999
0.00313864	0.0132679	GO:0042475	b	5	odontogenesis of dentin-containing tooth	860; 340419; 80326	RUNX2; RSPO2; WNT10A	81	81
0.00233842	0.0144982	GO:0044763	b	2	single-organism cellular process	13; 249; 367; 596; 860; 861; 864; 1676; 2250; 60529; 3232; 3662; 23051; 4137; 93649; 5075; 5077; 5154; 171483; 5396; 5587; 5744; 6716; 7022; 7062; 7150; 7227; 7291; 7473; 8826; 9580; 10352; 340419; 80326; 147495; 117581; 83715; 54790; 55366; 253558; 56978; 25949; 124540; 387103; 27123; 93166; 83879; 63950; 64784	LGR4; TWIST2; SYF2; ESPN; LCLAT1; CRTC3; TCHH; MYOCD; APCDD1; IQGAP1; WNT3; DMRTA2; TWIST1; ZHX3; TFAP2C; SOX13; WARS2; PTHLH; ALX4; CDCA7; SRD5A2; PDGFA; MSI2; TET2; DFFA; HOXD3; AADAC; PAX1; PAX3; CENPW; FGF5; RSPO2; TRPS1; IRF4; FAM9B; DKK2; TOP1; RUNX2; RUNX3; PRDM6; RUNX1; MAPT; WNT10A; PRRX1; BCL2; PRDM8; PRKD1; AR; ALPL	10315	10283
0.0037168	0.0153628	GO:0045778	b	5	positive regulation of ossification	860; 5587; 23051	RUNX2; ZHX3; PRKD1	86	86
0.00366733	0.0156638	GO:0048562	b	4	embryonic organ morphogenesis	860; 60529; 3232; 5396; 7291	RUNX2; PRRX1; HOXD3; TWIST1; ALX4	285	285
0.00394522	0.0159524	GO:0001958	b	5	endochondral ossification	249; 860	RUNX2; ALPL	26	26
0.00384244	0.016116	GO:0061138	b	4	morphogenesis of a branching epithelium	596; 5154; 340419; 55366	LGR4; PDGFA; RSPO2; BCL2	177	177
0.00394522	0.016116	GO:0036075	b	4	replacement ossification	249; 860	RUNX2; ALPL	26	26
0.00396504	0.016116	GO:0001656	b	4	metanephros development	596; 5154; 55366	LGR4; PDGFA; BCL2	88	88
0.0037168	0.0162393	GO:0001191	m	4	transcriptional repressor activity, RNA polymerase II transcription factor binding	93649; 5396; 163732	PRRX1; MYOCD; CITED4	86	86
0.00449128	0.0162393	GO:0001104	m	4	RNA polymerase II transcription cofactor activity	93649; 5396; 163732	PRRX1; MYOCD; CITED4	92	92
0.00456731	0.0162393	GO:0043425	m	4	bHLH transcription factor binding	860; 7291	RUNX2; TWIST1	28	28
0.00288282	0.0162486	GO:0044237	b	2	cellular metabolic process	13; 249; 367; 596; 860; 861; 864; 1676; 1879; 2250; 2306; 60529; 3232; 134510; 3662; 23051; 93649; 5075; 5077; 5154; 5396; 5480; 5587; 5744; 399818; 6716; 7022; 7150; 7227; 7291; 8826; 9580; 10352; 117581; 54790; 55366; 55711; 253558; 56978; 56987; 58499; 25949; 26053; 93166; 83879; 63950; 64784; 163732	LGR4; TWIST2; SYF2; EBF1; LCLAT1; CRTC3; MYOCD; AUTS2; IQGAP1; UBLCP1; TWIST1; ZHX3; TFAP2C; SOX13; WARS2; PTHLH; ALX4; CDCA7; SRD5A2; METTL10; CITED4; PDGFA; TET2; FOXD2; DFFA; HOXD3; ZNF462; AADAC; PAX1; PAX3; BBX; FGF5; TRPS1; IRF4; DMRTA2; PRDM8; TOP1; RUNX2; RUNX3; PRDM6; RUNX1; FAR2; PRRX1; BCL2; PPIC; PRKD1; AR; ALPL	10110	10066
0.00359635	0.0168414	GO:0060021	b	3	palate development	60529; 5396; 7291	PRRX1; TWIST1; ALX4	85	85
0.00432524	0.0171169	GO:0060538	b	5	skeletal muscle organ development	596; 93649; 7291; 63950	TWIST1; DMRTA2; MYOCD; BCL2	183	183
0.00449488	0.0174176	GO:0048762	b	5	mesenchymal cell differentiation	596; 5077; 7291; 80326	TWIST1; WNT10A; PAX3; BCL2	185	185
0.00383403	0.017527	GO:0051098	b	3	regulation of binding	596; 3662; 93649; 7291; 58499	TWIST1; ZNF462; IRF4; MYOCD; BCL2	289	288
0.00394522	0.0176158	GO:0031069	b	3	hair follicle morphogenesis	596; 80326	WNT10A; BCL2	26	26
0.00453662	0.0181465	GO:0030097	b	4	hemopoiesis	596; 860; 861; 864; 3662; 5075; 9580; 54790	TET2; IRF4; SOX13; RUNX2; RUNX3; RUNX1; PAX1; BCL2	729	727
0.00463751	0.0182602	GO:0061458	b	4	reproductive system development	367; 596; 93649; 6716; 7022; 55366	LGR4; TFAP2C; AR; MYOCD; SRD5A2; BCL2	432	432
0.00409218	0.0184148	GO:0005515	m	2	protein binding	249; 367; 596; 860; 861; 864; 1676; 1879; 2250; 60529; 3232; 134510; 3662; 23051; 4137; 266553; 93649; 5077; 5154; 171483; 5396; 5480; 5587; 5744; 7022; 7062; 7150; 7227; 7291; 7473; 8826; 9276; 9580; 340419; 80326; 147495; 117581; 83715; 54790; 55366; 253558; 56978; 25949; 26040; 124540; 387103; 27123; 93166; 63950; 64784	SETBP1; LGR4; TWIST2; SYF2; EBF1; ESPN; LCLAT1; CRTC3; TCHH; MYOCD; BCL2; APCDD1; IQGAP1; WNT3; UBLCP1; TWIST1; ZHX3; TFAP2C; SOX13; PTHLH; ALX4; DMRTA2; PDGFA; MSI2; TET2; DFFA; HOXD3; AR; PAX3; COPB2; CENPW; FGF5; RSPO2; TRPS1; IRF4; FAM9B; PRDM8; DKK2; TOP1; RUNX2; RUNX3; PRDM6; RUNX1; MAPT; WNT10A; PRRX1; OFCC1; PPIC; PRKD1; ALPL	10836	10794
0.00489425	0.0185782	GO:0048730	b	5	epidermis morphogenesis	596; 80326	WNT10A; BCL2	29	29
0.00488309	0.0189314	GO:0030098	b	4	lymphocyte differentiation	596; 860; 3662; 5075; 9580	RUNX2; IRF4; PAX1; SOX13; BCL2	305	305
0.00438379	0.019078	GO:0048608	b	3	reproductive structure development	367; 596; 93649; 6716; 7022; 55366	LGR4; TFAP2C; AR; MYOCD; SRD5A2; BCL2	427	427
0.00456731	0.019078	GO:0043368	b	3	positive T cell selection	596; 3662	IRF4; BCL2	28	28
0.00464511	0.019078	GO:0050794	b	3	regulation of cellular process	13; 367; 596; 860; 861; 864; 1676; 1879; 2250; 2306; 60529; 3232; 3662; 23051; 4137; 93649; 5075; 5077; 5154; 5396; 5587; 5744; 7022; 7227; 7291; 7473; 8826; 9580; 9842; 9886; 340419; 80326; 147495; 117581; 83715; 54790; 55366; 56978; 56987; 58499; 25949; 26053; 27123; 93166; 83879; 63950; 64784; 163732	LGR4; TWIST2; SYF2; EBF1; ESPN; BBX; CRTC3; MYOCD; APCDD1; IQGAP1; DMRTA2; TWIST1; ZHX3; TFAP2C; SOX13; PTHLH; ALX4; CDCA7; CITED4; PDGFA; TET2; FOXD2; DFFA; HOXD3; PLEKHM1; AADAC; PAX1; PAX3; RHOBTB1; FGF5; RSPO2; TRPS1; ZNF462; IRF4; WNT3; DKK2; RUNX2; RUNX3; PRDM6; RUNX1; MAPT; WNT10A; PRRX1; AUTS2; PRDM8; PRKD1; AR; BCL2	10290	10250
0.00470083	0.019078	GO:0061061	b	3	muscle structure development	596; 60529; 93649; 5077; 7291; 93166; 63950	TWIST1; ALX4; DMRTA2; PRDM6; MYOCD; PAX3; BCL2	578	577
0.00476951	0.019078	GO:0009791	b	3	post-embryonic development	596; 60529; 54790	TET2; ALX4; BCL2	94	94
0.00487952	0.0191198	GO:0001568	b	3	blood vessel development	861; 93649; 5154; 5396; 5587; 7291; 10352	PDGFA; TWIST1; WARS2; RUNX1; MYOCD; PRRX1; PRKD1	581	581
0.00503061	0.0193175	GO:0001763	b	3	morphogenesis of a branching structure	596; 5154; 340419; 55366	LGR4; PDGFA; RSPO2; BCL2	191	191
0.00523167	0.0193215	GO:0034122	b	5	negative regulation of toll-like receptor signaling pathway	3662; 55366	LGR4; IRF4	30	30
0.00529783	0.0193215	GO:0030111	b	5	regulation of Wnt signaling pathway	7473; 340419; 147495; 55366; 27123	WNT3; RSPO2; DKK2; LGR4; APCDD1	312	311
0.00540573	0.0193359	GO:0051962	b	5	positive regulation of nervous system development	596; 3232; 4137; 5587; 7473; 63950	WNT3; HOXD3; DMRTA2; MAPT; PRKD1; BCL2	447	446
0.00521831	0.0196454	GO:0048588	b	3	developmental cell growth	4137; 93649; 7473; 8826	WNT3; MYOCD; MAPT; IQGAP1	193	193
0.00566592	0.0198842	GO:0030282	b	5	bone mineralization	7291; 340419; 55366	TWIST1; RSPO2; LGR4	101	100
0.00788084	0.0201399	GO:0005109	m	5	frizzled binding	7473; 80326	WNT3; WNT10A	37	37
0.00601608	0.0207221	GO:0009952	b	5	anterior/posterior pattern specification	60529; 3232; 5075; 7473	WNT3; HOXD3; PAX1; ALX4	201	201
0.00614946	0.0207963	GO:0016202	b	5	regulation of striated muscle tissue development	596; 93649; 7291	TWIST1; MYOCD; BCL2	103	103
0.00648512	0.0210416	GO:0048634	b	5	regulation of muscle organ development	596; 93649; 7291	TWIST1; MYOCD; BCL2	105	105
0.00652621	0.0210416	GO:0002521	b	5	leukocyte differentiation	596; 860; 861; 3662; 5075; 9580	IRF4; SOX13; RUNX2; RUNX1; PAX1; BCL2	466	464
0.00656136	0.0210416	GO:0051172	b	5	negative regulation of nitrogen compound metabolic process	860; 864; 1676; 93649; 5396; 7022; 7227; 7291; 117581; 23051; 55366; 93166	LGR4; TRPS1; TWIST1; ZHX3; TFAP2C; TWIST2; DFFA; RUNX2; RUNX3; PRDM6; MYOCD; PRRX1	1490	1489
0.00707342	0.0215681	GO:0010464	b	5	regulation of mesenchymal cell proliferation	5154; 5396	PRRX1; PDGFA	35	35
0.00707342	0.0215681	GO:1901862	b	5	negative regulation of muscle tissue development	93649; 7291	TWIST1; MYOCD	35	35
0.00707342	0.0215681	GO:0048635	b	5	negative regulation of muscle organ development	93649; 7291	TWIST1; MYOCD	35	35
0.000728847	0.0218654	GO:0000790	c	3	nuclear chromatin	367; 860; 864; 1676; 3662; 7227	TRPS1; IRF4; DFFA; RUNX2; RUNX3; AR	300	299
0.0073618	0.0220854	GO:0016055	b	5	Wnt signaling pathway	7473; 340419; 80326; 147495; 55366; 27123	RSPO2; LGR4; WNT3; WNT10A; DKK2; APCDD1	477	476
0.00590343	0.0225404	GO:0001944	b	4	vasculature development	861; 93649; 5154; 5396; 5587; 7291; 10352	PDGFA; TWIST1; WARS2; RUNX1; MYOCD; PRRX1; PRKD1	602	602
0.00999906	0.0229978	GO:0019903	m	5	protein phosphatase binding	596; 4137; 8826	IQGAP1; MAPT; BCL2	123	123
0.00612119	0.023023	GO:0043583	b	4	ear development	596; 5154; 5396; 7291	PRRX1; PDGFA; TWIST1; BCL2	202	202
0.00627825	0.0230663	GO:0072358	b	4	cardiovascular system development	861; 93649; 5154; 5396; 5587; 7291; 10352	PDGFA; TWIST1; WARS2; RUNX1; MYOCD; PRRX1; PRKD1	609	609
0.00631577	0.0230663	GO:0009892	b	4	negative regulation of metabolic process	367; 596; 860; 864; 1676; 23051; 93649; 5154; 5396; 7022; 7227; 7291; 8826; 117581; 55366; 93166; 64784	PDGFA; TRPS1; CRTC3; LGR4; TWIST1; ZHX3; TFAP2C; TWIST2; DFFA; RUNX2; RUNX3; PRDM6; AR; MYOCD; PRRX1; IQGAP1; BCL2	2497	2492
0.00648512	0.0233464	GO:1901861	b	4	regulation of muscle tissue development	596; 93649; 7291	TWIST1; MYOCD; BCL2	105	105
0.00637158	0.0235258	GO:0048534	b	3	hematopoietic or lymphoid organ development	596; 860; 861; 864; 3662; 5075; 9580; 54790	TET2; IRF4; SOX13; RUNX2; RUNX3; RUNX1; PAX1; BCL2	772	770
0.00661351	0.0239584	GO:0048729	b	3	tissue morphogenesis	596; 5154; 7291; 7473; 340419; 80326; 55366	PDGFA; RSPO2; TWIST1; WNT10A; LGR4; WNT3; BCL2	615	615
0.00208472	0.0243688	GO:0044454	c	4	nuclear chromosome part	367; 860; 864; 1676; 3662; 7150; 7227	TRPS1; IRF4; DFFA; TOP1; RUNX2; RUNX3; AR	499	498
0.0030461	0.0243688	GO:0000228	c	4	nuclear chromosome	367; 860; 864; 1676; 3662; 7150; 7227	TRPS1; IRF4; DFFA; TOP1; RUNX2; RUNX3; AR	534	533
0.00703322	0.024963	GO:0003002	b	4	regionalization	60529; 3232; 5075; 7473; 63950	WNT3; DMRTA2; HOXD3; PAX1; ALX4	333	333
0.00784739	0.0251116	GO:0008168	m	4	methyltransferase activity	3662; 399818; 56978; 93166	METTL10; PRDM8; PRDM6; IRF4	217	217
0.00495683	0.0256103	GO:0071704	b	2	organic substance metabolic process	13; 367; 596; 860; 861; 864; 1676; 1879; 2250; 2306; 60529; 3232; 134510; 3662; 23051; 93649; 5075; 5077; 5154; 5396; 5480; 5587; 5744; 399818; 6716; 7022; 7150; 7227; 7291; 7473; 8826; 9580; 10352; 80326; 117581; 54790; 55366; 55711; 253558; 56978; 56987; 58499; 25949; 26053; 93166; 83879; 63950; 64784; 163732	LGR4; TWIST2; SYF2; EBF1; FAR2; LCLAT1; CRTC3; MYOCD; AUTS2; IQGAP1; UBLCP1; TWIST1; ZHX3; TFAP2C; SOX13; WARS2; PTHLH; ALX4; CDCA7; SRD5A2; METTL10; CITED4; PDGFA; DMRTA2; TET2; FOXD2; DFFA; HOXD3; ZNF462; AADAC; PAX1; PAX3; BBX; FGF5; TRPS1; IRF4; WNT3; PRDM8; TOP1; RUNX2; RUNX3; PRDM6; RUNX1; WNT10A; PRRX1; PPIC; PRKD1; AR; BCL2	10617	10571
0.00743477	0.0260217	GO:0198738	b	4	cell-cell signaling by wnt	7473; 340419; 80326; 147495; 55366; 27123	RSPO2; LGR4; WNT3; WNT10A; DKK2; APCDD1	478	477
0.00769678	0.0269616	GO:0007267	b	3	cell-cell signaling	367; 2250; 5154; 5744; 6716; 7022; 7473; 340419; 80326; 147495; 55366; 27123	LGR4; PDGFA; RSPO2; WNT3; WNT10A; TFAP2C; DKK2; PTHLH; AR; APCDD1; SRD5A2; FGF5	1524	1520
0.00772338	0.0269616	GO:0071559	b	3	response to transforming growth factor beta	864; 93649; 5154; 80326	RUNX3; MYOCD; WNT10A; PDGFA	216	216
0.00961364	0.0283831	GO:0090184	b	5	positive regulation of kidney development	5154; 55366	PDGFA; LGR4	41	41
0.0141625	0.0296124	GO:0008757	m	5	S-adenosylmethionine-dependent methyltransferase activity	3662; 399818; 93166	METTL10; PRDM6; IRF4	140	140
0.00872778	0.0301288	GO:0048536	b	4	spleen development	596; 54790	TET2; BCL2	39	39
0.0111368	0.0323664	GO:0016571	b	5	histone methylation	54790; 26053; 93166	PRDM6; TET2; AUTS2	128	128
0.00540321	0.0324192	GO:0031981	c	4	nuclear lumen	367; 860; 861; 864; 1676; 3232; 134510; 3662; 23051; 4137; 5077; 171483; 5396; 5744; 7022; 7150; 7227; 9580; 56987; 387103; 83879; 64784	CRTC3; UBLCP1; ZHX3; TFAP2C; SOX13; PTHLH; CDCA7; DFFA; HOXD3; AR; PAX3; BBX; CENPW; TRPS1; IRF4; FAM9B; TOP1; RUNX2; RUNX3; RUNX1; MAPT; PRRX1	3569	3549
0.00972317	0.0327512	GO:0051091	b	4	positive regulation of sequence-specific DNA binding transcription factor activity	367; 93649; 5587; 64784	CRTC3; AR; MYOCD; PRKD1	231	231
0.00974738	0.0327512	GO:0048585	b	4	negative regulation of response to stimulus	367; 596; 860; 3662; 5154; 7291; 7473; 147495; 55366; 27123; 64784	PDGFA; IRF4; TWIST1; DKK2; LGR4; RUNX2; WNT3; CRTC3; AR; APCDD1; BCL2	1376	1374
0.0114998	0.032907	GO:0008631	b	5	intrinsic apoptotic signaling pathway in response to oxidative stress	596; 4137	MAPT; BCL2	45	45
0.00999906	0.0329596	GO:0022612	b	4	gland morphogenesis	596; 5154; 54790	PDGFA; TET2; BCL2	123	123
0.010071	0.0329596	GO:0048806	b	4	genitalia development	6716; 55366	SRD5A2; LGR4	42	42
0.010071	0.0345291	GO:0048286	b	3	lung alveolus development	93649; 5154	PDGFA; MYOCD	42	42
0.0107102	0.0346021	GO:0002009	b	4	morphogenesis of an epithelium	596; 5154; 7291; 340419; 80326; 55366	PDGFA; LGR4; TWIST1; WNT10A; RSPO2; BCL2	516	516
0.0124989	0.0352241	GO:0060350	b	5	endochondral bone morphogenesis	249; 860	RUNX2; ALPL	47	47
0.0105378	0.0354958	GO:0010463	b	3	mesenchymal cell proliferation	5154; 5396	PRRX1; PDGFA	43	43
0.0107922	0.0357259	GO:0051090	b	3	regulation of sequence-specific DNA binding transcription factor activity	367; 93649; 5587; 7291; 64784	TWIST1; CRTC3; AR; MYOCD; PRKD1	371	370
0.00749882	0.0357636	GO:0044238	b	2	primary metabolic process	13; 367; 596; 860; 861; 864; 1676; 1879; 2250; 2306; 60529; 3232; 134510; 3662; 23051; 93649; 5075; 5077; 5154; 5396; 5480; 5587; 5744; 399818; 6716; 7022; 7150; 7227; 7291; 8826; 9580; 10352; 117581; 54790; 55366; 55711; 253558; 56978; 56987; 58499; 25949; 26053; 93166; 83879; 63950; 64784; 163732	LGR4; TWIST2; SYF2; EBF1; LCLAT1; CRTC3; MYOCD; AUTS2; IQGAP1; UBLCP1; TWIST1; ZHX3; TFAP2C; SOX13; WARS2; PTHLH; ALX4; CDCA7; SRD5A2; METTL10; CITED4; PDGFA; TET2; FOXD2; DFFA; HOXD3; ZNF462; AADAC; PAX1; PAX3; BBX; FGF5; TRPS1; IRF4; DMRTA2; PRDM8; TOP1; RUNX2; RUNX3; PRDM6; RUNX1; FAR2; PRRX1; PPIC; PRKD1; AR; BCL2	10194	10152
0.00908075	0.0358905	GO:0050789	b	2	regulation of biological process	13; 367; 596; 860; 861; 864; 1676; 1879; 2250; 2306; 60529; 3232; 3662; 23051; 4137; 93649; 5075; 5077; 5154; 5396; 5587; 5744; 7022; 7150; 7227; 7291; 7473; 8826; 9580; 9842; 9886; 340419; 80326; 147495; 117581; 83715; 54790; 55366; 56978; 56987; 58499; 25949; 26053; 27123; 93166; 83879; 63950; 64784; 163732	LGR4; TWIST2; SYF2; EBF1; ESPN; BBX; CRTC3; MYOCD; APCDD1; IQGAP1; DMRTA2; TWIST1; ZHX3; TFAP2C; SOX13; PTHLH; ALX4; CDCA7; CITED4; PDGFA; TET2; FOXD2; DFFA; HOXD3; PLEKHM1; AADAC; PAX1; PAX3; RHOBTB1; FGF5; RSPO2; TRPS1; ZNF462; IRF4; WNT3; DKK2; TOP1; RUNX2; RUNX3; PRDM6; RUNX1; MAPT; WNT10A; PRRX1; AUTS2; PRDM8; PRKD1; AR; BCL2	10862	10820
0.00910098	0.0358905	GO:0002520	b	2	immune system development	596; 860; 861; 864; 3662; 5075; 9580; 54790	TET2; IRF4; SOX13; RUNX2; RUNX3; RUNX1; PAX1; BCL2	822	819
0.00926206	0.0358905	GO:0016049	b	2	cell growth	367; 596; 4137; 93649; 7473; 8826	WNT3; AR; MYOCD; MAPT; IQGAP1; BCL2	501	500
0.0133667	0.0370211	GO:0072073	b	5	kidney epithelium development	596; 8826; 55366	LGR4; IQGAP1; BCL2	137	137
0.0135346	0.0370211	GO:0032663	b	5	regulation of interleukin-2 production	861; 3662	RUNX1; IRF4	49	49
0.011612	0.0370409	GO:0044344	b	4	cellular response to fibroblast growth factor stimulus	860; 2250; 8826	RUNX2; FGF5; IQGAP1	130	130
0.0123466	0.0379431	GO:0008584	b	4	male gonad development	596; 6716; 7022	SRD5A2; TFAP2C; BCL2	133	133
0.0123466	0.0379431	GO:0046546	b	4	development of primary male sexual characteristics	596; 6716; 7022	SRD5A2; TFAP2C; BCL2	133	133
0.0123466	0.0379431	GO:0051099	b	4	positive regulation of binding	3662; 93649; 7291	TWIST1; MYOCD; IRF4	133	133
0.0105378	0.0384321	GO:0045058	b	2	T cell selection	596; 3662	IRF4; BCL2	43	43
0.00943896	0.039329	GO:0016741	m	3	transferase activity, transferring one-carbon groups	3662; 399818; 56978; 93166	METTL10; PRDM8; PRDM6; IRF4	229	229
0.0130122	0.0395069	GO:0048538	b	4	thymus development	596; 5075	PAX1; BCL2	48	48
0.0136142	0.040406	GO:0009966	b	4	regulation of signal transduction	367; 596; 860; 2250; 3662; 93649; 5154; 5396; 5587; 7291; 7473; 9886; 340419; 147495; 55366; 27123; 64784	PDGFA; IRF4; TWIST1; RSPO2; DKK2; LGR4; RUNX2; WNT3; CRTC3; AR; MYOCD; RHOBTB1; PRRX1; APCDD1; FGF5; PRKD1; BCL2	2700	2697
0.013629	0.040406	GO:0071456	b	4	cellular response to hypoxia	596; 93649; 7291	TWIST1; MYOCD; BCL2	138	138
0.0155477	0.0417532	GO:0036294	b	5	cellular response to decreased oxygen levels	596; 93649; 7291	TWIST1; MYOCD; BCL2	146	145
0.0157136	0.0417532	GO:0061005	b	5	cell differentiation involved in kidney development	8826; 55366	LGR4; IQGAP1	53	53
0.00404353	0.0420093	GO:0044428	c	3	nuclear part	367; 596; 860; 861; 864; 1676; 3232; 134510; 3662; 23051; 4137; 5077; 171483; 5396; 5744; 7022; 7150; 7227; 9580; 56987; 25949; 387103; 83879; 64784	SYF2; CRTC3; UBLCP1; ZHX3; TFAP2C; SOX13; PTHLH; CDCA7; DFFA; HOXD3; AR; PAX3; BBX; CENPW; TRPS1; IRF4; FAM9B; TOP1; RUNX2; RUNX3; RUNX1; MAPT; PRRX1; BCL2	3942	3922
0.00420093	0.0420093	GO:0070013	c	3	intracellular organelle lumen	367; 860; 861; 864; 1676; 3232; 134510; 3662; 23051; 4137; 5077; 5154; 171483; 5396; 5744; 7022; 7150; 7227; 7473; 9580; 10352; 55711; 56987; 387103; 83879; 64784	CRTC3; UBLCP1; RUNX3; ZHX3; TFAP2C; SOX13; WARS2; PTHLH; CDCA7; PDGFA; DFFA; HOXD3; AR; PAX3; BBX; CENPW; TRPS1; IRF4; WNT3; TOP1; RUNX2; FAM9B; RUNX1; MAPT; FAR2; PRRX1	4420	4400
0.013239	0.0420721	GO:0007166	b	3	cell surface receptor signaling pathway	367; 596; 860; 2250; 3232; 3662; 93649; 5154; 5396; 5587; 7473; 8826; 340419; 80326; 147495; 55366; 27123	PDGFA; IQGAP1; IRF4; WNT3; WNT10A; RSPO2; DKK2; LGR4; HOXD3; RUNX2; AR; MYOCD; PRRX1; APCDD1; FGF5; PRKD1; BCL2	2697	2689
0.0133667	0.0420721	GO:0035265	b	3	organ growth	596; 93649; 340419	RSPO2; MYOCD; BCL2	137	137
0.0133667	0.0420721	GO:0071774	b	3	response to fibroblast growth factor	860; 2250; 8826	RUNX2; FGF5; IQGAP1	137	137
0.0164143	0.0425768	GO:0030307	b	5	positive regulation of cell growth	596; 4137; 7473	WNT3; MAPT; BCL2	149	148
0.0167876	0.0425768	GO:0031324	b	5	negative regulation of cellular metabolic process	596; 860; 864; 1676; 93649; 5154; 5396; 7022; 7227; 7291; 8826; 117581; 23051; 55366; 93166	PDGFA; TRPS1; LGR4; TWIST1; ZHX3; TFAP2C; TWIST2; DFFA; RUNX2; RUNX3; PRDM6; MYOCD; PRRX1; IQGAP1; BCL2	2323	2319
0.0168558	0.0425768	GO:0090183	b	5	regulation of kidney development	5154; 55366	PDGFA; LGR4	55	55
0.0169391	0.0425768	GO:0009968	b	5	negative regulation of signal transduction	367; 596; 860; 3662; 7291; 147495; 55366; 27123; 64784	LGR4; IRF4; TWIST1; DKK2; RUNX2; CRTC3; AR; APCDD1; BCL2	1102	1100
0.0174498	0.0432755	GO:0051129	b	5	negative regulation of cellular component organization	367; 1676; 5587; 7291; 7473; 83715	ESPN; TWIST1; DFFA; WNT3; AR; PRKD1	577	575
0.00587504	0.0440628	GO:0043231	c	3	intracellular membrane-bounded organelle	13; 367; 596; 860; 861; 864; 1676; 1879; 2306; 60529; 3232; 134510; 3662; 23051; 4137; 93649; 5075; 5077; 5154; 171483; 5396; 5587; 5744; 6716; 7022; 7150; 7227; 7291; 7473; 9276; 9580; 9842; 10352; 117581; 55711; 253558; 56978; 56987; 58499; 25949; 26040; 26053; 387103; 93166; 83879; 63950; 64784; 163732	SETBP1; TWIST2; SYF2; EBF1; LCLAT1; CRTC3; MYOCD; AUTS2; WNT3; UBLCP1; TWIST1; ZHX3; TFAP2C; SOX13; WARS2; PTHLH; ALX4; CDCA7; SRD5A2; CITED4; PDGFA; DMRTA2; FOXD2; DFFA; HOXD3; PLEKHM1; AADAC; PAX1; PAX3; BBX; CENPW; TRPS1; ZNF462; IRF4; FAM9B; TOP1; RUNX2; RUNX3; PRDM6; RUNX1; MAPT; FAR2; PRRX1; COPB2; PRDM8; PRKD1; AR; BCL2	10381	10344
0.0180323	0.0441317	GO:0048636	b	5	positive regulation of muscle organ development	596; 93649	MYOCD; BCL2	57	57
0.0230717	0.0442208	GO:0052813	m	5	phosphatidylinositol bisphosphate kinase activity	2250; 5154	PDGFA; FGF5	65	65
0.0151556	0.0444093	GO:0048844	b	4	artery morphogenesis	93649; 5396	PRRX1; MYOCD	52	52
0.0155477	0.0444924	GO:0048754	b	4	branching morphogenesis of an epithelial tube	596; 340419; 55366	LGR4; RSPO2; BCL2	145	145
0.0157136	0.0444924	GO:0031102	b	4	neuron projection regeneration	596; 5396	PRRX1; BCL2	53	53
0.0157136	0.0444924	GO:0060688	b	4	regulation of morphogenesis of a branching structure	5154; 55366	PDGFA; LGR4	53	53
0.0160154	0.0448431	GO:1905114	b	4	cell surface receptor signaling pathway involved in cell-cell signaling	7473; 340419; 80326; 147495; 55366; 27123	RSPO2; LGR4; WNT3; WNT10A; DKK2; APCDD1	565	564
0.0186333	0.0449645	GO:1901863	b	5	positive regulation of muscle tissue development	596; 93649	MYOCD; BCL2	58	58
0.0188561	0.0449645	GO:0051147	b	5	regulation of muscle cell differentiation	596; 93649; 93166	PRDM6; MYOCD; BCL2	157	156
0.0125972	0.04499	GO:0001076	m	3	transcription factor activity, RNA polymerase II transcription factor binding	93649; 5396; 163732	PRRX1; MYOCD; CITED4	134	134
0.00756113	0.0453668	GO:0044427	c	3	chromosomal part	367; 860; 864; 1676; 3662; 7150; 7227; 387103	TRPS1; IRF4; DFFA; TOP1; RUNX2; RUNX3; AR; CENPW	794	793
0.0194964	0.0459029	GO:0048639	b	5	positive regulation of developmental growth	596; 4137; 7473	WNT3; MAPT; BCL2	158	158
0.0148697	0.0460482	GO:0001775	b	3	cell activation	596; 860; 3662; 93649; 5075; 5154; 9580; 64784	PDGFA; IRF4; SOX13; RUNX2; CRTC3; PAX1; MYOCD; BCL2	895	894
0.0200575	0.0464526	GO:0019216	b	5	regulation of lipid metabolic process	13; 5154; 7291; 64784	TWIST1; PDGFA; CRTC3; AADAC	288	287
0.0202294	0.0464526	GO:0051960	b	5	regulation of nervous system development	596; 3232; 4137; 5396; 5587; 7473; 63950	WNT3; HOXD3; DMRTA2; MAPT; PRRX1; PRKD1; BCL2	767	766
0.0168558	0.0466775	GO:0032623	b	4	interleukin-2 production	861; 3662	RUNX1; IRF4	55	55
0.0264814	0.0468517	GO:0035004	m	5	phosphatidylinositol 3-kinase activity	2250; 5154	PDGFA; FGF5	70	70
0.0173076	0.0474079	GO:1990138	b	4	neuron projection extension	4137; 7473; 8826	WNT3; IQGAP1; MAPT	151	151
0.0165114	0.048033	GO:0042803	m	4	protein homodimerization activity	596; 861; 23051; 5154; 7291; 93166; 63950	PDGFA; TWIST1; ZHX3; DMRTA2; PRDM6; RUNX1; BCL2	735	735
0.0141625	0.0492429	GO:0036464	c	4	cytoplasmic ribonucleoprotein granule	4137; 7150; 8826	TOP1; MAPT; IQGAP1	140	140
0.0151458	0.0492429	GO:0005694	c	4	chromosome	367; 860; 864; 1676; 3662; 7150; 7227; 387103	TRPS1; IRF4; DFFA; TOP1; RUNX2; RUNX3; AR; CENPW	898	897
0.0156852	0.0492429	GO:0005654	c	4	nucleoplasm	367; 860; 861; 1676; 3232; 3662; 23051; 5077; 171483; 5744; 7022; 7150; 7227; 9580; 56987; 387103; 83879; 64784	RUNX1; IRF4; FAM9B; ZHX3; TFAP2C; SOX13; DFFA; TOP1; HOXD3; RUNX2; CRTC3; AR; CDCA7; PAX3; BBX; CENPW; PTHLH; TRPS1	2980	2962
0.0164143	0.0492429	GO:0035770	c	4	ribonucleoprotein granule	4137; 7150; 8826	TOP1; MAPT; IQGAP1	148	148
0.0217629	0.0493647	GO:0008589	b	5	regulation of smoothened signaling pathway	860; 5396	RUNX2; PRRX1	63	63
0.0182278	0.0493914	GO:0071453	b	4	cellular response to oxygen levels	596; 93649; 7291	TWIST1; MYOCD; BCL2	155	154
0.0220879	0.0494981	GO:0060284	b	5	regulation of cell development	596; 3232; 4137; 5396; 5587; 7473; 63950	WNT3; HOXD3; DMRTA2; MAPT; PRRX1; PRKD1; BCL2	782	780
