# Supplementary material for: GWAS for male-pattern baldness identifies 71 susceptibility loci explaining 38% of the risk
Source: Nat Commun. 2017 Nov 17;8:1584. doi: 10.1038/s41467-017-01490-8 (PMC5691155; doi:10.1038/s41467-017-01490-8)
Supplement: Supplementary file 17 — Supplementary Data 14 [file 41467_2017_1490_MOESM17_ESM.xlsx]

## Sheet: Foglio1
Supplementary Data 14: Community analisys based on the adiancency matrix constructed on the comembership to enriched gene-sets.
gene	community
LGR4	1
SYF2	1
LCLAT1	1
TCHH	1
MYOCD	1
APCDD1	1
IQGAP1	1
WNT3	1
TWIST1	1
WNT10A	1
PTHLH	1
SRD5A2	1
PDGFA	1
MSI2	1
FGF5	1
RSPO2	1
FAM9B	1
DKK2	1
RUNX2	1
MAPT	1
PRRX1	1
BCL2	1
PRKD1	1
ALPL	1
ESPN	1
AADAC	1
RHOBTB1	1
COPB2	1
OFCC1	1
PLEKHM1	1
TWIST2	2
EBF1	2
DMRTA2	2
TFAP2C	2
SOX13	2
WARS2	2
ALX4	2
TET2	2
HOXD3	2
AR	2
PAX1	2
PAX3	2
BBX	2
TRPS1	2
IRF4	2
TOP1	2
RUNX3	2
PRDM6	2
RUNX1	2
PRDM8	2
ZHX3	2
SETBP1	2
FOXD2	2
ZNF462	2
CENPW	2
AUTS2	2
CRTC3	2
CITED4	2
CDCA7	2
DFFA	2
FAR2	2
METTL10	2
UBLCP1	2
PPIC	2
