# Supplementary material for: GWAS for male-pattern baldness identifies 71 susceptibility loci explaining 38% of the risk
Source: Nat Commun. 2017 Nov 17;8:1584. doi: 10.1038/s41467-017-01490-8 (PMC5691155; doi:10.1038/s41467-017-01490-8)
Supplement: Supplementary file 18 — Supplementary Data 15 [file 41467_2017_1490_MOESM18_ESM.xlsx]

## Sheet: Foglio1
Supplementary Data 15: Enrichment analysis based on the genes in the "Signalling" Community.
Enriched known pathways
p-value	q-value	pathway	source	external_id	members_input_overlap	members_input_overlap_geneids	size	effective_size
5.97556e-05	0.00788774	ESC Pluripotency Pathways	Wikipathways	WP3931	WNT3; WNT10A; FGF5; PDGFA	80326; 2250; 5154; 7473	115	115
0.00016185	0.00836794	Signaling by Wnt	Reactome	R-HSA-195721	WNT3; LGR4; DKK2; WNT10A; RSPO2	55366; 27123; 7473; 340419; 80326	286	283
0.000220877	0.00836794	Endochondral Ossification	Wikipathways	WP474	RUNX2; PTHLH; ALPL	5744; 249; 860	64	63
0.000253574	0.00836794	Wnt Signaling Pathway	Wikipathways	WP428	WNT3; WNT10A; PRKD1	5587; 7473; 80326	66	66
0.000430168	0.00933634	TCF dependent signaling in response to WNT	Reactome	R-HSA-201681	WNT3; LGR4; DKK2; RSPO2	55366; 27123; 340419; 7473	195	192
0.000551011	0.00933634	Proteoglycans in cancer - Homo sapiens (human)	KEGG	path:hsa05205	TWIST1; WNT3; IQGAP1; WNT10A	8826; 7291; 7473; 80326	205	205
0.000611557	0.00933634	Prostate cancer - Homo sapiens (human)	KEGG	path:hsa05215	PDGFA; BCL2; SRD5A2	5154; 6716; 596	89	89
0.000673747	0.00933634	Class B/2 (Secretin family receptors)	Reactome	R-HSA-373080	WNT3; WNT10A; PTHLH	80326; 7473; 5744	93	92
0.000708118	0.00933634	Regulation of Apoptosis by Parathyroid Hormone-related Protein	Wikipathways	WP3872	PTHLH; BCL2	596; 5744	21	21
0.000769052	0.00933634	Pathways in cancer - Homo sapiens (human)	KEGG	path:hsa05200	PDGFA; WNT10A; FGF5; WNT3; BCL2	2250; 80326; 596; 5154; 7473	397	397
0.000778028	0.00933634	Regulation of FZD by ubiquitination	Reactome	R-HSA-4641263	LGR4; RSPO2	55366; 340419	22	22
0.000884143	0.00972558	Wnt Signaling Pathway and Pluripotency	Wikipathways	WP399	WNT3; WNT10A; PRKD1	80326; 5587; 7473	101	101
0.00100692	0.0102028	WNT ligand biogenesis and trafficking	Reactome	R-HSA-3238698	WNT3; WNT10A	80326; 7473	26	25
0.00113227	0.0102028	DNA Damage Response (only ATM dependent)	Wikipathways	WP710	WNT3; WNT10A; BCL2	80326; 596; 7473	110	110
0.00137639	0.0102028	GPCR signaling-G alpha i	INOH	None	WNT3; WNT10A; FGF5; PDGFA	80326; 7473; 2250; 5154	262	262
0.00137639	0.0102028	GPCR signaling-pertussis toxin	INOH	None	WNT3; WNT10A; FGF5; PDGFA	80326; 7473; 2250; 5154	262	262
0.00142058	0.0102028	Wnt Canonical	INOH	None	WNT3; WNT10A; DKK2	27123; 80326; 7473	120	119
0.00142058	0.0102028	Wnt Mammals	INOH	None	WNT3; WNT10A; DKK2	27123; 80326; 7473	120	119
0.00153773	0.0102028	GPCR signaling-cholera toxin	INOH	None	WNT3; WNT10A; FGF5; PDGFA	80326; 7473; 2250; 5154	270	270
0.00158005	0.0102028	GPCR signaling-G alpha s Epac and ERK	INOH	None	WNT3; WNT10A; FGF5; PDGFA	80326; 7473; 2250; 5154	272	272
0.00162318	0.0102028	GPCR signaling-G alpha q	INOH	None	WNT3; WNT10A; FGF5; PDGFA	80326; 7473; 2250; 5154	274	274
0.00187522	0.0112513	GPCR signaling-G alpha s PKA and ERK	INOH	None	WNT3; WNT10A; FGF5; PDGFA	80326; 7473; 2250; 5154	285	285
0.0020878	0.0119821	Wnt Signaling in Kidney Disease	Wikipathways	WP3939	WNT3; WNT10A	7473; 80326	36	36
0.00235548	0.0129552	Wnt signaling pathway - Homo sapiens (human)	KEGG	path:hsa04310	WNT3; WNT10A; DKK2	7473; 80326; 27123	143	142
0.00254901	0.0130627	Breast cancer - Homo sapiens (human)	KEGG	path:hsa05224	WNT3; WNT10A; FGF5	2250; 7473; 80326	146	146
0.00257296	0.0130627	IL-5 Signaling Pathway	Wikipathways	WP127	MAPT; BCL2	596; 4137	40	40
0.00280444	0.0133584	Regulation of Actin Cytoskeleton	Wikipathways	WP51	PDGFA; FGF5; IQGAP1	2250; 5154; 8826	151	151
0.0028336	0.0133584	IL-2 Signaling Pathway	Wikipathways	WP49	MAPT; BCL2	596; 4137	42	42
0.00310615	0.0141383	Interleukin-11 Signaling Pathway	Wikipathways	WP2332	RUNX2; BCL2	596; 860	44	44
0.00368666	0.0162213	Ceramide signaling pathway	PID	ceramide_pathway	PDGFA; BCL2	596; 5154	48	48
0.00415269	0.0176824	Notch-mediated HES/HEY network	PID	hes_heypathway	RUNX2; TWIST1	860; 7291	51	51
0.00481437	0.0189817	Basal cell carcinoma - Homo sapiens (human)	KEGG	path:hsa05217	WNT3; WNT10A	7473; 80326	55	55
0.00552151	0.0189817	Kit receptor signaling pathway	Wikipathways	WP304	MAPT; BCL2	596; 4137	59	59
0.00607735	0.0189817	RAF/MAP kinase cascade	Reactome	R-HSA-5673001	PDGFA; FGF5; IQGAP1	2250; 5154; 8826	200	199
0.00607735	0.0189817	SHC1 events in EGFR signaling	Reactome	R-HSA-180336	PDGFA; FGF5; IQGAP1	2250; 5154; 8826	200	199
0.00607735	0.0189817	SOS-mediated signalling	Reactome	R-HSA-112412	PDGFA; FGF5; IQGAP1	2250; 5154; 8826	200	199
0.00607735	0.0189817	GRB2 events in EGFR signaling	Reactome	R-HSA-179812	PDGFA; FGF5; IQGAP1	2250; 5154; 8826	200	199
0.00642125	0.0189817	Signalling to p38 via RIT and RIN	Reactome	R-HSA-187706	PDGFA; FGF5; IQGAP1	2250; 5154; 8826	204	203
0.00642125	0.0189817	ARMS-mediated activation	Reactome	R-HSA-170984	PDGFA; FGF5; IQGAP1	2250; 5154; 8826	204	203
0.00646834	0.0189817	LPA receptor mediated events	PID	lysophospholipid_pathway	PRKD1; MAPT	5587; 4137	65	64
0.00650902	0.0189817	Frs2-mediated activation	Reactome	R-HSA-170968	PDGFA; FGF5; IQGAP1	2250; 5154; 8826	205	204
0.0065975	0.0189817	MAPK1/MAPK3 signaling	Reactome	R-HSA-5684996	PDGFA; FGF5; IQGAP1	2250; 5154; 8826	206	205
0.006666	0.0189817	Constitutive Signaling by Aberrant PI3K in Cancer	Reactome	R-HSA-2219530	PDGFA; FGF5	2250; 5154	65	65
0.00668671	0.0189817	Prolonged ERK activation events	Reactome	R-HSA-169893	PDGFA; FGF5; IQGAP1	2250; 5154; 8826	207	206
0.00677664	0.0189817	Signaling by Leptin	Reactome	R-HSA-2586552	PDGFA; FGF5; IQGAP1	2250; 5154; 8826	208	207
0.00686729	0.0189817	Signalling to RAS	Reactome	R-HSA-167044	PDGFA; FGF5; IQGAP1	2250; 5154; 8826	209	208
0.00695867	0.0189817	Interleukin receptor SHC signaling	Reactome	R-HSA-912526	PDGFA; FGF5; IQGAP1	2250; 5154; 8826	210	209
0.00723718	0.0189817	VEGFR2 mediated cell proliferation	Reactome	R-HSA-5218921	PDGFA; FGF5; IQGAP1	2250; 5154; 8826	213	212
0.00723718	0.0189817	Rap1 signaling pathway - Homo sapiens (human)	KEGG	path:hsa04015	PDGFA; FGF5; PRKD1	5154; 2250; 5587	212	212
0.00733147	0.0189817	Regulation of actin cytoskeleton - Homo sapiens (human)	KEGG	path:hsa04810	PDGFA; FGF5; IQGAP1	5154; 8826; 2250	214	213
0.00752227	0.0189817	Signalling to ERKs	Reactome	R-HSA-187687	PDGFA; FGF5; IQGAP1	2250; 5154; 8826	216	215
0.00761877	0.0189817	Interleukin-2 signaling	Reactome	R-HSA-451927	PDGFA; FGF5; IQGAP1	2250; 5154; 8826	217	216
0.00781398	0.0189817	RET signaling	Reactome	R-HSA-8853659	PDGFA; FGF5; IQGAP1	2250; 5154; 8826	219	218
0.00790903	0.0189817	Melanoma - Homo sapiens (human)	KEGG	path:hsa05218	PDGFA; FGF5	5154; 2250	71	71
0.00790903	0.0189817	Endoderm Differentiation	Wikipathways	WP2853	WNT3; PTHLH	5744; 7473	71	71
0.00852062	0.0200843	Interleukin-3, 5 and GM-CSF signaling	Reactome	R-HSA-512988	PDGFA; FGF5; IQGAP1	2250; 5154; 8826	226	225
0.00904782	0.0209528	NCAM signaling for neurite out-growth	Reactome	R-HSA-375165	PDGFA; FGF5; IQGAP1	2250; 5154; 8826	231	230
0.00970542	0.0220882	VEGFA-VEGFR2 Signaling Pathway	Wikipathways	WP3888	IQGAP1; PRKD1; BCL2	5587; 596; 8826	236	236
0.0100445	0.0224724	MAPK family signaling cascades	Reactome	R-HSA-5683057	PDGFA; FGF5; IQGAP1	2250; 5154; 8826	240	239
0.0111032	0.0227477	IRS-mediated signalling	Reactome	R-HSA-112399	PDGFA; FGF5; IQGAP1	2250; 5154; 8826	250	248
0.0114335	0.0227477	C-MYB transcription factor network	PID	cmyb_pathway	IQGAP1; BCL2	596; 8826	86	86
0.0114701	0.0227477	Diseases of signal transduction	Reactome	R-HSA-5663202	PDGFA; FGF5; IQGAP1	2250; 5154; 8826	251	251
0.0114701	0.0227477	Insulin receptor signalling cascade	Reactome	R-HSA-74751	PDGFA; FGF5; IQGAP1	2250; 5154; 8826	253	251
0.0115939	0.0227477	IRS-related events triggered by IGF1R	Reactome	R-HSA-2428928	PDGFA; FGF5; IQGAP1	2250; 5154; 8826	254	252
0.0115939	0.0227477	IGF1R signaling cascade	Reactome	R-HSA-2428924	PDGFA; FGF5; IQGAP1	2250; 5154; 8826	254	252
0.0116891	0.0227477	PI5P, PP2A and IER3 Regulate PI3K/AKT Signaling	Reactome	R-HSA-6811558	PDGFA; FGF5	2250; 5154	87	87
0.0116891	0.0227477	Androgen and estrogen biosynthesis and metabolism	EHMN	Androgen and estrogen biosynthesis and metabolism	SRD5A2; COPB2	9276; 6716	89	87
0.0117185	0.0227477	Signaling by Type 1 Insulin-like Growth Factor 1 Receptor (IGF1R)	Reactome	R-HSA-2404192	PDGFA; FGF5; IQGAP1	2250; 5154; 8826	255	253
0.0119701	0.0228632	MAPK signaling pathway - Homo sapiens (human)	KEGG	path:hsa04010	PDGFA; FGF5; MAPT	5154; 4137; 2250	255	255
0.0123029	0.0228632	Signal Transduction	Reactome	R-HSA-162582	RSPO2; PDGFA; LGR4; WNT3; WNT10A; DKK2; PTHLH; RHOBTB1; FGF5; IQGAP1	340419; 27123; 5744; 5154; 8826; 55366; 9886; 7473; 80326; 2250	2538	2524
0.0123533	0.0228632	HTLV-I infection - Homo sapiens (human)	KEGG	path:hsa05166	WNT3; PDGFA; WNT10A	5154; 7473; 80326	258	258
0.0124708	0.0228632	PI3K/AKT Signaling in Cancer	Reactome	R-HSA-2219528	PDGFA; FGF5	2250; 5154	90	90
0.0130045	0.0228878	Apoptosis Modulation and Signaling	Wikipathways	WP1772	PRKD1; BCL2	5587; 596	92	92
0.0130045	0.0228878	Apoptosis Modulation and Signaling	Wikipathways	WP3911	PRKD1; BCL2	5587; 596	92	92
0.0130045	0.0228878	Apoptosis Modulation and Signaling	Wikipathways	WP3912	PRKD1; BCL2	5587; 596	92	92
0.013548	0.0235307	Negative regulation of the PI3K/AKT network	Reactome	R-HSA-199418	PDGFA; FGF5	2250; 5154	94	94
0.0148016	0.0253742	Signaling by Insulin receptor	Reactome	R-HSA-74752	PDGFA; FGF5; IQGAP1	2250; 5154; 8826	278	276
0.0155271	0.0259446	Melanogenesis - Homo sapiens (human)	KEGG	path:hsa04916	WNT3; WNT10A	7473; 80326	101	101
0.0155275	0.0259446	VEGFA-VEGFR2 Pathway	Reactome	R-HSA-4420097	PDGFA; FGF5; IQGAP1	2250; 5154; 8826	282	281
0.0167305	0.0276053	Signaling by VEGF	Reactome	R-HSA-194138	PDGFA; FGF5; IQGAP1	2250; 5154; 8826	290	289
0.0170393	0.0277677	Signaling by SCF-KIT	Reactome	R-HSA-1433557	PDGFA; FGF5; IQGAP1	2250; 5154; 8826	292	291
0.0181455	0.0291143	FCERI mediated MAPK activation	Reactome	R-HSA-2871796	PDGFA; FGF5; IQGAP1	2250; 5154; 8826	299	298
0.0183067	0.0291143	MicroRNAs in cancer - Homo sapiens (human)	KEGG	path:hsa05206	WNT3; PDGFA; BCL2	5154; 596; 7473	299	299
0.0194583	0.0305773	Downstream signal transduction	Reactome	R-HSA-186763	PDGFA; FGF5; IQGAP1	2250; 5154; 8826	307	306
0.0201342	0.0312672	DAP12 signaling	Reactome	R-HSA-2424491	PDGFA; FGF5; IQGAP1	2250; 5154; 8826	311	310
0.0215251	0.0330385	Signaling by EGFR	Reactome	R-HSA-177929	PDGFA; FGF5; IQGAP1	2250; 5154; 8826	319	318
0.0221533	0.0336119	Apoptosis	Reactome	R-HSA-109581	MAPT; BCL2	4137; 596	122	122
0.0227849	0.0339986	DAP12 interactions	Reactome	R-HSA-2172127	PDGFA; FGF5; IQGAP1	2250; 5154; 8826	326	325
0.0231809	0.0339986	PIP3 activates AKT signaling	Reactome	R-HSA-1257604	PDGFA; FGF5	2250; 5154	125	125
0.0231809	0.0339986	Programmed Cell Death	Reactome	R-HSA-5357801	MAPT; BCL2	4137; 596	125	125
0.0235278	0.0340177	PDGFR-beta signaling pathway	PID	pdgfrbpathway	MYOCD; IQGAP1	93649; 8826	126	126
0.0237093	0.0340177	Signaling by PDGF	Reactome	R-HSA-186797	PDGFA; FGF5; IQGAP1	2250; 5154; 8826	331	330
0.024228	0.0340223	PI3K/AKT activation	Reactome	R-HSA-198203	PDGFA; FGF5	2250; 5154	128	128
0.024228	0.0340223	GAB1 signalosome	Reactome	R-HSA-180292	PDGFA; FGF5	2250; 5154	128	128
0.0254247	0.0352267	NGF signalling via TRKA from the plasma membrane	Reactome	R-HSA-187037	PDGFA; FGF5; IQGAP1	2250; 5154; 8826	340	339
0.0256194	0.0352267	PI3K-Akt signaling pathway - Homo sapiens (human)	KEGG	path:hsa04151	PDGFA; FGF5; BCL2	5154; 2250; 596	341	340
0.029366	0.0399619	Signaling pathways regulating pluripotency of stem cells - Homo sapiens (human)	KEGG	path:hsa04550	WNT3; WNT10A	7473; 80326	142	142
0.0301329	0.0405872	Brain-Derived Neurotrophic Factor (BDNF) signaling pathway	Wikipathways	WP2380	MAPT; ALPL	4137; 249	144	144
0.0312742	0.0413138	Signaling by GPCR	Reactome	R-HSA-372790	PDGFA; WNT3; WNT10A; PTHLH; FGF5; IQGAP1	5744; 5154; 8826; 80326; 7473; 2250	1310	1303
0.0312983	0.0413138	Downstream signaling events of B Cell Receptor (BCR)	Reactome	R-HSA-1168372	PDGFA; FGF5	2250; 5154	147	147
0.0322812	0.0421892	Signaling by Interleukins	Reactome	R-HSA-449147	PDGFA; FGF5; IQGAP1	5154; 2250; 8826	373	372
0.0336825	0.0431659	Hippo signaling pathway - Homo sapiens (human)	KEGG	path:hsa04390	WNT3; WNT10A	7473; 80326	154	153
0.0336825	0.0431659	mTOR signaling pathway - Homo sapiens (human)	KEGG	path:hsa04150	WNT3; WNT10A	7473; 80326	154	153
0.0371062	0.047003	Fc epsilon receptor (FCERI) signaling	Reactome	R-HSA-2454202	PDGFA; FGF5; IQGAP1	5154; 8826; 2250	394	393
0.0373887	0.047003	EGF-EGFR Signaling Pathway	Wikipathways	WP437	TWIST1; IQGAP1	8826; 7291	162	162
0.0385503	0.048006	Gastrin-CREB signalling pathway via PKC and MAPK	Reactome	R-HSA-881907	PDGFA; FGF5; IQGAP1	5154; 8826; 2250	400	399
Enriched GO terms
p-value	q-value	term_goid	term_category	term_level	term_name	members_input_overlap	members_input_overlap_geneids	size	effective_size
9.52402e-10	1.41908e-07	GO:0001649	b	5	osteoblast differentiation	249; 860; 5587; 5744; 7291; 7473; 340419; 55366	RSPO2; LGR4; TWIST1; PTHLH; RUNX2; WNT3; PRKD1; ALPL	209	209
5.25926e-09	2.94518e-07	GO:0048856	b	2	anatomical structure development	249; 596; 860; 2250; 4137; 93649; 5154; 171483; 5396; 5587; 5744; 6716; 7062; 7291; 7473; 8826; 340419; 80326; 147495; 55366; 253558; 25949; 124540; 27123	LGR4; SYF2; LCLAT1; TCHH; MYOCD; APCDD1; IQGAP1; TWIST1; WNT10A; PTHLH; SRD5A2; PDGFA; MSI2; FGF5; RSPO2; FAM9B; DKK2; RUNX2; WNT3; MAPT; PRRX1; BCL2; PRKD1; ALPL	5313	5299
1.72257e-08	4.8232e-07	GO:0044767	b	2	single-organism developmental process	249; 596; 860; 2250; 4137; 93649; 5154; 171483; 5396; 5587; 5744; 6716; 7062; 7291; 7473; 8826; 340419; 80326; 147495; 55366; 253558; 25949; 124540; 27123	LGR4; SYF2; LCLAT1; TCHH; MYOCD; APCDD1; IQGAP1; TWIST1; WNT10A; PTHLH; SRD5A2; PDGFA; MSI2; FGF5; RSPO2; FAM9B; DKK2; RUNX2; WNT3; MAPT; PRRX1; BCL2; PRKD1; ALPL	5610	5596
3.65363e-09	6.13811e-07	GO:0001503	b	3	ossification	249; 596; 860; 5587; 5744; 7291; 7473; 340419; 55366	RSPO2; LGR4; TWIST1; PTHLH; RUNX2; WNT3; ALPL; PRKD1; BCL2	368	367
1.3799e-08	1.15912e-06	GO:0009888	b	3	tissue development	249; 596; 860; 93649; 5154; 5396; 5744; 7062; 7291; 7473; 8826; 340419; 80326; 147495; 55366	LGR4; PDGFA; RSPO2; TWIST1; WNT10A; PTHLH; RUNX2; WNT3; TCHH; MYOCD; PRRX1; APCDD1; ALPL; IQGAP1; BCL2	1765	1762
3.75214e-08	2.1012e-06	GO:0048869	b	3	cellular developmental process	249; 596; 860; 2250; 4137; 93649; 171483; 5396; 5587; 5744; 6716; 7062; 7291; 7473; 8826; 340419; 80326; 147495; 55366; 124540	LGR4; WNT3; MSI2; RSPO2; FAM9B; WNT10A; PTHLH; IQGAP1; RUNX2; TWIST1; TCHH; MYOCD; MAPT; APCDD1; PRRX1; SRD5A2; FGF5; ALPL; PRKD1; BCL2	3779	3770
6.44598e-08	2.70731e-06	GO:0007275	b	3	multicellular organism development	249; 596; 860; 2250; 4137; 93649; 5154; 5396; 5587; 5744; 6716; 7062; 7291; 7473; 8826; 340419; 80326; 147495; 55366; 253558; 25949; 27123	LGR4; SYF2; LCLAT1; TCHH; MYOCD; APCDD1; IQGAP1; TWIST1; WNT10A; PTHLH; SRD5A2; PDGFA; FGF5; RSPO2; WNT3; DKK2; RUNX2; MAPT; PRRX1; BCL2; PRKD1; ALPL	4862	4849
1.60376e-08	3.57639e-06	GO:0030154	b	4	cell differentiation	249; 596; 860; 2250; 4137; 124540; 93649; 171483; 5396; 5587; 5744; 6716; 7062; 7291; 7473; 8826; 340419; 80326; 147495; 55366	LGR4; WNT3; RSPO2; FAM9B; MSI2; PTHLH; IQGAP1; RUNX2; TWIST1; TCHH; APCDD1; MYOCD; MAPT; WNT10A; PRRX1; SRD5A2; FGF5; ALPL; PRKD1; BCL2	3603	3594
1.07458e-07	3.61059e-06	GO:0048513	b	3	animal organ development	249; 596; 860; 4137; 93649; 5154; 5396; 5744; 6716; 7062; 7291; 7473; 8826; 340419; 80326; 147495; 55366; 25949	LGR4; PDGFA; SYF2; RSPO2; TWIST1; WNT10A; PTHLH; RUNX2; WNT3; TCHH; MYOCD; MAPT; APCDD1; PRRX1; SRD5A2; ALPL; IQGAP1; BCL2	3149	3143
1.59523e-07	3.82855e-06	GO:0001942	b	3	hair follicle development	596; 5154; 80326; 147495; 55366	LGR4; PDGFA; APCDD1; WNT10A; BCL2	80	80
1.59523e-07	3.82855e-06	GO:0022404	b	3	molting cycle process	596; 5154; 80326; 147495; 55366	LGR4; PDGFA; APCDD1; WNT10A; BCL2	80	80
9.36649e-08	6.97804e-06	GO:2000027	b	5	regulation of organ morphogenesis	596; 860; 5154; 7291; 340419; 80326; 55366	PDGFA; RSPO2; TWIST1; WNT10A; LGR4; RUNX2; BCL2	246	246
3.44787e-07	7.24053e-06	GO:0048731	b	3	system development	249; 596; 860; 2250; 4137; 93649; 5154; 5396; 5587; 5744; 6716; 7062; 7291; 7473; 8826; 340419; 80326; 147495; 55366; 25949	LGR4; PDGFA; SYF2; RSPO2; TWIST1; WNT10A; PTHLH; IQGAP1; RUNX2; WNT3; TCHH; MYOCD; MAPT; APCDD1; PRRX1; SRD5A2; FGF5; ALPL; PRKD1; BCL2	4290	4279
1.80657e-07	7.38763e-06	GO:0098773	b	5	skin epidermis development	596; 5154; 80326; 147495; 55366	LGR4; PDGFA; APCDD1; WNT10A; BCL2	82	82
1.98326e-07	7.38763e-06	GO:0048863	b	5	stem cell differentiation	860; 124540; 93649; 7291; 7473; 80326	TWIST1; MSI2; RUNX2; WNT3; MYOCD; WNT10A	164	164
5.13518e-07	9.58567e-06	GO:0042303	b	3	molting cycle	596; 5154; 80326; 147495; 55366	LGR4; PDGFA; APCDD1; WNT10A; BCL2	102	101
3.83676e-07	1.13922e-05	GO:0008284	b	5	positive regulation of cell proliferation	596; 860; 2250; 93649; 5154; 5396; 5587; 5744; 7291; 25949	PDGFA; SYF2; TWIST1; PTHLH; RUNX2; MYOCD; PRRX1; FGF5; PRKD1; BCL2	839	838
4.58746e-07	1.13922e-05	GO:0035136	b	5	forelimb morphogenesis	860; 7291; 7473; 340419	RUNX2; TWIST1; WNT3; RSPO2	40	40
6.92358e-07	1.2924e-05	GO:0009653	b	2	anatomical structure morphogenesis	249; 596; 860; 4137; 93649; 5154; 5396; 5587; 7291; 7473; 8826; 340419; 80326; 55366; 25949	PDGFA; SYF2; RSPO2; TWIST1; WNT10A; LGR4; IQGAP1; RUNX2; WNT3; MYOCD; MAPT; PRRX1; ALPL; PRKD1; BCL2	2366	2362
8.32758e-07	1.77258e-05	GO:0022008	b	5	neurogenesis	596; 860; 2250; 4137; 5396; 5587; 7291; 7473; 8826; 340419; 80326; 147495	RSPO2; TWIST1; WNT10A; IQGAP1; RUNX2; WNT3; MAPT; PRRX1; APCDD1; FGF5; PRKD1; BCL2	1433	1430
1.59523e-07	1.77868e-05	GO:0022405	b	4	hair cycle process	596; 5154; 80326; 147495; 55366	LGR4; PDGFA; APCDD1; WNT10A; BCL2	80	80
3.52049e-07	2.6169e-05	GO:0008544	b	4	epidermis development	596; 5154; 5744; 7062; 80326; 147495; 55366	PDGFA; LGR4; WNT10A; PTHLH; TCHH; APCDD1; BCL2	300	299
5.13518e-07	2.86286e-05	GO:0042633	b	4	hair cycle	596; 5154; 80326; 147495; 55366	LGR4; PDGFA; APCDD1; WNT10A; BCL2	102	101
6.48174e-07	2.89086e-05	GO:2000026	b	4	regulation of multicellular organismal development	596; 860; 4137; 93649; 5154; 5396; 5587; 5744; 7291; 7473; 340419; 80326; 55366	LGR4; PDGFA; RSPO2; TWIST1; WNT10A; PTHLH; RUNX2; WNT3; MYOCD; MAPT; PRRX1; PRKD1; BCL2	1694	1690
1.60139e-06	2.98259e-05	GO:0030326	b	5	embryonic limb morphogenesis	860; 5396; 7291; 7473; 340419	RUNX2; PRRX1; TWIST1; WNT3; RSPO2	127	127
9.79681e-07	3.64115e-05	GO:0042476	b	4	odontogenesis	249; 860; 7291; 340419; 80326	RUNX2; TWIST1; RSPO2; WNT10A; ALPL	115	115
1.15339e-06	3.67438e-05	GO:0022603	b	4	regulation of anatomical structure morphogenesis	596; 860; 4137; 5154; 5587; 7291; 7473; 340419; 80326; 55366	PDGFA; RSPO2; TWIST1; WNT10A; LGR4; RUNX2; WNT3; MAPT; PRKD1; BCL2	947	945
2.23712e-06	3.75835e-05	GO:0032835	b	3	glomerulus development	596; 5154; 8826; 55366	LGR4; PDGFA; IQGAP1; BCL2	59	59
2.78663e-06	3.90129e-05	GO:0044707	b	2	single-multicellular organism process	249; 596; 860; 2250; 4137; 93649; 5154; 5396; 5587; 5744; 6716; 7062; 7291; 7473; 8826; 340419; 80326; 147495; 55366; 253558; 25949; 27123	LGR4; SYF2; LCLAT1; TCHH; MYOCD; APCDD1; IQGAP1; TWIST1; WNT10A; PTHLH; SRD5A2; PDGFA; FGF5; RSPO2; WNT3; DKK2; RUNX2; MAPT; PRRX1; BCL2; PRKD1; ALPL	5925	5908
1.60139e-06	4.46387e-05	GO:0035113	b	4	embryonic appendage morphogenesis	860; 5396; 7291; 7473; 340419	RUNX2; PRRX1; TWIST1; WNT3; RSPO2	127	127
1.93672e-06	4.79876e-05	GO:0043588	b	4	skin development	596; 5154; 7062; 80326; 147495; 55366	LGR4; PDGFA; WNT10A; TCHH; APCDD1; BCL2	242	242
3.40124e-06	5.19461e-05	GO:0035107	b	3	appendage morphogenesis	860; 5396; 7291; 7473; 340419	RUNX2; PRRX1; TWIST1; WNT3; RSPO2	148	148
3.50876e-06	5.80895e-05	GO:0071363	b	5	cellular response to growth factor stimulus	860; 2250; 93649; 5154; 5587; 7291; 8826; 80326	PDGFA; TWIST1; WNT10A; IQGAP1; RUNX2; MYOCD; FGF5; PRKD1	609	608
3.39691e-06	6.89523e-05	GO:0060429	b	4	epithelium development	596; 5154; 7062; 7291; 7473; 8826; 340419; 80326; 147495; 55366	PDGFA; RSPO2; TWIST1; WNT10A; LGR4; WNT3; TCHH; APCDD1; IQGAP1; BCL2	1065	1065
3.40124e-06	6.89523e-05	GO:0035108	b	4	limb morphogenesis	860; 5396; 7291; 7473; 340419	RUNX2; PRRX1; TWIST1; WNT3; RSPO2	148	148
4.83651e-06	8.98785e-05	GO:0070848	b	4	response to growth factor	860; 2250; 93649; 5154; 5587; 7291; 8826; 80326	PDGFA; TWIST1; WNT10A; IQGAP1; RUNX2; MYOCD; FGF5; PRKD1	637	635
6.6965e-06	9.3751e-05	GO:0048736	b	3	appendage development	860; 5396; 7291; 7473; 340419	RUNX2; PRRX1; TWIST1; WNT3; RSPO2	170	170
4.61635e-06	9.69433e-05	GO:0019904	m	3	protein domain specific binding	596; 860; 4137; 5396; 7291; 7473; 8826; 83715	ESPN; TWIST1; RUNX2; WNT3; MAPT; PRRX1; IQGAP1; BCL2	631	631
6.6965e-06	0.000114871	GO:0060173	b	4	limb development	860; 5396; 7291; 7473; 340419	RUNX2; PRRX1; TWIST1; WNT3; RSPO2	170	170
8.97897e-06	0.000143022	GO:0001501	b	4	skeletal system development	249; 860; 5396; 5744; 6716; 7291; 340419	RSPO2; TWIST1; PTHLH; RUNX2; PRRX1; SRD5A2; ALPL	489	487
9.92083e-06	0.00014749	GO:0007399	b	4	nervous system development	596; 860; 2250; 4137; 5396; 5587; 6716; 7291; 7473; 8826; 340419; 80326; 147495	RSPO2; TWIST1; WNT10A; IQGAP1; RUNX2; WNT3; MAPT; APCDD1; PRRX1; SRD5A2; FGF5; PRKD1; BCL2	2157	2152
1.28335e-05	0.000155717	GO:0048468	b	3	cell development	596; 860; 4137; 93649; 171483; 5396; 5587; 5744; 7291; 7473; 8826; 124540	WNT3; FAM9B; MSI2; PTHLH; IQGAP1; RUNX2; TWIST1; MYOCD; MAPT; PRRX1; PRKD1; BCL2	1859	1856
1.37011e-05	0.000155717	GO:0009887	b	3	animal organ morphogenesis	249; 596; 860; 5154; 5396; 7291; 340419; 80326; 55366	PDGFA; RSPO2; TWIST1; WNT10A; LGR4; RUNX2; PRRX1; ALPL; BCL2	977	975
1.39033e-05	0.000155717	GO:0050793	b	3	regulation of developmental process	596; 860; 4137; 93649; 5154; 5396; 5587; 5744; 7291; 7473; 340419; 80326; 55366	LGR4; PDGFA; RSPO2; TWIST1; WNT10A; PTHLH; RUNX2; WNT3; MYOCD; MAPT; PRRX1; PRKD1; BCL2	2225	2219
1.55273e-05	0.000163037	GO:0051239	b	3	regulation of multicellular organismal process	596; 860; 4137; 93649; 5154; 5396; 5587; 5744; 7291; 7473; 8826; 340419; 80326; 55366	LGR4; PDGFA; RSPO2; TWIST1; WNT10A; PTHLH; IQGAP1; RUNX2; WNT3; MYOCD; MAPT; PRRX1; PRKD1; BCL2	2622	2616
2.13935e-05	0.000211418	GO:0007166	b	3	cell surface receptor signaling pathway	596; 860; 2250; 93649; 5154; 5396; 5587; 7473; 8826; 340419; 80326; 147495; 55366; 27123	PDGFA; RSPO2; WNT3; WNT10A; DKK2; LGR4; IQGAP1; RUNX2; MYOCD; PRRX1; APCDD1; FGF5; PRKD1; BCL2	2697	2689
2.21437e-05	0.000308627	GO:0009966	b	4	regulation of signal transduction	596; 860; 2250; 93649; 5154; 5396; 5587; 7291; 7473; 9886; 340419; 147495; 55366; 27123	PDGFA; RSPO2; TWIST1; DKK2; LGR4; RUNX2; WNT3; MYOCD; RHOBTB1; PRRX1; APCDD1; FGF5; PRKD1; BCL2	2700	2697
4.03826e-05	0.000376904	GO:0048729	b	3	tissue morphogenesis	596; 5154; 7291; 7473; 340419; 80326; 55366	PDGFA; RSPO2; TWIST1; WNT10A; LGR4; WNT3; BCL2	615	615
4.34334e-05	0.000384042	GO:0048518	b	3	positive regulation of biological process	13; 596; 860; 2250; 4137; 93649; 5154; 5396; 5587; 5744; 7291; 7473; 8826; 340419; 80326; 83715; 55366; 25949; 27123	LGR4; PDGFA; SYF2; ESPN; RSPO2; TWIST1; WNT10A; DKK2; PTHLH; IQGAP1; RUNX2; WNT3; AADAC; MYOCD; MAPT; PRRX1; FGF5; PRKD1; BCL2	5198	5179
2.72972e-05	0.000406729	GO:0035137	b	5	hindlimb morphogenesis	7291; 7473; 340419	TWIST1; WNT3; RSPO2	37	37
3.39728e-05	0.000440351	GO:0061448	b	4	connective tissue development	860; 5154; 5396; 5744; 340419	RUNX2; PDGFA; RSPO2; PTHLH; PRRX1	239	238
3.63606e-05	0.000440351	GO:0048522	b	4	positive regulation of cellular process	13; 596; 860; 2250; 4137; 93649; 5154; 5396; 5587; 5744; 7291; 7473; 8826; 340419; 83715; 55366; 25949; 27123	LGR4; PDGFA; SYF2; ESPN; RSPO2; TWIST1; DKK2; PTHLH; IQGAP1; RUNX2; WNT3; AADAC; MYOCD; MAPT; PRRX1; FGF5; PRKD1; BCL2	4629	4611
3.75187e-05	0.000440351	GO:0045165	b	4	cell fate commitment	596; 860; 5396; 7473; 80326	RUNX2; PRRX1; WNT10A; WNT3; BCL2	243	243
5.47901e-05	0.000460237	GO:0072006	b	3	nephron development	596; 5154; 8826; 55366	LGR4; PDGFA; IQGAP1; BCL2	132	132
5.10516e-05	0.000569225	GO:0051094	b	4	positive regulation of developmental process	596; 860; 4137; 93649; 5154; 5587; 7291; 7473; 55366	PDGFA; LGR4; TWIST1; RUNX2; WNT3; MYOCD; MAPT; PRKD1; BCL2	1152	1151
5.47901e-05	0.000581818	GO:0031214	b	4	biomineral tissue development	249; 7291; 340419; 55366	TWIST1; RSPO2; LGR4; ALPL	133	132
7.59459e-05	0.000607567	GO:0007267	b	3	cell-cell signaling	2250; 5154; 5744; 6716; 7473; 340419; 80326; 147495; 55366; 27123	LGR4; PDGFA; RSPO2; WNT3; WNT10A; DKK2; PTHLH; APCDD1; SRD5A2; FGF5	1524	1520
5.55747e-05	0.000622437	GO:0051716	b	2	cellular response to stimulus	13; 249; 596; 860; 2250; 4137; 93649; 5154; 5396; 5587; 5744; 7291; 7473; 8826; 9842; 9886; 340419; 80326; 147495; 55366; 25949; 27123	LGR4; SYF2; MYOCD; APCDD1; IQGAP1; TWIST1; WNT10A; PTHLH; PDGFA; PLEKHM1; AADAC; RHOBTB1; FGF5; RSPO2; WNT3; DKK2; RUNX2; MAPT; PRRX1; BCL2; PRKD1; ALPL	6988	6964
8.3493e-05	0.000637583	GO:0070887	b	3	cellular response to chemical stimulus	13; 249; 596; 860; 2250; 4137; 93649; 5154; 5587; 7291; 7473; 8826; 80326	PDGFA; TWIST1; WNT10A; IQGAP1; RUNX2; WNT3; AADAC; MYOCD; MAPT; FGF5; ALPL; PRKD1; BCL2	2626	2621
8.78862e-05	0.000641951	GO:0023051	b	3	regulation of signaling	596; 860; 2250; 93649; 5154; 5396; 5587; 7291; 7473; 9886; 340419; 147495; 55366; 27123	PDGFA; RSPO2; TWIST1; DKK2; LGR4; RUNX2; WNT3; MYOCD; RHOBTB1; PRRX1; APCDD1; FGF5; PRKD1; BCL2	3048	3043
0.00010061	0.00070427	GO:1904888	b	3	cranial skeletal system development	860; 5396; 7291	RUNX2; PRRX1; TWIST1	57	57
7.32043e-05	0.000713069	GO:0010646	b	4	regulation of cell communication	596; 860; 2250; 93649; 5154; 5396; 5587; 7291; 7473; 9886; 340419; 147495; 55366; 27123	PDGFA; RSPO2; TWIST1; DKK2; LGR4; RUNX2; WNT3; MYOCD; RHOBTB1; PRRX1; APCDD1; FGF5; PRKD1; BCL2	2998	2994
7.35452e-05	0.000713069	GO:0072001	b	4	renal system development	596; 93649; 5154; 8826; 55366	IQGAP1; PDGFA; LGR4; MYOCD; BCL2	280	280
7.72245e-05	0.000717544	GO:0042127	b	4	regulation of cell proliferation	596; 860; 2250; 93649; 5154; 5396; 5587; 5744; 7291; 25949	PDGFA; SYF2; TWIST1; PTHLH; RUNX2; MYOCD; PRRX1; FGF5; PRKD1; BCL2	1532	1523
9.04216e-05	0.000806561	GO:0198738	b	4	cell-cell signaling by wnt	7473; 340419; 80326; 147495; 55366; 27123	RSPO2; LGR4; WNT3; WNT10A; DKK2; APCDD1	478	477
0.000144626	0.000971883	GO:0048519	b	3	negative regulation of biological process	596; 860; 4137; 93649; 5154; 5396; 5587; 5744; 7291; 7473; 8826; 340419; 147495; 83715; 55366; 25949; 27123	LGR4; PDGFA; SYF2; ESPN; RSPO2; TWIST1; DKK2; PTHLH; IQGAP1; RUNX2; WNT3; MYOCD; MAPT; PRRX1; APCDD1; PRKD1; BCL2	4596	4573
0.000163253	0.00105486	GO:0060348	b	3	bone development	249; 860; 6716; 7291	RUNX2; SRD5A2; TWIST1; ALPL	176	175
0.000125053	0.00107257	GO:0051241	b	4	negative regulation of multicellular organismal process	596; 93649; 5154; 5744; 7291; 7473; 340419; 55366	LGR4; PDGFA; RSPO2; TWIST1; PTHLH; WNT3; MYOCD; BCL2	1002	999
0.000133795	0.00110505	GO:0001655	b	4	urogenital system development	596; 93649; 5154; 8826; 55366	IQGAP1; PDGFA; LGR4; MYOCD; BCL2	318	318
0.00013912	0.00110799	GO:0002009	b	4	morphogenesis of an epithelium	596; 5154; 7291; 340419; 80326; 55366	PDGFA; LGR4; TWIST1; WNT10A; RSPO2; BCL2	516	516
8.45043e-05	0.00110984	GO:0030182	b	5	neuron differentiation	596; 860; 4137; 5396; 5587; 7473; 8826; 340419; 80326	RSPO2; WNT3; WNT10A; IQGAP1; RUNX2; MAPT; PRRX1; PRKD1; BCL2	1231	1228
8.93829e-05	0.00110984	GO:0016055	b	5	Wnt signaling pathway	7473; 340419; 80326; 147495; 55366; 27123	RSPO2; LGR4; WNT3; WNT10A; DKK2; APCDD1	477	476
0.000122668	0.00112805	GO:0008283	b	2	cell proliferation	596; 860; 2250; 93649; 5154; 5396; 5587; 5744; 7291; 55366; 25949	PDGFA; SYF2; LGR4; TWIST1; PTHLH; RUNX2; MYOCD; PRRX1; FGF5; PRKD1; BCL2	1967	1955
0.000149092	0.00112805	GO:0044700	b	2	single organism signaling	596; 860; 2250; 4137; 93649; 5154; 5396; 5587; 5744; 6716; 7291; 7473; 8826; 9842; 9886; 340419; 80326; 147495; 55366; 27123	LGR4; PDGFA; PLEKHM1; TWIST1; WNT10A; DKK2; PTHLH; IQGAP1; RUNX2; WNT3; RSPO2; APCDD1; MYOCD; MAPT; RHOBTB1; PRRX1; SRD5A2; FGF5; PRKD1; BCL2	6201	6179
0.000161151	0.00112805	GO:0007154	b	2	cell communication	596; 860; 2250; 4137; 93649; 5154; 5396; 5587; 5744; 6716; 7291; 7473; 8826; 9842; 9886; 340419; 80326; 147495; 55366; 27123	LGR4; PDGFA; PLEKHM1; TWIST1; WNT10A; DKK2; PTHLH; IQGAP1; RUNX2; WNT3; RSPO2; APCDD1; MYOCD; MAPT; RHOBTB1; PRRX1; SRD5A2; FGF5; PRKD1; BCL2	6232	6210
0.00020143	0.00113381	GO:0007165	b	2	signal transduction	596; 860; 2250; 4137; 93649; 5154; 5396; 5587; 5744; 7291; 7473; 8826; 9842; 9886; 340419; 80326; 147495; 55366; 27123	LGR4; PDGFA; PLEKHM1; TWIST1; WNT10A; DKK2; PTHLH; IQGAP1; RUNX2; WNT3; RSPO2; MYOCD; MAPT; RHOBTB1; PRRX1; APCDD1; FGF5; PRKD1; BCL2	5761	5740
0.000202465	0.00113381	GO:0044763	b	2	single-organism cellular process	13; 249; 596; 860; 2250; 4137; 93649; 5154; 171483; 5396; 5587; 5744; 6716; 7062; 7291; 7473; 8826; 340419; 80326; 147495; 83715; 55366; 253558; 25949; 124540; 27123	LGR4; SYF2; ESPN; LCLAT1; TCHH; MYOCD; APCDD1; IQGAP1; TWIST1; WNT10A; PTHLH; SRD5A2; PDGFA; MSI2; AADAC; FGF5; RSPO2; FAM9B; DKK2; RUNX2; WNT3; MAPT; PRRX1; BCL2; PRKD1; ALPL	10315	10283
0.000195627	0.00121723	GO:0010033	b	3	response to organic substance	249; 596; 860; 2250; 4137; 93649; 5154; 5587; 6716; 7291; 7473; 8826; 80326	PDGFA; TWIST1; WNT10A; IQGAP1; RUNX2; WNT3; MYOCD; MAPT; SRD5A2; FGF5; ALPL; PRKD1; BCL2	2850	2844
0.000170535	0.00131135	GO:0061138	b	4	morphogenesis of a branching epithelium	596; 5154; 340419; 55366	LGR4; PDGFA; RSPO2; BCL2	177	177
0.000228261	0.00133015	GO:0001763	b	3	morphogenesis of a branching structure	596; 5154; 340419; 55366	LGR4; PDGFA; RSPO2; BCL2	191	191
0.000236535	0.00133015	GO:0048598	b	3	embryonic morphogenesis	860; 5396; 7291; 7473; 340419; 25949	RSPO2; SYF2; TWIST1; RUNX2; WNT3; PRRX1	569	569
0.000237527	0.00133015	GO:0048588	b	3	developmental cell growth	4137; 93649; 7473; 8826	WNT3; MYOCD; MAPT; IQGAP1	193	193
0.000262255	0.00133512	GO:0048589	b	2	developmental growth	596; 4137; 93649; 7473; 8826; 340419	RSPO2; WNT3; MYOCD; MAPT; IQGAP1; BCL2	580	580
0.000181895	0.00133656	GO:0030278	b	4	regulation of ossification	596; 860; 5587; 7291	RUNX2; TWIST1; PRKD1; BCL2	181	180
0.0001858	0.00133656	GO:0051216	b	4	cartilage development	860; 5396; 5744; 340419	RUNX2; PRRX1; PTHLH; RSPO2	182	181
0.000120552	0.00138171	GO:0030111	b	5	regulation of Wnt signaling pathway	7473; 340419; 147495; 55366; 27123	WNT3; RSPO2; DKK2; LGR4; APCDD1	312	311
0.000259829	0.00140811	GO:0035295	b	3	tube development	596; 93649; 5154; 7291; 340419; 55366	PDGFA; LGR4; TWIST1; RSPO2; MYOCD; BCL2	579	579
0.000225526	0.00157164	GO:1905114	b	4	cell surface receptor signaling pathway involved in cell-cell signaling	7473; 340419; 80326; 147495; 55366; 27123	RSPO2; LGR4; WNT3; WNT10A; DKK2; APCDD1	565	564
0.000261622	0.00176793	GO:0051240	b	4	positive regulation of multicellular organismal process	596; 860; 4137; 93649; 5154; 5587; 7291; 7473; 55366	PDGFA; LGR4; TWIST1; RUNX2; WNT3; MYOCD; MAPT; PRKD1; BCL2	1426	1424
0.000282606	0.00185356	GO:0043583	b	4	ear development	596; 5154; 5396; 7291	PRRX1; PDGFA; TWIST1; BCL2	202	202
0.000307235	0.00188783	GO:0060349	b	4	bone morphogenesis	249; 860; 7291	RUNX2; TWIST1; ALPL	83	83
0.000314485	0.00188783	GO:0071310	b	4	cellular response to organic substance	249; 596; 860; 2250; 93649; 5154; 5587; 7291; 7473; 8826; 80326	PDGFA; TWIST1; WNT10A; IQGAP1; RUNX2; WNT3; MYOCD; FGF5; ALPL; PRKD1; BCL2	2177	2172
0.000317623	0.00188783	GO:0009893	b	4	positive regulation of metabolic process	13; 596; 860; 93649; 5154; 5396; 5587; 5744; 7291; 7473; 8826; 80326; 55366	PDGFA; LGR4; TWIST1; WNT10A; PTHLH; IQGAP1; RUNX2; WNT3; AADAC; MYOCD; PRRX1; PRKD1; BCL2	2995	2982
0.000321693	0.00188783	GO:0048705	b	4	skeletal system morphogenesis	249; 860; 5396; 7291	RUNX2; PRRX1; TWIST1; ALPL	210	209
0.000425923	0.00198764	GO:0003006	b	2	developmental process involved in reproduction	249; 596; 93649; 171483; 6716; 55366	LGR4; FAM9B; MYOCD; SRD5A2; ALPL; BCL2	635	635
0.000364976	0.00205815	GO:0001656	b	4	metanephros development	596; 5154; 55366	LGR4; PDGFA; BCL2	88	88
0.000369176	0.00205815	GO:0002076	b	4	osteoblast development	860; 5744	RUNX2; PTHLH	18	18
0.000409433	0.00222692	GO:0045595	b	4	regulation of cell differentiation	596; 860; 4137; 93649; 5396; 5587; 5744; 7291; 7473	TWIST1; PTHLH; RUNX2; WNT3; MYOCD; MAPT; PRRX1; PRKD1; BCL2	1517	1512
0.000438542	0.00225608	GO:0030030	b	3	cell projection organization	596; 4137; 5154; 5396; 5587; 7473; 8826; 83715	PDGFA; ESPN; WNT3; IQGAP1; MAPT; PRRX1; PRKD1; BCL2	1203	1200
0.000443158	0.00225608	GO:0048568	b	3	embryonic organ development	860; 5154; 5396; 7291; 25949	RUNX2; PDGFA; TWIST1; SYF2; PRRX1	412	412
0.000530615	0.00228573	GO:0009719	b	2	response to endogenous stimulus	249; 596; 860; 2250; 93649; 5154; 6716; 8826; 80326	PDGFA; WNT10A; RUNX2; MYOCD; SRD5A2; FGF5; ALPL; IQGAP1; BCL2	1570	1566
0.000440506	0.00233888	GO:0023056	b	4	positive regulation of signaling	596; 93649; 5154; 5396; 5587; 7473; 340419; 55366; 27123	PDGFA; RSPO2; WNT3; DKK2; LGR4; MYOCD; PRRX1; PRKD1; BCL2	1530	1527
0.00022284	0.00237165	GO:0009967	b	5	positive regulation of signal transduction	596; 93649; 5154; 5396; 5587; 7473; 340419; 55366; 27123	PDGFA; RSPO2; WNT3; DKK2; LGR4; MYOCD; PRRX1; PRKD1; BCL2	1396	1394
0.00026084	0.00259101	GO:0045597	b	5	positive regulation of cell differentiation	596; 860; 4137; 93649; 5587; 7291; 7473	TWIST1; RUNX2; WNT3; MYOCD; MAPT; PRKD1; BCL2	830	829
0.000505209	0.00262004	GO:0030539	b	4	male genitalia development	6716; 55366	SRD5A2; LGR4	21	21
0.000285909	0.00266253	GO:0042475	b	5	odontogenesis of dentin-containing tooth	860; 340419; 80326	RUNX2; RSPO2; WNT10A	81	81
0.000602312	0.00303387	GO:0009790	b	4	embryo development	860; 5154; 5396; 7291; 7473; 340419; 25949	PDGFA; SYF2; RSPO2; TWIST1; RUNX2; WNT3; PRRX1	952	952
0.000612217	0.00303387	GO:1901861	b	4	regulation of muscle tissue development	596; 93649; 7291	TWIST1; MYOCD; BCL2	105	105
0.000697381	0.00344588	GO:0048583	b	3	regulation of response to stimulus	596; 860; 2250; 93649; 5154; 5396; 5587; 7291; 7473; 9886; 340419; 147495; 55366; 27123	PDGFA; RSPO2; TWIST1; DKK2; LGR4; RUNX2; WNT3; MYOCD; RHOBTB1; PRRX1; APCDD1; FGF5; PRKD1; BCL2	3683	3680
0.000730775	0.00350772	GO:0009991	b	3	response to extracellular stimulus	249; 596; 4137; 93649; 6716	SRD5A2; BCL2; MYOCD; MAPT; ALPL	460	460
0.000775402	0.00353259	GO:0001822	b	3	kidney development	596; 5154; 8826; 55366	LGR4; PDGFA; IQGAP1; BCL2	264	264
0.000778012	0.00353259	GO:0031069	b	3	hair follicle morphogenesis	596; 80326	WNT10A; BCL2	26	26
0.000429286	0.00357628	GO:0048704	b	5	embryonic skeletal system morphogenesis	860; 5396; 7291	RUNX2; PRRX1; TWIST1	93	93
0.000432034	0.00357628	GO:0010647	b	5	positive regulation of cell communication	596; 93649; 5154; 5396; 5587; 7473; 340419; 55366; 27123	PDGFA; RSPO2; WNT3; DKK2; LGR4; MYOCD; PRRX1; PRKD1; BCL2	1525	1523
0.000774725	0.00369142	GO:0051051	b	4	negative regulation of transport	596; 4137; 5587; 7291; 55366	TWIST1; LGR4; PRKD1; MAPT; BCL2	469	466
0.000778012	0.00369142	GO:0036075	b	4	replacement ossification	249; 860	RUNX2; ALPL	26	26
0.000530928	0.00397925	GO:0030282	b	5	bone mineralization	7291; 340419; 55366	TWIST1; RSPO2; LGR4	101	100
0.000534128	0.00397925	GO:1901342	b	5	regulation of vasculature development	93649; 5154; 5587; 7291	TWIST1; PDGFA; MYOCD; PRKD1	239	239
0.000578809	0.00410679	GO:0016202	b	5	regulation of striated muscle tissue development	596; 93649; 7291	TWIST1; MYOCD; BCL2	103	103
0.00089041	0.0041367	GO:0048523	b	4	negative regulation of cellular process	596; 860; 93649; 5154; 5396; 5587; 5744; 7291; 7473; 8826; 147495; 83715; 55366; 25949; 27123	PDGFA; SYF2; ESPN; LGR4; TWIST1; DKK2; PTHLH; IQGAP1; RUNX2; WNT3; MYOCD; PRRX1; APCDD1; PRKD1; BCL2	4268	4247
0.000612217	0.00414638	GO:0048634	b	5	regulation of muscle organ development	596; 93649; 7291	TWIST1; MYOCD; BCL2	105	105
0.00106237	0.00424948	GO:0016049	b	2	cell growth	596; 4137; 93649; 7473; 8826	WNT3; IQGAP1; MYOCD; MAPT; BCL2	501	500
0.00100659	0.0044502	GO:0048514	b	3	blood vessel morphogenesis	93649; 5154; 5396; 5587; 7291	PRRX1; PDGFA; TWIST1; MYOCD; PRKD1	494	494
0.000758123	0.00483016	GO:0045667	b	5	regulation of osteoblast differentiation	860; 5587; 7291	RUNX2; TWIST1; PRKD1	113	113
0.000778012	0.00483016	GO:0001958	b	5	endochondral ossification	249; 860	RUNX2; ALPL	26	26
0.00107608	0.00489728	GO:0048585	b	4	negative regulation of response to stimulus	596; 860; 5154; 7291; 7473; 147495; 55366; 27123	PDGFA; LGR4; TWIST1; DKK2; RUNX2; WNT3; APCDD1; BCL2	1376	1374
0.00115032	0.00495523	GO:0007423	b	3	sensory organ development	596; 5154; 5396; 7291; 80326	PRRX1; PDGFA; TWIST1; WNT10A; BCL2	509	509
0.0011375	0.00507324	GO:0044344	b	4	cellular response to fibroblast growth factor stimulus	860; 2250; 8826	RUNX2; FGF5; IQGAP1	130	130
0.00124605	0.00523342	GO:0001666	b	3	response to hypoxia	596; 93649; 5154; 7291	TWIST1; PDGFA; MYOCD; BCL2	300	300
0.00132295	0.00527795	GO:0035265	b	3	organ growth	596; 93649; 340419	RSPO2; MYOCD; BCL2	137	137
0.00132295	0.00527795	GO:0071774	b	3	response to fibroblast growth factor	860; 2250; 8826	RUNX2; FGF5; IQGAP1	137	137
0.0013509	0.00527795	GO:0048565	b	3	digestive tract development	596; 93649; 55366	LGR4; MYOCD; BCL2	138	138
0.00125948	0.00550712	GO:0051270	b	4	regulation of cellular component movement	596; 4137; 5154; 5587; 7291; 7473	PDGFA; TWIST1; WNT3; MAPT; PRKD1; BCL2	781	781
0.000946798	0.00555332	GO:0048706	b	5	embryonic skeletal system development	860; 5396; 7291	RUNX2; PRRX1; TWIST1	122	122
0.000969036	0.00555332	GO:0048730	b	5	epidermis morphogenesis	596; 80326	WNT10A; BCL2	29	29
0.00132434	0.00567936	GO:0060562	b	4	epithelial tube morphogenesis	596; 7291; 340419; 55366	TWIST1; RSPO2; LGR4; BCL2	305	305
0.0013509	0.00568399	GO:0071456	b	4	cellular response to hypoxia	596; 93649; 7291	TWIST1; MYOCD; BCL2	138	138
0.0013894	0.0057377	GO:0036293	b	4	response to decreased oxygen levels	596; 93649; 5154; 7291	TWIST1; PDGFA; MYOCD; BCL2	310	309
0.00155703	0.00631304	GO:0048754	b	4	branching morphogenesis of an epithelial tube	596; 340419; 55366	LGR4; RSPO2; BCL2	145	145
0.00160709	0.00639966	GO:0051093	b	4	negative regulation of developmental process	596; 93649; 5744; 7291; 7473; 340419	RSPO2; TWIST1; PTHLH; WNT3; MYOCD; BCL2	822	819
0.00169927	0.00659661	GO:0031175	b	4	neuron projection development	596; 4137; 5396; 5587; 7473; 8826	WNT3; PRKD1; MAPT; PRRX1; IQGAP1; BCL2	830	828
0.00171571	0.00659661	GO:0055123	b	4	digestive system development	596; 93649; 55366	LGR4; MYOCD; BCL2	150	150
0.00174862	0.00660917	GO:1990138	b	4	neuron projection extension	4137; 7473; 8826	WNT3; IQGAP1; MAPT	151	151
0.00174868	0.00667677	GO:0070482	b	3	response to oxygen levels	596; 93649; 5154; 7291	TWIST1; PDGFA; MYOCD; BCL2	330	329
0.00129537	0.00678544	GO:1904018	b	5	positive regulation of vasculature development	93649; 5587; 7291	TWIST1; MYOCD; PRKD1	136	136
0.00132295	0.00678544	GO:0072073	b	5	kidney epithelium development	596; 8826; 55366	LGR4; IQGAP1; BCL2	137	137
0.00141174	0.00678544	GO:0010464	b	5	regulation of mesenchymal cell proliferation	5154; 5396	PRRX1; PDGFA	35	35
0.00141174	0.00678544	GO:1901862	b	5	negative regulation of muscle tissue development	93649; 7291	TWIST1; MYOCD	35	35
0.00141174	0.00678544	GO:0048635	b	5	negative regulation of muscle organ development	93649; 7291	TWIST1; MYOCD	35	35
0.000571892	0.00686271	GO:0005515	m	2	protein binding	249; 596; 860; 2250; 4137; 266553; 93649; 5154; 171483; 5396; 5587; 5744; 7062; 7291; 7473; 8826; 9276; 340419; 80326; 147495; 83715; 55366; 253558; 25949; 124540; 27123	LGR4; SYF2; ESPN; LCLAT1; TCHH; MYOCD; BCL2; APCDD1; IQGAP1; TWIST1; WNT10A; PTHLH; PDGFA; MSI2; FGF5; RSPO2; OFCC1; FAM9B; DKK2; RUNX2; WNT3; MAPT; PRRX1; COPB2; PRKD1; ALPL	10836	10794
0.0018497	0.00687471	GO:0071453	b	4	cellular response to oxygen levels	596; 93649; 7291	TWIST1; MYOCD; BCL2	155	154
0.00188419	0.00688809	GO:0046661	b	4	male sex differentiation	596; 6716; 55366	LGR4; SRD5A2; BCL2	155	155
0.00155703	0.00724991	GO:0036294	b	5	cellular response to decreased oxygen levels	596; 93649; 7291	TWIST1; MYOCD; BCL2	146	145
0.00202878	0.00729706	GO:0048806	b	4	genitalia development	6716; 55366	SRD5A2; LGR4	42	42
0.00201421	0.00737184	GO:0035239	b	3	tube morphogenesis	596; 7291; 340419; 55366	TWIST1; RSPO2; LGR4; BCL2	342	342
0.00202878	0.00737184	GO:0048286	b	3	lung alveolus development	93649; 5154	PDGFA; MYOCD	42	42
0.00206236	0.00737184	GO:0001568	b	3	blood vessel development	93649; 5154; 5396; 5587; 7291	PRRX1; PDGFA; TWIST1; MYOCD; PRKD1	581	581
0.00212564	0.00743975	GO:0010463	b	3	mesenchymal cell proliferation	5154; 5396	PRRX1; PDGFA	43	43
0.00165108	0.00745485	GO:0030307	b	5	positive regulation of cell growth	596; 4137; 7473	WNT3; MAPT; BCL2	149	148
0.00188419	0.00801404	GO:1902275	b	5	regulation of chromatin organization	93649; 5587; 7291	TWIST1; MYOCD; PRKD1	155	155
0.00193408	0.00801404	GO:0090184	b	5	positive regulation of kidney development	5154; 55366	PDGFA; LGR4	41	41
0.00194098	0.00801404	GO:0031344	b	5	regulation of cell projection organization	4137; 5396; 5587; 7473; 83715	PRRX1; WNT3; ESPN; PRKD1; MAPT	575	573
0.00199006	0.00801404	GO:0048639	b	5	positive regulation of developmental growth	596; 4137; 7473	WNT3; MAPT; BCL2	158	158
0.00222809	0.00831821	GO:0042221	b	2	response to chemical	13; 249; 596; 860; 2250; 4137; 93649; 5154; 5587; 6716; 7291; 7473; 8826; 80326	PDGFA; TWIST1; WNT10A; IQGAP1; RUNX2; WNT3; AADAC; MYOCD; MAPT; SRD5A2; FGF5; ALPL; PRKD1; BCL2	4129	4120
0.000969429	0.00841106	GO:0019903	m	5	protein phosphatase binding	596; 4137; 8826	IQGAP1; MAPT; BCL2	123	123
0.0014933	0.00841106	GO:0001105	m	5	RNA polymerase II transcription coactivator activity	93649; 5396	PRRX1; MYOCD	36	36
0.00157707	0.00841106	GO:0005109	m	5	frizzled binding	7473; 80326	WNT3; WNT10A	37	37
0.00240753	0.00852191	GO:0001944	b	4	vasculature development	93649; 5154; 5396; 5587; 7291	PRRX1; PDGFA; TWIST1; MYOCD; PRKD1	602	602
0.00253148	0.00882062	GO:0072358	b	4	cardiovascular system development	93649; 5154; 5396; 5587; 7291	PRRX1; PDGFA; TWIST1; MYOCD; PRKD1	609	609
0.00232584	0.0088859	GO:0008631	b	5	intrinsic apoptotic signaling pathway in response to oxidative stress	596; 4137	MAPT; BCL2	45	45
0.00232584	0.0088859	GO:0032330	b	5	regulation of chondrocyte differentiation	860; 5744	RUNX2; PTHLH	46	45
0.00242916	0.00893663	GO:0043388	b	5	positive regulation of DNA binding	93649; 7291	TWIST1; MYOCD	46	46
0.00252678	0.00893663	GO:0031325	b	5	positive regulation of cellular metabolic process	13; 596; 860; 93649; 5154; 5396; 5587; 5744; 7291; 8826; 55366	PDGFA; LGR4; TWIST1; PTHLH; IQGAP1; RUNX2; AADAC; MYOCD; PRRX1; PRKD1; BCL2	2789	2776
0.00253462	0.00893663	GO:0060350	b	5	endochondral bone morphogenesis	249; 860	RUNX2; ALPL	47	47
0.00257903	0.00893663	GO:0010604	b	5	positive regulation of macromolecule metabolic process	596; 860; 93649; 5154; 5396; 5587; 7291; 7473; 8826; 80326; 55366	PDGFA; LGR4; TWIST1; WNT10A; IQGAP1; RUNX2; WNT3; MYOCD; PRRX1; PRKD1; BCL2	2795	2783
0.00275473	0.00932853	GO:0045596	b	5	negative regulation of cell differentiation	596; 93649; 5744; 7291; 7473	TWIST1; PTHLH; MYOCD; WNT3; BCL2	624	621
0.00283578	0.00972268	GO:0030324	b	3	lung development	93649; 5154; 340419	PDGFA; MYOCD; RSPO2	179	179
0.00301835	0.00986663	GO:0060538	b	5	skeletal muscle organ development	596; 93649; 7291	TWIST1; MYOCD; BCL2	183	183
0.00309375	0.00986663	GO:0050994	b	5	regulation of lipid catabolic process	13; 7291	TWIST1; AADAC	52	52
0.00311229	0.00986663	GO:0048762	b	5	mesenchymal cell differentiation	596; 7291; 80326	TWIST1; WNT10A; BCL2	185	185
0.00321191	0.00997029	GO:0061005	b	5	cell differentiation involved in kidney development	8826; 55366	LGR4; IQGAP1	53	53
0.00292526	0.0100359	GO:0048584	b	4	positive regulation of response to stimulus	596; 93649; 5154; 5396; 5587; 7473; 340419; 55366; 27123	PDGFA; RSPO2; WNT3; DKK2; LGR4; MYOCD; PRRX1; PRKD1; BCL2	1992	1990
0.00301835	0.0101417	GO:0030323	b	3	respiratory tube development	93649; 5154; 340419	PDGFA; MYOCD; RSPO2	183	183
0.00309375	0.0104531	GO:0048844	b	4	artery morphogenesis	93649; 5396	PRRX1; MYOCD	52	52
0.00345448	0.0105044	GO:0090183	b	5	regulation of kidney development	5154; 55366	PDGFA; LGR4	55	55
0.00321191	0.0105332	GO:0031102	b	4	neuron projection regeneration	596; 5396	PRRX1; BCL2	53	53
0.00321191	0.0105332	GO:0060688	b	4	regulation of morphogenesis of a branching structure	5154; 55366	PDGFA; LGR4	53	53
0.00360332	0.0107379	GO:0007169	b	5	transmembrane receptor protein tyrosine kinase signaling pathway	860; 2250; 5154; 5587; 8826	RUNX2; PDGFA; FGF5; PRKD1; IQGAP1	661	661
0.00332766	0.0107546	GO:0046486	b	4	glycerolipid metabolic process	13; 2250; 5154; 253558	PDGFA; FGF5; AADAC; LCLAT1	394	393
0.00370537	0.0107784	GO:0048636	b	5	positive regulation of muscle organ development	596; 93649	MYOCD; BCL2	57	57
0.00376696	0.0107784	GO:0048015	b	5	phosphatidylinositol-mediated signaling	2250; 5154; 7291	TWIST1; PDGFA; FGF5	198	198
0.00383392	0.0107784	GO:1901863	b	5	positive regulation of muscle tissue development	596; 93649	MYOCD; BCL2	58	58
0.0033887	0.0107954	GO:0001558	b	4	regulation of cell growth	596; 4137; 93649; 7473	WNT3; MYOCD; MAPT; BCL2	396	395
0.00351781	0.0110489	GO:0007167	b	4	enzyme linked receptor protein signaling pathway	860; 2250; 93649; 5154; 5587; 8826	PDGFA; PRKD1; RUNX2; MYOCD; FGF5; IQGAP1	957	957
0.0040766	0.0112484	GO:0051272	b	5	positive regulation of cellular component movement	596; 5154; 5587; 7291	TWIST1; PDGFA; PRKD1; BCL2	416	416
0.00433933	0.0113832	GO:0051173	b	5	positive regulation of nitrogen compound metabolic process	860; 93649; 5154; 5396; 5587; 5744; 7291; 55366	PDGFA; LGR4; TWIST1; PTHLH; RUNX2; MYOCD; PRRX1; PRKD1	1721	1712
0.00436866	0.0113832	GO:0061035	b	5	regulation of cartilage development	860; 5744	RUNX2; PTHLH	63	62
0.00441767	0.0113832	GO:0009891	b	5	positive regulation of biosynthetic process	860; 93649; 5154; 5396; 5587; 5744; 7291; 55366	PDGFA; LGR4; TWIST1; PTHLH; RUNX2; MYOCD; PRRX1; PRKD1	1726	1717
0.00444082	0.0113832	GO:0046474	b	5	glycerophospholipid biosynthetic process	2250; 5154; 253558	PDGFA; FGF5; LCLAT1	210	210
0.00450745	0.0113832	GO:0008589	b	5	regulation of smoothened signaling pathway	860; 5396	RUNX2; PRRX1	63	63
0.00372228	0.0115287	GO:0048666	b	4	neuron development	596; 4137; 5396; 5587; 7473; 8826	WNT3; PRKD1; MAPT; PRRX1; IQGAP1; BCL2	970	968
0.00330453	0.0115659	GO:0044703	b	2	multi-organism reproductive process	596; 4137; 171483; 5744; 7473; 55366	LGR4; FAM9B; PTHLH; WNT3; MAPT; BCL2	946	945
0.00392907	0.0120025	GO:0048017	b	4	inositol lipid-mediated signaling	2250; 5154; 7291	TWIST1; PDGFA; FGF5	201	201
0.00366121	0.0120604	GO:0007565	b	3	female pregnancy	596; 4137; 5744	PTHLH; MAPT; BCL2	197	196
0.00384694	0.0124286	GO:0006629	b	3	lipid metabolic process	13; 2250; 5154; 5587; 6716; 7291; 253558	PDGFA; TWIST1; LCLAT1; AADAC; SRD5A2; FGF5; PRKD1	1315	1312
0.00420864	0.0126828	GO:0060541	b	4	respiratory system development	93649; 5154; 340419	PDGFA; MYOCD; RSPO2	206	206
0.00321191	0.0128476	GO:0098811	m	5	transcriptional repressor activity, RNA polymerase II activating transcription factor binding	93649; 5396	PRRX1; MYOCD	53	53
0.00521588	0.0129528	GO:0051962	b	5	positive regulation of nervous system development	596; 4137; 5587; 7473	WNT3; PRKD1; MAPT; BCL2	447	446
0.00436866	0.0129895	GO:0036473	b	4	cell death in response to oxidative stress	596; 4137	MAPT; BCL2	62	62
0.00538253	0.0131475	GO:0030279	b	5	negative regulation of ossification	596; 7291	TWIST1; BCL2	70	69
0.00461998	0.0132637	GO:0071560	b	4	cellular response to transforming growth factor beta stimulus	93649; 5154; 80326	PDGFA; MYOCD; WNT10A	213	213
0.00466051	0.0132637	GO:0040017	b	4	positive regulation of locomotion	596; 5154; 5587; 7291	TWIST1; PDGFA; PRKD1; BCL2	432	432
0.00466051	0.0132637	GO:0061458	b	4	reproductive system development	596; 93649; 6716; 55366	LGR4; SRD5A2; MYOCD; BCL2	432	432
0.00469878	0.0132637	GO:0031667	b	4	response to nutrient levels	249; 596; 4137; 6716	SRD5A2; BCL2; MAPT; ALPL	433	433
0.0047911	0.0133552	GO:0014812	b	4	muscle cell migration	596; 5154	PDGFA; BCL2	65	65
0.00447232	0.0141764	GO:0048608	b	3	reproductive structure development	596; 93649; 6716; 55366	LGR4; SRD5A2; MYOCD; BCL2	427	427
0.00518364	0.014271	GO:0034599	b	4	cellular response to oxidative stress	596; 4137; 5587	PRKD1; MAPT; BCL2	222	222
0.00480348	0.014562	GO:0060560	b	3	developmental growth involved in morphogenesis	4137; 7473; 8826	WNT3; IQGAP1; MAPT	216	216
0.00480348	0.014562	GO:0071559	b	3	response to transforming growth factor beta	93649; 5154; 80326	PDGFA; MYOCD; WNT10A	216	216
0.00485401	0.014562	GO:0048732	b	3	gland development	596; 5154; 7473; 80326	WNT3; PDGFA; WNT10A; BCL2	437	437
0.0047911	0.014761	GO:0052813	m	5	phosphatidylinositol bisphosphate kinase activity	2250; 5154	PDGFA; FGF5	65	65
0.00553539	0.014761	GO:0035004	m	5	phosphatidylinositol 3-kinase activity	2250; 5154	PDGFA; FGF5	70	70
0.00616656	0.0148196	GO:0051781	b	5	positive regulation of cell division	2250; 5154	PDGFA; FGF5	75	74
0.00632927	0.0149692	GO:0072088	b	5	nephron epithelium morphogenesis	596; 55366	LGR4; BCL2	75	75
0.00509413	0.0150143	GO:0044255	b	3	cellular lipid metabolic process	13; 2250; 5154; 5587; 7291; 253558	PDGFA; TWIST1; LCLAT1; AADAC; FGF5; PRKD1	1034	1032
0.00671316	0.0156291	GO:0051960	b	5	regulation of nervous system development	596; 4137; 5396; 5587; 7473	PRRX1; WNT3; PRKD1; MAPT; BCL2	767	766
0.00693086	0.0158877	GO:0009968	b	5	negative regulation of signal transduction	596; 860; 7291; 147495; 55366; 27123	LGR4; TWIST1; DKK2; RUNX2; APCDD1; BCL2	1102	1100
0.00723737	0.0163389	GO:0060284	b	5	regulation of cell development	596; 4137; 5396; 5587; 7473	PRRX1; WNT3; PRKD1; MAPT; BCL2	782	780
0.00616656	0.0164119	GO:0014031	b	4	mesenchymal cell development	596; 7291	TWIST1; BCL2	74	74
0.00622297	0.0164119	GO:0051128	b	4	regulation of cellular component organization	596; 4137; 93649; 5154; 5396; 5587; 7291; 7473; 83715	PDGFA; ESPN; TWIST1; WNT3; MYOCD; MAPT; PRRX1; PRKD1; BCL2	2231	2226
0.0062847	0.0164119	GO:0060485	b	4	mesenchyme development	596; 7291; 80326	TWIST1; WNT10A; BCL2	238	238
0.0062847	0.0164119	GO:0045017	b	4	glycerolipid biosynthetic process	2250; 5154; 253558	PDGFA; FGF5; LCLAT1	239	238
0.00632927	0.0164119	GO:0048864	b	4	stem cell development	124540; 7291	TWIST1; MSI2	75	75
0.00643141	0.0164851	GO:0045927	b	4	positive regulation of growth	596; 4137; 7473	WNT3; MAPT; BCL2	241	240
0.00666054	0.0168784	GO:0060840	b	4	artery development	93649; 5396	PRRX1; MYOCD	77	77
0.00680715	0.0170561	GO:0030258	b	4	lipid modification	2250; 5154; 7291	TWIST1; PDGFA; FGF5	245	245
0.00719576	0.0176336	GO:0090596	b	4	sensory organ morphogenesis	596; 5396; 7291	PRRX1; TWIST1; BCL2	250	250
0.00719576	0.0176336	GO:0008654	b	4	phospholipid biosynthetic process	2250; 5154; 253558	PDGFA; FGF5; LCLAT1	250	250
0.00824657	0.0180781	GO:0045778	b	5	positive regulation of ossification	860; 5587	RUNX2; PRKD1	86	86
0.00825039	0.0180781	GO:0051130	b	5	positive regulation of cellular component organization	596; 4137; 5587; 7291; 7473; 83715	ESPN; TWIST1; WNT3; MAPT; PRKD1; BCL2	1142	1141
0.00551397	0.0181637	GO:0044706	b	2	multi-multicellular organism process	596; 4137; 5744	PTHLH; MAPT; BCL2	228	227
0.00666054	0.0192926	GO:0072028	b	3	nephron morphogenesis	596; 55366	LGR4; BCL2	77	77
0.00735336	0.0209384	GO:0040012	b	3	regulation of locomotion	596; 5154; 5587; 7291; 7473	TWIST1; PDGFA; PRKD1; WNT3; BCL2	783	783
0.010392	0.0219835	GO:0001657	b	5	ureteric bud development	596; 55366	LGR4; BCL2	97	97
0.010392	0.0219835	GO:0002062	b	5	chondrocyte differentiation	860; 5744	RUNX2; PTHLH	98	97
0.0104821	0.0219835	GO:0019216	b	5	regulation of lipid metabolic process	13; 5154; 7291	TWIST1; PDGFA; AADAC	288	287
0.0106229	0.0219835	GO:0010648	b	5	negative regulation of cell communication	596; 860; 7291; 147495; 55366; 27123	LGR4; TWIST1; DKK2; RUNX2; APCDD1; BCL2	1207	1204
0.010806	0.022056	GO:0046834	b	5	lipid phosphorylation	2250; 5154	PDGFA; FGF5	99	99
0.00938904	0.0225135	GO:0010522	b	4	regulation of calcium ion transport into cytosol	596; 5587	PRKD1; BCL2	92	92
0.00938904	0.0225135	GO:0007569	b	4	cell aging	596; 7291	TWIST1; BCL2	92	92
0.00806272	0.0225756	GO:0060021	b	3	palate development	5396; 7291	PRRX1; TWIST1	85	85
0.00958596	0.0227412	GO:0060993	b	4	kidney morphogenesis	596; 55366	LGR4; BCL2	93	93
0.00978472	0.0229683	GO:0061326	b	4	renal tubule development	596; 55366	LGR4; BCL2	94	94
0.0116555	0.0234686	GO:0061387	b	5	regulation of extent of cell growth	4137; 7473	WNT3; MAPT	103	103
0.000903099	0.0234806	GO:0043425	m	4	bHLH transcription factor binding	860; 7291	RUNX2; TWIST1	28	28
0.0102856	0.023852	GO:0048562	b	4	embryonic organ morphogenesis	860; 5396; 7291	RUNX2; PRRX1; TWIST1	285	285
0.010392	0.023852	GO:0051101	b	4	regulation of DNA binding	93649; 7291	TWIST1; MYOCD	97	97
0.0104821	0.023852	GO:0016042	b	4	lipid catabolic process	13; 6716; 7291	TWIST1; SRD5A2; AADAC	287	287
0.0105981	0.0238724	GO:0072164	b	4	mesonephric tubule development	596; 55366	LGR4; BCL2	98	98
0.0107885	0.0240584	GO:0023057	b	4	negative regulation of signaling	596; 860; 7291; 147495; 55366; 27123	LGR4; TWIST1; DKK2; RUNX2; APCDD1; BCL2	1211	1208
0.0123414	0.0242647	GO:0051174	b	5	regulation of phosphorus metabolic process	596; 93649; 5154; 5587; 5744; 7291; 8826	PDGFA; TWIST1; PTHLH; IQGAP1; MYOCD; PRKD1; BCL2	1632	1629
0.012466	0.0242647	GO:0009792	b	5	embryo development ending in birth or egg hatching	860; 5396; 7291; 25949	RUNX2; PRRX1; TWIST1; SYF2	574	574
0.0125395	0.0242647	GO:0051129	b	5	negative regulation of cellular component organization	5587; 7291; 7473; 83715	TWIST1; WNT3; PRKD1; ESPN	577	575
0.00884215	0.0243522	GO:0097435	b	3	supramolecular fiber organization	596; 4137; 7062; 83715	TCHH; ESPN; MAPT; BCL2	521	519
0.0130117	0.0248557	GO:0006650	b	5	glycerophospholipid metabolic process	2250; 5154; 253558	PDGFA; FGF5; LCLAT1	311	311
0.0113933	0.0250119	GO:0048638	b	4	regulation of developmental growth	596; 4137; 7473	WNT3; MAPT; BCL2	296	296
0.0114404	0.0250119	GO:0001823	b	4	mesonephros development	596; 55366	LGR4; BCL2	102	102
0.0134399	0.025291	GO:0035051	b	5	cardiocyte differentiation	93649; 7291	TWIST1; MYOCD	112	111
0.0135791	0.025291	GO:0007178	b	5	transmembrane receptor protein serine/threonine kinase signaling pathway	860; 93649; 5154	RUNX2; PDGFA; MYOCD	316	316
0.00632927	0.0253171	GO:0005884	c	5	actin filament	8826; 83715	IQGAP1; ESPN	75	75
0.0141379	0.0260067	GO:0006639	b	5	acylglycerol metabolic process	13; 253558	LCLAT1; AADAC	115	114
0.014374	0.0261186	GO:0042471	b	5	ear morphogenesis	5396; 7291	PRRX1; TWIST1	115	115
0.00980393	0.0261928	GO:0007548	b	3	sex differentiation	596; 6716; 55366	LGR4; SRD5A2; BCL2	280	280
0.00982228	0.0261928	GO:0071495	b	3	cellular response to endogenous stimulus	860; 2250; 93649; 5154; 8826; 80326	PDGFA; WNT10A; RUNX2; MYOCD; FGF5; IQGAP1	1188	1184
0.0101769	0.0267145	GO:0016477	b	3	cell migration	596; 4137; 5154; 5587; 7291; 147495	PDGFA; TWIST1; MAPT; APCDD1; PRKD1; BCL2	1193	1193
0.0150926	0.0270939	GO:0048675	b	5	axon extension	4137; 7473	WNT3; MAPT	118	118
0.0105811	0.0273481	GO:0051098	b	3	regulation of binding	596; 93649; 7291	TWIST1; MYOCD; BCL2	289	288
0.0126874	0.0274687	GO:0048858	b	4	cell projection morphogenesis	596; 4137; 7473; 8826	WNT3; IQGAP1; MAPT; BCL2	578	577
0.0134399	0.0288183	GO:0032526	b	4	response to retinoic acid	5154; 7473	WNT3; PDGFA	111	111
0.0164987	0.0292656	GO:0014706	b	5	striated muscle tissue development	596; 93649; 7291	TWIST1; MYOCD; BCL2	341	340
0.00225137	0.0292678	GO:0019902	m	4	phosphatase binding	596; 4137; 8826	IQGAP1; MAPT; BCL2	165	165
0.0142228	0.0297106	GO:0033993	b	4	response to lipid	249; 596; 5154; 6716; 7473	WNT3; PDGFA; BCL2; SRD5A2; ALPL	921	921
0.0142286	0.0297106	GO:0032990	b	4	cell part morphogenesis	596; 4137; 7473; 8826	WNT3; IQGAP1; MAPT; BCL2	598	597
0.014374	0.0297106	GO:0006638	b	4	neutral lipid metabolic process	13; 253558	LCLAT1; AADAC	116	115
0.014389	0.0297106	GO:0090407	b	4	organophosphate biosynthetic process	2250; 5154; 5744; 253558	PDGFA; FGF5; PTHLH; LCLAT1	600	599
0.015038	0.0307658	GO:0072359	b	4	circulatory system development	93649; 5154; 5396; 5587; 7291	PRRX1; PDGFA; TWIST1; MYOCD; PRKD1	935	934
0.0153355	0.0310893	GO:0007224	b	4	smoothened signaling pathway	860; 5396	RUNX2; PRRX1	119	119
0.0181183	0.0317603	GO:0045834	b	5	positive regulation of lipid metabolic process	13; 7291	TWIST1; AADAC	130	130
0.0163241	0.0327953	GO:0022612	b	4	gland morphogenesis	596; 5154	PDGFA; BCL2	123	123
0.0165755	0.033003	GO:0051302	b	4	regulation of cell division	2250; 5154	PDGFA; FGF5	125	124
0.0172955	0.0337835	GO:0008610	b	4	lipid biosynthetic process	2250; 5154; 5587; 253558	PDGFA; FGF5; PRKD1; LCLAT1	634	633
0.0173395	0.0337835	GO:0046660	b	4	female sex differentiation	596; 6716	SRD5A2; BCL2	127	127
0.017422	0.0337835	GO:0006796	b	4	phosphate-containing compound metabolic process	249; 596; 2250; 93649; 5154; 5587; 5744; 7291; 8826; 253558	PDGFA; TWIST1; LCLAT1; PTHLH; IQGAP1; MYOCD; FGF5; ALPL; PRKD1; BCL2	3093	3084
0.0181183	0.0347214	GO:0060402	b	4	calcium ion transport into cytosol	596; 5587	PRKD1; BCL2	130	130
0.018217	0.0347214	GO:0060537	b	4	muscle tissue development	596; 93649; 7291	TWIST1; MYOCD; BCL2	354	353
0.0187652	0.0348539	GO:0007517	b	4	muscle organ development	596; 93649; 7291	TWIST1; MYOCD; BCL2	357	357
0.0189118	0.0348539	GO:0008584	b	4	male gonad development	596; 6716	SRD5A2; BCL2	133	133
0.0189118	0.0348539	GO:0046546	b	4	development of primary male sexual characteristics	596; 6716	SRD5A2; BCL2	133	133
0.0189118	0.0348539	GO:0051099	b	4	positive regulation of binding	93649; 7291	TWIST1; MYOCD	133	133
0.0205422	0.0355906	GO:0055002	b	5	striated muscle cell development	596; 93649	MYOCD; BCL2	139	139
0.0115569	0.0359548	GO:0044702	b	2	single organism reproductive process	596; 93649; 171483; 6716; 7473; 55366	LGR4; FAM9B; WNT3; MYOCD; SRD5A2; BCL2	1226	1226
0.0205422	0.0375484	GO:0001764	b	4	neuron migration	4137; 7291	TWIST1; MAPT	139	139
0.0219445	0.037583	GO:0048592	b	5	eye morphogenesis	596; 7291	TWIST1; BCL2	144	144
0.0228045	0.0386122	GO:0050707	b	5	regulation of cytokine secretion	7291; 55366	TWIST1; LGR4	147	147
0.0161438	0.0410933	GO:0007276	b	3	gamete generation	596; 171483; 7473; 55366	FAM9B; WNT3; LGR4; BCL2	620	620
0.0252323	0.0416992	GO:0031324	b	5	negative regulation of cellular metabolic process	596; 860; 93649; 5154; 5396; 7291; 8826; 55366	PDGFA; LGR4; TWIST1; RUNX2; MYOCD; PRRX1; IQGAP1; BCL2	2323	2319
0.0254038	0.0416992	GO:0034762	b	5	regulation of transmembrane transport	596; 5587; 7291	TWIST1; PRKD1; BCL2	402	401
0.0254673	0.0416992	GO:0051147	b	5	regulation of muscle cell differentiation	596; 93649	MYOCD; BCL2	157	156
0.0230943	0.0418701	GO:0048469	b	4	cell maturation	596; 860	RUNX2; BCL2	148	148
0.0172598	0.0432783	GO:0006928	b	3	movement of cell or subcellular component	596; 4137; 5154; 5587; 7291; 7473; 147495	PDGFA; TWIST1; WNT3; MAPT; APCDD1; PRKD1; BCL2	1739	1739
0.0242687	0.0436445	GO:0055001	b	4	muscle cell development	596; 93649	MYOCD; BCL2	152	152
0.015615	0.0437221	GO:0048870	b	2	cell motility	596; 4137; 5154; 5587; 7291; 147495	PDGFA; TWIST1; MAPT; APCDD1; PRKD1; BCL2	1309	1309
0.015615	0.0437221	GO:0051674	b	2	localization of cell	596; 4137; 5154; 5587; 7291; 147495	PDGFA; TWIST1; MAPT; APCDD1; PRKD1; BCL2	1309	1309
0.0179419	0.044327	GO:0035556	b	3	intracellular signal transduction	596; 2250; 4137; 5154; 5587; 7291; 8826; 9842; 9886	PDGFA; TWIST1; IQGAP1; PLEKHM1; MAPT; RHOBTB1; FGF5; PRKD1; BCL2	2634	2629
0.0182159	0.0443518	GO:0040008	b	3	regulation of growth	596; 4137; 93649; 7473	WNT3; MYOCD; MAPT; BCL2	644	643
0.0186273	0.0447056	GO:0050673	b	3	epithelial cell proliferation	5587; 7291; 55366	TWIST1; LGR4; PRKD1	356	356
0.0278488	0.0451029	GO:0009890	b	5	negative regulation of biosynthetic process	860; 93649; 5154; 5396; 7291; 55366	PDGFA; LGR4; TWIST1; RUNX2; MYOCD; PRRX1	1492	1491
0.0172698	0.0460527	GO:0009605	b	2	response to external stimulus	249; 596; 4137; 93649; 5154; 5587; 6716; 7473	PDGFA; WNT3; MYOCD; MAPT; SRD5A2; ALPL; PRKD1; BCL2	2175	2165
0.0259905	0.046367	GO:0007010	b	4	cytoskeleton organization	596; 4137; 5154; 7062; 83715	PDGFA; TCHH; ESPN; MAPT; BCL2	1078	1075
0.0264587	0.0468278	GO:2000145	b	4	regulation of cell motility	596; 5154; 5587; 7291	TWIST1; PDGFA; PRKD1; BCL2	721	721
0.0270686	0.0475299	GO:0006644	b	4	phospholipid metabolic process	2250; 5154; 253558	PDGFA; FGF5; LCLAT1	411	411
0.0206104	0.0481476	GO:0051090	b	3	regulation of sequence-specific DNA binding transcription factor activity	93649; 5587; 7291	TWIST1; MYOCD; PRKD1	371	370
0.0206347	0.0481476	GO:0006793	b	3	phosphorus metabolic process	249; 596; 2250; 93649; 5154; 5587; 5744; 7291; 8826; 253558	PDGFA; TWIST1; LCLAT1; PTHLH; IQGAP1; MYOCD; FGF5; ALPL; PRKD1; BCL2	3174	3164
0.00202464	0.0485914	GO:0044432	c	3	endoplasmic reticulum part	13; 596; 5154; 6716; 7473; 9276; 253558	PDGFA; WNT3; LCLAT1; AADAC; SRD5A2; COPB2; BCL2	1172	1171
0.0304971	0.048861	GO:0030308	b	5	negative regulation of cell growth	596; 7473	WNT3; BCL2	172	172
0.021575	0.049652	GO:0044093	b	3	positive regulation of molecular function	596; 2250; 93649; 5154; 5587; 7291; 8826	PDGFA; TWIST1; IQGAP1; MYOCD; FGF5; PRKD1; BCL2	1820	1818
0.0314811	0.0499008	GO:1905330	b	5	regulation of morphogenesis of an epithelium	5154; 55366	PDGFA; LGR4	175	175
