# Supplementary material for: GWAS for male-pattern baldness identifies 71 susceptibility loci explaining 38% of the risk
Source: Nat Commun. 2017 Nov 17;8:1584. doi: 10.1038/s41467-017-01490-8 (PMC5691155; doi:10.1038/s41467-017-01490-8)
Supplement: Supplementary file 19 — Supplementary Data 16 [file 41467_2017_1490_MOESM19_ESM.xlsx]

## Sheet: Foglio1
Supplementary Data 16: Enrichment analysis based on the genes in the "Nuclear" Community.
p-value	q-value	pathway	source	external_id	members_input_overlap	members_input_overlap_geneids	size	effective_size
0.000243483	0.00401523	Activation of the TFAP2 (AP-2) family of transcription factors	Reactome	R-HSA-8866907	TFAP2C; CITED4	163732; 7022	13	13
0.000365021	0.00401523	Regulation of nuclear SMAD2/3 signaling	PID	smad2_3nuclearpathway	RUNX3; AR; RUNX1	864; 367; 861	79	78
0.00151613	0.0111183	White fat cell differentiation	Wikipathways	WP3946	EBF1; IRF4	1879; 3662	32	32
0.00260293	0.0143161	Transcriptional regulation by the AP-2 (TFAP2) family of transcription factors	Reactome	R-HSA-8864260	TFAP2C; CITED4	163732; 7022	42	42
0.00375571	0.0165251	TGF_beta_Receptor	NetPath	Pathway_TGF_beta_Receptor	RUNX3; RUNX1; AR	861; 367; 864	176	175
0.00474577	0.0174012	Caspase Cascade in Apoptosis	PID	caspase_pathway	DFFA; TOP1	1676; 7150	57	57
0.0102933	0.0283066	Apoptosis	Wikipathways	WP254	DFFA; IRF4	1676; 3662	85	85
0.0102933	0.0283066	Apoptotic Signaling Pathway	Wikipathways	WP3639	DFFA; IRF4	1676; 3662	85	85
0.0135098	0.0319213	SUMO E3 ligases SUMOylate target proteins	Reactome	R-HSA-3108232	TFAP2C; TOP1	7150; 7022	98	98
0.0151238	0.0319213	SUMOylation	Reactome	R-HSA-2990846	TFAP2C; TOP1	7150; 7022	104	104
0.0159606	0.0319213	Th17 cell differentiation - Homo sapiens (human)	KEGG	path:hsa04659	RUNX1; IRF4	3662; 861	107	107
0.0271151	0.049711	Ectoderm Differentiation	Wikipathways	WP2858	TFAP2C; PAX3	5077; 7022	142	142
