# Supplementary material for: GWAS for male-pattern baldness identifies 71 susceptibility loci explaining 38% of the risk
Source: Nat Commun. 2017 Nov 17;8:1584. doi: 10.1038/s41467-017-01490-8 (PMC5691155; doi:10.1038/s41467-017-01490-8)
Supplement: Supplementary file 20 — Supplementary Data 17 [file 41467_2017_1490_MOESM20_ESM.xlsx]

## Sheet: Foglio1
Supplementary Data 17: Correlation between the association results in each locus and previous traits esitamated using the GENOSCORE platform.
Locus	trait_name	r
13	Mean cell hemoglobin level	0.98
13	Mean red blood cell volume	0.99
13	Red blood cell count	-1
13	red_cell_count	0.87
15	PCYOX1	-0.87
25	height	-0.96
25	waist	-0.89
25	probe5700070_ALPL	0.87
31	UBLCP1	0.79
32	Celiac disease	-0.78
36	age at menarche	-0.88
36	height	-0.97
36	Type 1 diabetes	-0.94
47	METTL10	-0.79
47	probe6380079_FAM53B	-0.96
55	probe770605_ZNF280D	0.71
56	height	-0.73
56	rheumatoid arthritis	-0.97
57	IQGAP1	-0.93
57	IQGAP1	-0.91
57	probe6520646_IQGAP1	-0.94
58	age at menarche	-0.88
58	height	-0.82
60	Red blood cell count	-1
60	Packed red blood cell volume	-1
60	Hemogloblin level	-1
60	2-palmitoylglycerol (2-monopalmitin)	-0.99
60	7-alpha-hydroxycholesterol	-0.99
60	5alpha-androstan-3alpha,17beta-diol disulfate	-0.99
60	tryptophylasparagine	-0.99
60	probe1070368_CRHR1-IT1	-1
60	probe7330070_ARHGAP27	0.71
60	leucylphenylalanine	-0.76
60	CRHR1-201_adipose subcutaneous	-1
60	CRHR1-201_cells transformed	-1
60	LRRC37A2-001_esophagus muscularis	-1
60	LRRC37A2-001_brain frontal	-1
60	MAPT-203_testis	-1
60	LRRC37A-002_brain cerebellum	-1
60	LRRC37A2-001_brain cerebellum	-1
60	LRRC37A-002_esophagus muscularis	-1
60	LRRC37A2-001_brain cerebellar	-1
60	LRRC37A2-001_breast mammary	-1
60	LRRC37A2-001_nerve tibial	-1
60	LRRC37A2-001_brain caudate	-1
60	LRRC37A-002_brain cerebellar	-1
60	LRRC37A2-001_brain nucleus	-1
60	LRRC37A-002_artery coronary	-1
60	LRRC37A-002_brain hypothalamus	-1
60	LRRC37A2-001_colon sigmoid	-1
60	PLEKHM1-001_brain cerebellum	1
60	LRRC37A-002_brain caudate	-1
60	LRRC37A-002_brain nucleus	-0.81
60	LRRC37A-002_brain frontal	-0.86
60	probe240152_CRHR1-IT1	-1
60	KANSL1	-0.92
60	red_cell_count	-0.73
60	probe1850079_KANSL1	1
60	probe5260138_NSF	-0.91
60	probe3890041_LRRC37A4P	1
60	probe1030706_LRRC37A	-1
60	probe7320646_EPB41L5	0.92
