# Supplementary material for: GWAS for male-pattern baldness identifies 71 susceptibility loci explaining 38% of the risk
Source: Nat Commun. 2017 Nov 17;8:1584. doi: 10.1038/s41467-017-01490-8 (PMC5691155; doi:10.1038/s41467-017-01490-8)
Supplement: Supplementary file 21 — Supplementary Data 18 [file 41467_2017_1490_MOESM21_ESM.xlsx]

## Sheet: Foglio1
Supplementary Data 18: Results for the LD score regression correlations analysis conducted with LD-Hub
trait1	trait2	PMID	Category	ethnicity	note	rg	se	z	p	h2_obs	h2_obs_se	h2_int	h2_int_se	gcov_int	gcov_int_se
MPB	Age at Menarche	25231870	reproductive	Caucasian	SNPs from the MHC (chr6 26M~34M) region was removed for this traits	-0.0998	0.0331	-3.0183	0.0025	0.2048	0.011	0.9479	0.0123	0.0002	0.0059
MPB	Bipolar disorder	21926972	psychiatric	Caucasian	SNPs from the MHC (chr6 26M~34M) region was removed for this traits	-0.1424	0.0532	-2.6772	0.0074	0.4233	0.039	1.0247	0.0082	0.0119	0.0061
MPB	Concentration of very small VLDL particles	27005778	metabolites	Caucasian	SNPs from the MHC (chr6 26M~34M) region was removed for this traits	-0.2016	0.0865	-2.3313	0.0197	0.11	0.0311	0.9992	0.0114	0.0125	0.0051
MPB	lumbar spine bone mineral density	22504420	bone	Caucasian	SNPs from the MHC (chr6 26M~34M) region was removed for this traits	0.1171	0.0507	2.3091	0.0209	0.2639	0.0264	1.0129	0.0099	-0.0034	0.0055
MPB	fasting glucose main effect	22581228	glycemic	Caucasian	SNPs from the MHC (chr6 26M~34M) region was removed for this traits	0.1061	0.0479	2.2171	0.0266	0.0959	0.0192	1.0015	0.0103	-0.0032	0.0051
MPB	Triglycerides in IDL	27005778	metabolites	Caucasian	SNPs from the MHC (chr6 26M~34M) region was removed for this traits	-0.1876	0.0866	-2.1664	0.0303	0.1058	0.0297	1.0053	0.0148	0.0108	0.005
MPB	Phospholipids in very small VLDL	27005778	metabolites	Caucasian	SNPs from the MHC (chr6 26M~34M) region was removed for this traits	-0.2159	0.1035	-2.0854	0.037	0.0908	0.0298	1.0039	0.0127	0.0109	0.0053
MPB	Alzheimers disease	24162737	psychiatric	Caucasian	SNPs from the MHC (chr6 26M~34M) region was removed for this traits	0.1395	0.068	2.0508	0.0403	0.0654	0.013	1.0364	0.008	-0.0088	0.0055
MPB	Ratio of bisallylic groups to double bonds	27005778	metabolites	Caucasian	Caution: using this data may yield results outside bounds due to relative low Z score of the SNP heritability of the trait; SNPs from the MHC (chr6 26M~34M) region was removed for this traits	0.1118	0.0556	2.0118	0.0442	0.2967	0.112	0.981	0.0108	-0.0032	0.0046
MPB	Triglycerides in very small VLDL	27005778	metabolites	Caucasian	SNPs from the MHC (chr6 26M~34M) region was removed for this traits	-0.1502	0.0757	-1.985	0.0471	0.1337	0.0341	0.9936	0.0092	0.0106	0.0052
MPB	18:2; linoleic acid (LA)	27005778	metabolites	Caucasian	SNPs from the MHC (chr6 26M~34M) region was removed for this traits	-0.1728	0.0904	-1.9127	0.0558	0.15	0.0472	0.9947	0.0081	0.0091	0.005
MPB	Concentration of IDL particles	27005778	metabolites	Caucasian	SNPs from the MHC (chr6 26M~34M) region was removed for this traits	-0.1925	0.1028	-1.8722	0.0612	0.0943	0.0314	1.0018	0.0122	0.0099	0.0052
MPB	Asthma	17611496	autoimmune	Caucasian	SNPs from the MHC (chr6 26M~34M) region was removed for this traits	-0.1605	0.0866	-1.8524	0.064	0.1133	0.0291	1.0144	0.0089	0.0072	0.0063
MPB	Total lipids in IDL	27005778	metabolites	Caucasian	SNPs from the MHC (chr6 26M~34M) region was removed for this traits	-0.185	0.1025	-1.8053	0.071	0.0967	0.0325	1.0011	0.0124	0.0098	0.0053
MPB	Free cholesterol	27005778	metabolites	Caucasian	Caution: using this data may yield results outside bounds due to relative low Z score of the SNP heritability of the trait; SNPs from the MHC (chr6 26M~34M) region was removed for this traits	-0.2534	0.1417	-1.7882	0.0737	0.0638	0.0413	1.0192	0.0111	0.0099	0.0048
MPB	Forced expiratory volume in 1 second (FEV1)/Forced Vital capacity(FVC)	21946350	lung_function	Caucasian	SNPs from the MHC (chr6 26M~34M) region was removed for this traits	0.1058	0.0593	1.7826	0.0747	0.1228	0.0135	0.9292	0.0081	-0.0092	0.0059
MPB	Anorexia Nervosa	24514567	psychiatric	Caucasian	SNPs from the MHC (chr6 26M~34M) region was removed for this traits	-0.0676	0.0384	-1.7628	0.0779	0.5645	0.032	0.8965	0.0081	0.0095	0.0047
MPB	Free cholesterol in small VLDL	27005778	metabolites	Caucasian	SNPs from the MHC (chr6 26M~34M) region was removed for this traits	-0.1323	0.0774	-1.7101	0.0873	0.1085	0.0314	0.9924	0.0075	0.009	0.0053
MPB	Omega-9 and saturated fatty acids	27005778	metabolites	Caucasian	Caution: using this data may yield results outside bounds due to relative low Z score of the SNP heritability of the trait; SNPs from the MHC (chr6 26M~34M) region was removed for this traits	-0.2368	0.1415	-1.6728	0.0944	0.0663	0.0446	0.9983	0.0085	0.0055	0.0048
MPB	Mean diameter for LDL particles	27005778	metabolites	Caucasian	Caution: using this data may yield results outside bounds due to relative low Z score of the SNP heritability of the trait; SNPs from the MHC (chr6 26M~34M) region was removed for this traits	-0.1865	0.1118	-1.669	0.0951	0.0588	0.0283	1.0021	0.0132	0.0059	0.0048
MPB	HOMA-IR	20081858	glycemic	Caucasian	SNPs from the MHC (chr6 26M~34M) region was removed for this traits	0.1367	0.082	1.6665	0.0956	0.0652	0.0127	1.0036	0.0067	-0.0097	0.0056
MPB	waist circumference	25673412	anthropometric	Caucasian	SNPs from the MHC (chr6 26M~34M) region was removed for this traits	-0.059	0.0355	-1.6606	0.0968	0.1223	0.0052	0.8438	0.0088	0.0062	0.0056
MPB	Phospholipids in small VLDL	27005778	metabolites	Caucasian	SNPs from the MHC (chr6 26M~34M) region was removed for this traits	-0.1243	0.0757	-1.6416	0.1007	0.1156	0.0337	0.9926	0.0078	0.0083	0.0054
MPB	Total lipids in small VLDL	27005778	metabolites	Caucasian	SNPs from the MHC (chr6 26M~34M) region was removed for this traits	-0.123	0.0751	-1.6389	0.1012	0.1415	0.0355	0.9858	0.0076	0.009	0.0056
MPB	Total cholesterol in IDL	27005778	metabolites	Caucasian	SNPs from the MHC (chr6 26M~34M) region was removed for this traits	-0.1648	0.1007	-1.6365	0.1017	0.1003	0.0341	0.9985	0.0128	0.0088	0.0053
MPB	Free cholesterol to esterified cholesterol ratio	27005778	metabolites	Caucasian	Caution: using this data may yield results outside bounds due to relative low Z score of the SNP heritability of the trait; SNPs from the MHC (chr6 26M~34M) region was removed for this traits	-0.2327	0.1423	-1.6358	0.1019	0.0778	0.0457	1.0024	0.0096	0.0086	0.005
MPB	Cholesterol esters in medium VLDL	27005778	metabolites	Caucasian	SNPs from the MHC (chr6 26M~34M) region was removed for this traits	-0.1266	0.0778	-1.6273	0.1037	0.14	0.036	0.9815	0.0075	0.0072	0.0056
MPB	Concentration of small VLDL particles	27005778	metabolites	Caucasian	SNPs from the MHC (chr6 26M~34M) region was removed for this traits	-0.1167	0.072	-1.6203	0.1052	0.146	0.0363	0.985	0.0074	0.0085	0.0054
MPB	Ratio of bisallylic groups to total fatty acids	27005778	metabolites	Caucasian	Caution: using this data may yield results outside bounds due to relative low Z score of the SNP heritability of the trait; SNPs from the MHC (chr6 26M~34M) region was removed for this traits	0.1007	0.0632	1.5944	0.1108	0.2754	0.1012	0.9863	0.0098	-0.0024	0.0049
MPB	Concentration of large LDL particles	27005778	metabolites	Caucasian	SNPs from the MHC (chr6 26M~34M) region was removed for this traits	-0.147	0.0938	-1.5679	0.1169	0.1078	0.0343	0.9946	0.0121	0.0083	0.0053
MPB	hip circumference	25673412	anthropometric	Caucasian	SNPs from the MHC (chr6 26M~34M) region was removed for this traits	-0.0613	0.0393	-1.5596	0.1189	0.127	0.0054	0.8586	0.0081	0.0064	0.0057
MPB	Total cholesterol in small VLDL	27005778	metabolites	Caucasian	SNPs from the MHC (chr6 26M~34M) region was removed for this traits	-0.1349	0.0876	-1.5401	0.1235	0.0931	0.0295	0.9962	0.008	0.0071	0.0053
MPB	Triglycerides	20686565	lipids	Caucasian	SNPs from the MHC (chr6 26M~34M) region was removed for this traits	-0.0641	0.0416	-1.5393	0.1237	0.1703	0.0316	0.9658	0.0154	0.012	0.0062
MPB	Mono-unsaturated fatty acids	27005778	metabolites	Caucasian	Caution: using this data may yield results outside bounds due to relative low Z score of the SNP heritability of the trait; SNPs from the MHC (chr6 26M~34M) region was removed for this traits	-0.1821	0.1184	-1.538	0.124	0.0785	0.0434	0.9921	0.0084	0.0049	0.0047
MPB	Free cholesterol in IDL	27005778	metabolites	Caucasian	SNPs from the MHC (chr6 26M~34M) region was removed for this traits	-0.1422	0.0937	-1.5173	0.1292	0.0916	0.0287	1.002	0.0127	0.0061	0.005
MPB	Total cholesterol in medium VLDL	27005778	metabolites	Caucasian	SNPs from the MHC (chr6 26M~34M) region was removed for this traits	-0.1178	0.0777	-1.515	0.1298	0.1166	0.0343	0.9875	0.0073	0.006	0.0056
MPB	Total lipids in large LDL	27005778	metabolites	Caucasian	SNPs from the MHC (chr6 26M~34M) region was removed for this traits	-0.1403	0.0926	-1.5145	0.1299	0.1102	0.0349	0.9922	0.0123	0.0081	0.0053
MPB	Body fat	26833246	anthropometric	mixed	Caution: using this data may yield results outside bounds due to relative low Z score of the SNP heritability of the trait; using this data may yield less robust results due to minor departure of the LD structure; SNPs from the MHC (chr6 26M~34M) region was removed for this traitsCaution: using this data may yield less robust results due to minor departure of the LD structure; SNPs from the MHC (…	-0.0725	0.0479	-1.5134	0.1302	0.1052	0.0087	0.9064	0.0061	0.0073	0.0052
MPB	Cholesterol esters in large VLDL	27005778	metabolites	Caucasian	SNPs from the MHC (chr6 26M~34M) region was removed for this traits	-0.1382	0.0914	-1.5128	0.1303	0.1135	0.0354	0.9894	0.0125	0.0078	0.0053
MPB	Tyrosine	27005778	metabolites	Caucasian	Caution: using this data may yield results outside bounds due to relative low Z score of the SNP heritability of the trait; SNPs from the MHC (chr6 26M~34M) region was removed for this traits	0.1371	0.091	1.5065	0.1319	0.0775	0.03	0.9979	0.007	-0.0086	0.0052
MPB	fasting insulin main effect	22581228	glycemic	Caucasian	SNPs from the MHC (chr6 26M~34M) region was removed for this traits	0.0948	0.063	1.5041	0.1326	0.0748	0.0107	1.0094	0.0073	-0.0045	0.0051
MPB	Neuroticism	27089181	psychiatric	Caucasian	SNPs from the MHC (chr6 26M~34M) region was removed for this traits	0.059	0.0393	1.5028	0.1329	0.0905	0.0065	0.9865	0.0109	0.0113	0.0066
MPB	Total Cholesterol	20686565	lipids	Caucasian	SNPs from the MHC (chr6 26M~34M) region was removed for this traits	-0.0601	0.0404	-1.4869	0.137	0.1424	0.0216	0.9888	0.0191	0.0139	0.0059
MPB	Phospholipids in IDL	27005778	metabolites	Caucasian	SNPs from the MHC (chr6 26M~34M) region was removed for this traits	-0.1524	0.1044	-1.4605	0.1441	0.0791	0.0288	1.0033	0.0121	0.0068	0.0051
MPB	ICV	25607358	brain_volumn	mixed	Caution: using this data may yield less robust results due to minor departure of the LD structure; SNPs from the MHC (chr6 26M~34M) region was removed for this traits	-0.1217	0.0834	-1.4598	0.1443	0.1576	0.0454	1.0061	0.007	0.0123	0.0046
MPB	Average number of methylene groups per a double bond	27005778	metabolites	Caucasian	Caution: using this data may yield results outside bounds due to relative low Z score of the SNP heritability of the trait; SNPs from the MHC (chr6 26M~34M) region was removed for this traits	-0.1018	0.0698	-1.4584	0.1447	0.2079	0.082	0.9934	0.0095	0.0015	0.0049
MPB	Cholesterol esters in medium LDL	27005778	metabolites	Caucasian	SNPs from the MHC (chr6 26M~34M) region was removed for this traits	-0.1282	0.0889	-1.4422	0.1492	0.1159	0.0347	0.9885	0.0118	0.0073	0.0052
MPB	height_2010	20881960	anthropometric	Caucasian	SNPs from the MHC (chr6 26M~34M) region was removed for this traits	-0.0546	0.0385	-1.4176	0.1563	0.2798	0.0162	1.0271	0.0179	-0.01	0.0076
MPB	Mean Caudate	25607358	brain_volumn	mixed	Caution: using this data may yield less robust results due to minor departure of the LD structure; SNPs from the MHC (chr6 26M~34M) region was removed for this traits	-0.0925	0.0661	-1.3994	0.1617	0.2536	0.0398	0.9664	0.0065	-0.0001	0.0056
MPB	Total cholesterol in large LDL	27005778	metabolites	Caucasian	SNPs from the MHC (chr6 26M~34M) region was removed for this traits	-0.1259	0.0904	-1.3931	0.1636	0.1002	0.0301	0.9905	0.0125	0.006	0.0054
MPB	Concentration of medium LDL particles	27005778	metabolites	Caucasian	SNPs from the MHC (chr6 26M~34M) region was removed for this traits	-0.1243	0.0903	-1.3757	0.1689	0.1109	0.0346	0.9917	0.0113	0.0075	0.0053
MPB	Triglycerides in small HDL	27005778	metabolites	Caucasian	Caution: using this data may yield results outside bounds due to relative low Z score of the SNP heritability of the trait; SNPs from the MHC (chr6 26M~34M) region was removed for this traits	-0.1379	0.1015	-1.3593	0.1741	0.0617	0.0256	0.9954	0.0085	0.007	0.0049
MPB	Serum total triglycerides	27005778	metabolites	Caucasian	SNPs from the MHC (chr6 26M~34M) region was removed for this traits	-0.1026	0.0761	-1.3477	0.1777	0.115	0.0349	0.9884	0.0072	0.007	0.0054
MPB	HOMA-B	20081858	glycemic	Caucasian	SNPs from the MHC (chr6 26M~34M) region was removed for this traits	0.0978	0.0731	1.3383	0.1808	0.0896	0.0152	0.9888	0.0074	-0.0081	0.0058
MPB	Serum total cholesterol	27005778	metabolites	Caucasian	Caution: using this data may yield results outside bounds due to relative low Z score of the SNP heritability of the trait; SNPs from the MHC (chr6 26M~34M) region was removed for this traits	-0.1399	0.1056	-1.3255	0.185	0.0772	0.0336	1.0086	0.0111	0.0067	0.0052
MPB	Phospholipids in large LDL	27005778	metabolites	Caucasian	SNPs from the MHC (chr6 26M~34M) region was removed for this traits	-0.1237	0.094	-1.3162	0.1881	0.0928	0.0293	0.995	0.0121	0.0062	0.0054
MPB	Schizophrenia	25056061	psychiatric	mixed	Caution: using this data may yield less robust results due to minor departure of the LD structure; SNPs from the MHC (chr6 26M~34M) region was removed for this traits	-0.0482	0.0372	-1.2944	0.1955	0.4613	0.0197	1.0492	0.0135	0.0036	0.0088
MPB	Total lipids in medium LDL	27005778	metabolites	Caucasian	SNPs from the MHC (chr6 26M~34M) region was removed for this traits	-0.1132	0.0877	-1.2913	0.1966	0.115	0.0345	0.9889	0.0115	0.0066	0.0052
MPB	PGC cross-disorder analysis	23453885	psychiatric	Caucasian	SNPs from the MHC (chr6 26M~34M) region was removed for this traits	-0.072	0.0558	-1.2898	0.1971	0.1759	0.0137	1.0112	0.0121	0.0002	0.0092
MPB	Average number of double bonds in a fatty acid chain	27005778	metabolites	Caucasian	SNPs from the MHC (chr6 26M~34M) region was removed for this traits	0.0909	0.0705	1.2887	0.1975	0.1724	0.0559	0.9999	0.0091	-0.0013	0.0047
MPB	Phenylalanine	27005778	metabolites	Caucasian	Caution: using this data may yield results outside bounds due to relative low Z score of the SNP heritability of the trait; SNPs from the MHC (chr6 26M~34M) region was removed for this traits	0.1249	0.0994	1.2569	0.2088	0.0616	0.0228	1.0004	0.0069	-0.0134	0.0053
MPB	femoral neck bone mineral density	22504420	bone	Caucasian	SNPs from the MHC (chr6 26M~34M) region was removed for this traits	0.0598	0.0476	1.2553	0.2094	0.3025	0.0255	0.9792	0.0093	0.0004	0.0055
MPB	platelet count	22139419	haemotological	Caucasian	SNPs from the MHC (chr6 26M~34M) region was removed for this traits	-0.0562	0.0452	-1.2446	0.2133	0.1254	0.0121	0.9809	0.0086	0.0018	0.0047
MPB	Free cholesterol in large LDL	27005778	metabolites	Caucasian	SNPs from the MHC (chr6 26M~34M) region was removed for this traits	-0.1111	0.0896	-1.239	0.2153	0.0998	0.0301	0.9927	0.0126	0.0055	0.0054
MPB	Phospholipids in medium LDL	27005778	metabolites	Caucasian	SNPs from the MHC (chr6 26M~34M) region was removed for this traits	-0.1055	0.0874	-1.2068	0.2275	0.1013	0.0307	0.9872	0.0112	0.005	0.0054
MPB	Total cholesterol in medium LDL	27005778	metabolites	Caucasian	SNPs from the MHC (chr6 26M~34M) region was removed for this traits	-0.1029	0.0859	-1.199	0.2305	0.106	0.0307	0.9884	0.0118	0.0048	0.0053
MPB	Concentration of small LDL particles	27005778	metabolites	Caucasian	SNPs from the MHC (chr6 26M~34M) region was removed for this traits	-0.1032	0.0861	-1.1988	0.2306	0.113	0.0346	0.9924	0.0098	0.0068	0.0051
MPB	Isoleucine	27005778	metabolites	Caucasian	SNPs from the MHC (chr6 26M~34M) region was removed for this traits	0.1144	0.0965	1.1847	0.2361	0.0637	0.0253	0.9927	0.0072	-0.004	0.0056
MPB	insulin-like growth factor binding protein 3 (IGFBP-3)	27329260	glycemic	Caucasian	SNPs from the MHC (chr6 26M~34M) region was removed for this traits	0.0802	0.0694	1.156	0.2477	0.1798	0.0522	1.013	0.0088	-0.0017	0.0053
MPB	Ulcerative colitis	26192919	autoimmune	Caucasian	SNPs from the MHC (chr6 26M~34M) region was removed for this traits	-0.0577	0.0504	-1.1442	0.2525	0.259	0.0326	1.0426	0.0103	0.0054	0.0055
MPB	Phospholipids in medium VLDL	27005778	metabolites	Caucasian	SNPs from the MHC (chr6 26M~34M) region was removed for this traits	-0.0882	0.0792	-1.1136	0.2654	0.1031	0.0329	0.9929	0.0069	0.005	0.0055
MPB	urinary albumin-to-creatinine ratio	26631737	kidney	Caucasian	SNPs from the MHC (chr6 26M~34M) region was removed for this traits	-0.0901	0.0833	-1.0826	0.279	0.0404	0.0091	0.9985	0.0072	-0.0007	0.0054
MPB	Free cholesterol in medium VLDL	27005778	metabolites	Caucasian	SNPs from the MHC (chr6 26M~34M) region was removed for this traits	-0.0843	0.0786	-1.0723	0.2836	0.106	0.0333	0.9916	0.007	0.0057	0.0056
MPB	Total cholesterol in LDL	27005778	metabolites	Caucasian	SNPs from the MHC (chr6 26M~34M) region was removed for this traits	-0.0925	0.0863	-1.0715	0.2839	0.105	0.0323	0.9889	0.0123	0.0049	0.0054
MPB	Total lipids in medium VLDL	27005778	metabolites	Caucasian	SNPs from the MHC (chr6 26M~34M) region was removed for this traits	-0.0797	0.0745	-1.0704	0.2845	0.1322	0.0349	0.9822	0.007	0.0048	0.0054
MPB	extreme bmi	23563607	anthropometric	Caucasian	SNPs from the MHC (chr6 26M~34M) region was removed for this traits	-0.0608	0.057	-1.0678	0.2856	0.6887	0.0607	1.0296	0.0119	0.0116	0.0081
MPB	Triglycerides in very large HDL	27005778	metabolites	Caucasian	Caution: using this data may yield results outside bounds due to relative low Z score of the SNP heritability of the trait; SNPs from the MHC (chr6 26M~34M) region was removed for this traits	-0.11	0.1031	-1.0668	0.2861	0.0689	0.0271	1.0155	0.032	0.0068	0.0051
MPB	Lumbar Spine bone mineral density	26367794	bone	mixed	Caution: using this data may yield less robust results due to minor departure of the LD structure; SNPs from the MHC (chr6 26M~34M) region was removed for this traits	0.0527	0.0499	1.056	0.291	0.1394	0.0162	0.9701	0.0084	0.0055	0.0053
MPB	Triglycerides in small VLDL	27005778	metabolites	Caucasian	SNPs from the MHC (chr6 26M~34M) region was removed for this traits	-0.0794	0.0757	-1.0492	0.2941	0.1141	0.0347	0.9895	0.007	0.0061	0.0053
MPB	LDL cholesterol	20686565	lipids	Caucasian	SNPs from the MHC (chr6 26M~34M) region was removed for this traits	-0.0456	0.0446	-1.0216	0.307	0.1218	0.0195	1.0028	0.0178	0.0092	0.0059
MPB	Apolipoprotein B	27005778	metabolites	Caucasian	SNPs from the MHC (chr6 26M~34M) region was removed for this traits	-0.0889	0.0876	-1.0147	0.3103	0.0971	0.0327	0.9936	0.0099	0.0064	0.0052
MPB	Total lipids in small LDL	27005778	metabolites	Caucasian	SNPs from the MHC (chr6 26M~34M) region was removed for this traits	-0.0856	0.0877	-0.9766	0.3288	0.1097	0.0341	0.9913	0.0101	0.0058	0.0052
MPB	Childhood_IQ	23358156	education	Caucasian	SNPs from the MHC (chr6 26M~34M) region was removed for this traits	-0.0741	0.0778	-0.9516	0.3413	0.2644	0.0475	1.0038	0.0096	-0.0016	0.0077
MPB	College completion	23722424	education	Caucasian	SNPs from the MHC (chr6 26M~34M) region was removed for this traits	-0.0433	0.0459	-0.9426	0.3459	0.0796	0.0063	1.0211	0.0091	0.0057	0.0068
MPB	child birth length	25281659	anthropometric	Caucasian	SNPs from the MHC (chr6 26M~34M) region was removed for this traits	0.0677	0.0732	0.9245	0.3552	0.161	0.0236	0.9943	0.0075	-0.0071	0.0056
MPB	Total cholesterol in small LDL	27005778	metabolites	Caucasian	SNPs from the MHC (chr6 26M~34M) region was removed for this traits	-0.0818	0.089	-0.9185	0.3584	0.093	0.033	0.9975	0.0109	0.0062	0.0051
MPB	Creatinine	27005778	metabolites	Caucasian	SNPs from the MHC (chr6 26M~34M) region was removed for this traits	-0.0708	0.0775	-0.9135	0.361	0.1112	0.0265	1.011	0.008	0.0052	0.0055
MPB	Ever vs never smoked	20418890	smoking_behaviour	Caucasian	SNPs from the MHC (chr6 26M~34M) region was removed for this traits	-0.0471	0.0519	-0.9068	0.3645	0.0737	0.0068	0.9995	0.0059	0.0019	0.0054
MPB	Total cholesterol in very large HDL	27005778	metabolites	Caucasian	Caution: using this data may yield results outside bounds due to relative low Z score of the SNP heritability of the trait; SNPs from the MHC (chr6 26M~34M) region was removed for this traits	0.1171	0.1294	0.9046	0.3657	0.0346	0.0238	1.0103	0.0125	-0.0019	0.0045
MPB	Neuroticism	24828478	personality	Caucasian	SNPs from the MHC (chr6 26M~34M) region was removed for this traits	0.0731	0.0819	0.8921	0.3723	0.0154	0.0035	1.0063	0.0067	-0.006	0.006
MPB	Parkinsons disease	19915575	psychiatric	Caucasian	SNPs from the MHC (chr6 26M~34M) region was removed for this traits	0.0526	0.0591	0.8907	0.3731	0.383	0.1258	1.1243	0.0097	-0.0079	0.0048
MPB	Heart rate	23583979	cardiometabolic	mixed	Caution: using this data may yield less robust results due to minor departure of the LD structure; SNPs from the MHC (chr6 26M~34M) region was removed for this traits	-0.0399	0.0452	-0.8842	0.3766	0.0873	0.0101	1.0087	0.0096	0.0136	0.0054
MPB	body mass index	20935630	anthropometric	Caucasian	SNPs from the MHC (chr6 26M~34M) region was removed for this traits	-0.0302	0.0342	-0.8831	0.3772	0.1877	0.01	1.0126	0.0106	0.0105	0.006
MPB	age of smoking initiation	20418890	smoking_behaviour	Caucasian	SNPs from the MHC (chr6 26M~34M) region was removed for this traits	0.0768	0.0874	0.8793	0.3792	0.0776	0.0177	0.9953	0.006	-0.007	0.0051
MPB	Glycoprotein acetyls; mainly a1-acid glycoprotein	27005778	metabolites	Caucasian	SNPs from the MHC (chr6 26M~34M) region was removed for this traits	0.0754	0.0865	0.8718	0.3833	0.0981	0.0291	0.9874	0.0071	-0.0048	0.0052
MPB	Crohns disease	26192919	autoimmune	Caucasian	SNPs from the MHC (chr6 26M~34M) region was removed for this traits	0.0428	0.0497	0.8619	0.3887	0.4808	0.0616	1.0248	0.0127	-0.0077	0.0055
MPB	Mean Accumbens	25607358	brain_volumn	mixed	Caution: using this data may yield results outside bounds due to relative low Z score of the SNP heritability of the trait; using this data may yield less robust results due to minor departure of the LD structure; SNPs from the MHC (chr6 26M~34M) region was removed for this traits	0.1019	0.1188	0.8571	0.3914	0.0873	0.0392	0.9782	0.0068	0.0009	0.0055
MPB	Chronic Kidney Disease	26831199	kidney	mixed	Caution: using this data may yield less robust results due to minor departure of the LD structure; SNPs from the MHC (chr6 26M~34M) region was removed for this traits	-0.0726	0.0902	-0.805	0.4208	0.0189	0.0065	1.0158	0.0103	0.0083	0.0058
MPB	2hr glucose adjusted for BMI	20081857	glycemic	Caucasian	Caution: using this data may yield results outside bounds due to relative low Z score of the SNP heritability of the trait; SNPs from the MHC (chr6 26M~34M) region was removed for this traits	-0.0958	0.1191	-0.8039	0.4215	0.0817	0.035	0.9985	0.0072	-0.0044	0.0062
MPB	acetate	27005778	metabolites	Caucasian	Caution: using this data may yield results outside bounds due to relative low Z score of the SNP heritability of the trait; SNPs from the MHC (chr6 26M~34M) region was removed for this traits	-0.0829	0.1032	-0.8035	0.4217	0.0526	0.0189	1.0007	0.0071	0.0079	0.0056
MPB	Total cholesterol in large HDL	27005778	metabolites	Caucasian	SNPs from the MHC (chr6 26M~34M) region was removed for this traits	0.0671	0.0836	0.8023	0.4224	0.0993	0.0293	1.0034	0.0159	-0.0092	0.0051
MPB	Cholesterol esters in large VLDL	27005778	metabolites	Caucasian	SNPs from the MHC (chr6 26M~34M) region was removed for this traits	-0.0538	0.07	-0.7682	0.4424	0.157	0.0345	0.9747	0.0069	0.0039	0.0055
MPB	Concentration of medium VLDL particles	27005778	metabolites	Caucasian	SNPs from the MHC (chr6 26M~34M) region was removed for this traits	-0.0559	0.0734	-0.762	0.4461	0.1406	0.0363	0.977	0.0071	0.0052	0.0055
MPB	Lung cancer (all)	24880342	cancer	Caucasian	SNPs from the MHC (chr6 26M~34M) region was removed for this traits	0.049	0.0656	0.7469	0.4551	0.1244	0.0322	1.0078	0.0088	0.0023	0.0058
MPB	Total cholesterol in HDL	27005778	metabolites	Caucasian	SNPs from the MHC (chr6 26M~34M) region was removed for this traits	0.0642	0.086	0.7466	0.4553	0.0884	0.0303	1.0072	0.0139	-0.0077	0.005
MPB	Apolipoprotein A-I	27005778	metabolites	Caucasian	SNPs from the MHC (chr6 26M~34M) region was removed for this traits	-0.0675	0.0908	-0.743	0.4575	0.0788	0.0331	1.0015	0.0127	0.0029	0.0049
MPB	cognitive performance	25201988	education	Caucasian	SNPs from the MHC (chr6 26M~34M) region was removed for this traits	-0.0312	0.0434	-0.7181	0.4727	0.1049	0.008	1.0296	0.0101	0.0068	0.0066
MPB	Free cholesterol in large HDL	27005778	metabolites	Caucasian	SNPs from the MHC (chr6 26M~34M) region was removed for this traits	0.057	0.0808	0.7059	0.4803	0.1003	0.0293	1.0058	0.0157	-0.0076	0.0052
MPB	Former vs Current smoker	20418890	smoking_behaviour	Caucasian	SNPs from the MHC (chr6 26M~34M) region was removed for this traits	0.0486	0.0694	0.6997	0.4841	0.068	0.0107	0.9997	0.0067	0.0002	0.0054
MPB	Forced expiratory volume in 1 second (FEV1)	21946350	lung_function	Caucasian	SNPs from the MHC (chr6 26M~34M) region was removed for this traits	-0.0478	0.071	-0.6736	0.5006	0.1734	0.0205	0.8803	0.0116	0.0055	0.0094
MPB	Mean Hippocampus	25607358	brain_volumn	mixed	Caution: using this data may yield less robust results due to minor departure of the LD structure; SNPs from the MHC (chr6 26M~34M) region was removed for this traits	-0.0606	0.0902	-0.6721	0.5015	0.1403	0.0433	0.9895	0.0069	0.0021	0.0052
MPB	infant head circumference	22504419	anthropometric	Caucasian	SNPs from the MHC (chr6 26M~34M) region was removed for this traits	-0.0528	0.0787	-0.6713	0.5021	0.2521	0.0452	0.9843	0.007	0.0034	0.0054
MPB	fasting proinsulin	20081858	glycemic	Caucasian	Caution: using this data may yield results outside bounds due to relative low Z score of the SNP heritability of the trait; SNPs from the MHC (chr6 26M~34M) region was removed for this traits	0.0553	0.0826	0.6699	0.5029	0.1852	0.0929	0.9851	0.0103	-0.0084	0.0056
MPB	Leucine	27005778	metabolites	Caucasian	Caution: using this data may yield results outside bounds due to relative low Z score of the SNP heritability of the trait; SNPs from the MHC (chr6 26M~34M) region was removed for this traits	0.0798	0.1191	0.6699	0.5029	0.0395	0.022	1.0076	0.0073	-0.0023	0.0056
MPB	Free cholesterol in large VLDL	27005778	metabolites	Caucasian	SNPs from the MHC (chr6 26M~34M) region was removed for this traits	-0.0488	0.0729	-0.6697	0.5031	0.1155	0.0314	0.9871	0.0071	0.0054	0.0053
MPB	serum cystatin c	26831199	kidney	mixed	Caution: using this data may yield less robust results due to minor departure of the LD structure; SNPs from the MHC (chr6 26M~34M) region was removed for this traits	-0.0474	0.0719	-0.6586	0.5102	0.0981	0.0163	0.9761	0.0078	0.0109	0.006
MPB	Total cholesterol in large VLDL	27005778	metabolites	Caucasian	SNPs from the MHC (chr6 26M~34M) region was removed for this traits	-0.05	0.076	-0.6578	0.5107	0.1079	0.03	0.9904	0.0067	0.0061	0.0053
MPB	Major depressive disorder	22472876	psychiatric	Caucasian	SNPs from the MHC (chr6 26M~34M) region was removed for this traits	0.0455	0.0694	0.6551	0.5124	0.1886	0.0266	1.0001	0.0064	-0.0093	0.0057
MPB	Cholesterol esters in large HDL	27005778	metabolites	Caucasian	SNPs from the MHC (chr6 26M~34M) region was removed for this traits	0.0486	0.0745	0.6526	0.514	0.1237	0.0332	0.997	0.0158	-0.0069	0.0052
MPB	Mean Pallidum	25607358	brain_volumn	mixed	Caution: using this data may yield less robust results due to minor departure of the LD structure; SNPs from the MHC (chr6 26M~34M) region was removed for this traits	-0.0498	0.0789	-0.6313	0.5278	0.1763	0.0426	0.9744	0.0077	0.0085	0.0052
MPB	Leptin_adjBMI	26833098	hormone	Caucasian	SNPs from the MHC (chr6 26M~34M) region was removed for this traits	-0.0511	0.0835	-0.6124	0.5403	0.0815	0.018	1.0059	0.0073	0.0082	0.0056
MPB	Triglycerides in very large VLDL	27005778	metabolites	Caucasian	SNPs from the MHC (chr6 26M~34M) region was removed for this traits	-0.0469	0.077	-0.6092	0.5424	0.1113	0.0312	0.9824	0.0072	0.005	0.0054
MPB	Acetoacetate	27005778	metabolites	Caucasian	Caution: using this data may yield results outside bounds due to relative low Z score of the SNP heritability of the trait; SNPs from the MHC (chr6 26M~34M) region was removed for this traits	-0.0609	0.1019	-0.598	0.5498	0.0693	0.0298	0.9826	0.0076	0.0005	0.005
MPB	Description of average fatty acid chain length; not actual carbon number	27005778	metabolites	Caucasian	SNPs from the MHC (chr6 26M~34M) region was removed for this traits	0.0554	0.0955	0.5803	0.5617	0.0975	0.0355	0.9808	0.0073	-0.0015	0.0051
MPB	HbA1C	20858683	glycemic	Caucasian	SNPs from the MHC (chr6 26M~34M) region was removed for this traits	-0.0365	0.0633	-0.5768	0.5641	0.0716	0.0118	0.9919	0.0071	0.0025	0.0056
MPB	extreme waist-to-hip ratio	23563607	anthropometric	Caucasian	SNPs from the MHC (chr6 26M~34M) region was removed for this traits	-0.0493	0.0889	-0.5546	0.5792	0.3373	0.0653	0.9795	0.0096	0.0013	0.0076
MPB	Neo-conscientiousness	21173776	personality	Caucasian	Caution: using this data may yield results outside bounds due to relative low Z score of the SNP heritability of the trait; SNPs from the MHC (chr6 26M~34M) region was removed for this traits	-0.0686	0.1239	-0.5537	0.5798	0.0633	0.0295	1.0056	0.0072	0.0033	0.0058
MPB	Mean Putamen	25607358	brain_volumn	mixed	Caution: using this data may yield less robust results due to minor departure of the LD structure; SNPs from the MHC (chr6 26M~34M) region was removed for this traits	-0.0297	0.0538	-0.5514	0.5814	0.2903	0.0459	0.9527	0.0075	0.0059	0.0043
MPB	waist-to-hip ratio	25673412	anthropometric	Caucasian	SNPs from the MHC (chr6 26M~34M) region was removed for this traits	-0.0249	0.0455	-0.5483	0.5835	0.1118	0.0073	0.9224	0.0091	0.003	0.0066
MPB	Autism spectrum disorder	0	psychiatric	Caucasian	SNPs from the MHC (chr6 26M~34M) region was removed for this traits	-0.0313	0.0571	-0.5481	0.5836	0.4614	0.0504	0.9654	0.0071	0.0031	0.0053
MPB	Childhood obesity	22484627	anthropometric	Caucasian	SNPs from the MHC (chr6 26M~34M) region was removed for this traits	0.0285	0.0537	0.5314	0.5951	0.4255	0.0438	0.9251	0.0074	-0.0093	0.0052
MPB	years of schooling	23722424	education	Caucasian	SNPs from the MHC (chr6 26M~34M) region was removed for this traits	-0.0225	0.0429	-0.5236	0.6005	0.0818	0.0067	1.0247	0.0095	0.0037	0.0062
MPB	Albumin	27005778	metabolites	Caucasian	Caution: using this data may yield results outside bounds due to relative low Z score of the SNP heritability of the trait; SNPs from the MHC (chr6 26M~34M) region was removed for this traits	-0.0586	0.1126	-0.5209	0.6025	0.0562	0.0262	0.9859	0.0077	-0.0074	0.0052
MPB	urinary albumin-to-creatinine ratio (non-diabetes)	26631737	kidney	Caucasian	SNPs from the MHC (chr6 26M~34M) region was removed for this traits	-0.0401	0.0773	-0.5192	0.6036	0.0521	0.011	0.9954	0.0077	-0.0023	0.0056
MPB	Concentration of very large HDL particles	27005778	metabolites	Caucasian	Caution: using this data may yield results outside bounds due to relative low Z score of the SNP heritability of the trait; SNPs from the MHC (chr6 26M~34M) region was removed for this traits	-0.0514	0.1011	-0.5086	0.611	0.0592	0.0277	1	0.0168	-0.0028	0.0047
MPB	obesity class 1	23563607	anthropometric	Caucasian	SNPs from the MHC (chr6 26M~34M) region was removed for this traits	-0.0185	0.0368	-0.504	0.6143	0.2172	0.0122	1.0176	0.0112	0.007	0.0071
MPB	Cholesterol esters in medium HDL	27005778	metabolites	Caucasian	Caution: using this data may yield results outside bounds due to relative low Z score of the SNP heritability of the trait; SNPs from the MHC (chr6 26M~34M) region was removed for this traits	0.0499	0.1016	0.4912	0.6233	0.0582	0.0284	0.9932	0.0091	-0.006	0.0049
MPB	Type 2 Diabetes	22885922	glycemic	Caucasian	SNPs from the MHC (chr6 26M~34M) region was removed for this traits	-0.0265	0.0554	-0.4773	0.6331	0.0856	0.0097	1.0108	0.0075	0.008	0.0055
MPB	Total cholesterol in medium HDL	27005778	metabolites	Caucasian	Caution: using this data may yield results outside bounds due to relative low Z score of the SNP heritability of the trait; SNPs from the MHC (chr6 26M~34M) region was removed for this traits	0.0481	0.1016	0.4737	0.6357	0.0509	0.0241	0.9934	0.0092	-0.0079	0.0048
MPB	Free cholesterol in very large HDL	27005778	metabolites	Caucasian	Caution: using this data may yield results outside bounds due to relative low Z score of the SNP heritability of the trait; SNPs from the MHC (chr6 26M~34M) region was removed for this traits	0.0513	0.1092	0.4694	0.6388	0.0468	0.025	1.0125	0.0154	-0.0023	0.0047
MPB	Triglycerides in medium VLDL	27005778	metabolites	Caucasian	SNPs from the MHC (chr6 26M~34M) region was removed for this traits	-0.0373	0.0801	-0.4657	0.6415	0.09	0.0311	0.9958	0.0069	0.0033	0.0052
MPB	child birth weight	23202124	anthropometric	Caucasian	SNPs from the MHC (chr6 26M~34M) region was removed for this traits	-0.0305	0.0667	-0.458	0.6469	0.1043	0.018	1.0063	0.0059	-0.002	0.0044
MPB	Phospholipids in chylomicrons and largest VLDL particles	27005778	metabolites	Caucasian	SNPs from the MHC (chr6 26M~34M) region was removed for this traits	-0.0391	0.0867	-0.4511	0.6519	0.0962	0.0285	0.9834	0.0072	0.0043	0.0055
MPB	Total lipids in large VLDL	27005778	metabolites	Caucasian	SNPs from the MHC (chr6 26M~34M) region was removed for this traits	-0.0332	0.0745	-0.4451	0.6562	0.1283	0.0314	0.983	0.0068	0.0033	0.0052
MPB	Phospholipids in very large VLDL	27005778	metabolites	Caucasian	SNPs from the MHC (chr6 26M~34M) region was removed for this traits	-0.035	0.0796	-0.4399	0.66	0.1032	0.0303	0.9833	0.007	0.0042	0.0054
MPB	Concentration of chylomicrons and largest VLDL particles	27005778	metabolites	Caucasian	SNPs from the MHC (chr6 26M~34M) region was removed for this traits	-0.0357	0.0822	-0.4339	0.6643	0.112	0.0307	0.9861	0.0068	0.0019	0.0052
MPB	serumurate_overweight_all	25811787	uric_acid	Caucasian	Caution: using this data may yield results outside bounds due to relative low Z score of the SNP heritability of the trait; SNPs from the MHC (chr6 26M~34M) region was removed for this traits	-0.0302	0.0715	-0.4229	0.6724	0.5383	0.3146	0.9694	0.0282	0.0033	0.0051
MPB	Total lipids in large HDL	27005778	metabolites	Caucasian	SNPs from the MHC (chr6 26M~34M) region was removed for this traits	0.0283	0.0714	0.3959	0.6922	0.1296	0.0335	0.9971	0.017	-0.006	0.0052
MPB	Concentration of medium HDL particles	27005778	metabolites	Caucasian	Caution: using this data may yield results outside bounds due to relative low Z score of the SNP heritability of the trait; SNPs from the MHC (chr6 26M~34M) region was removed for this traits	-0.0396	0.1009	-0.3922	0.6949	0.0584	0.0247	0.9883	0.0074	-0.0039	0.0047
MPB	Total lipids in chylomicrons and largest VLDL particles	27005778	metabolites	Caucasian	SNPs from the MHC (chr6 26M~34M) region was removed for this traits	-0.0327	0.0843	-0.3882	0.6979	0.1156	0.0296	0.9887	0.007	0.0044	0.0056
MPB	Attention deficit hyperactivity disorder	20732625	psychiatric	Caucasian	Caution: using this data may yield results outside bounds due to relative low Z score of the SNP heritability of the trait; SNPs from the MHC (chr6 26M~34M) region was removed for this traits	-0.0438	0.1138	-0.3847	0.7004	0.2356	0.0937	1.0045	0.0071	-0.0037	0.0054
MPB	Concentration of very large VLDL particles	27005778	metabolites	Caucasian	SNPs from the MHC (chr6 26M~34M) region was removed for this traits	0.0296	0.0771	0.3839	0.701	0.1227	0.0303	0.9794	0.0065	0.0002	0.0051
MPB	Leptin_not_adjBMI	26833098	hormone	Caucasian	SNPs from the MHC (chr6 26M~34M) region was removed for this traits	-0.0295	0.0772	-0.3815	0.7028	0.1008	0.0161	0.9937	0.0072	0.0067	0.0058
MPB	HDL cholesterol	20686565	lipids	Caucasian	SNPs from the MHC (chr6 26M~34M) region was removed for this traits	0.0183	0.048	0.3814	0.7029	0.1219	0.0208	1.0619	0.0501	-0.0035	0.0065
MPB	obesity class 3	23563607	anthropometric	Caucasian	SNPs from the MHC (chr6 26M~34M) region was removed for this traits	-0.0265	0.0701	-0.3781	0.7054	0.1254	0.0149	0.9761	0.0094	0.0048	0.0077
MPB	Concentration of large HDL particles	27005778	metabolites	Caucasian	SNPs from the MHC (chr6 26M~34M) region was removed for this traits	0.0266	0.0707	0.3754	0.7074	0.1316	0.033	0.9958	0.0173	-0.006	0.0052
MPB	obesity class 2	23563607	anthropometric	Caucasian	SNPs from the MHC (chr6 26M~34M) region was removed for this traits	-0.0176	0.0499	-0.3523	0.7246	0.1865	0.0139	0.9995	0.0106	0.0077	0.0076
MPB	Total lipids in very large VLDL	27005778	metabolites	Caucasian	SNPs from the MHC (chr6 26M~34M) region was removed for this traits	-0.027	0.079	-0.3412	0.7329	0.1266	0.0322	0.9778	0.0073	0.0035	0.0055
MPB	Eczema	26482879	autoimmune	mixed	Caution: using this data may yield less robust results due to minor departure of the LD structure; SNPs from the MHC (chr6 26M~34M) region was removed for this traits	0.0268	0.0792	0.3387	0.7348	0.0661	0.0151	1.0234	0.0068	-0.0045	0.0055
MPB	serum creatinine (non-diabetes)	26831199	kidney	mixed	Caution: using this data may yield less robust results due to minor departure of the LD structure; SNPs from the MHC (chr6 26M~34M) region was removed for this traits	0.0157	0.0471	0.3331	0.7391	0.1128	0.0114	0.9843	0.0133	-0.0045	0.0071
MPB	Omega-3 fatty acids	27005778	metabolites	Caucasian	SNPs from the MHC (chr6 26M~34M) region was removed for this traits	-0.027	0.0878	-0.3069	0.759	0.1494	0.0445	0.9923	0.0079	-0.0004	0.0053
MPB	Total lipids in very large HDL	27005778	metabolites	Caucasian	Caution: using this data may yield results outside bounds due to relative low Z score of the SNP heritability of the trait; SNPs from the MHC (chr6 26M~34M) region was removed for this traits	0.0321	0.1071	0.3	0.7642	0.0565	0.0299	1.0143	0.0169	-0.0027	0.0047
MPB	overweight	23563607	anthropometric	Caucasian	SNPs from the MHC (chr6 26M~34M) region was removed for this traits	0.0114	0.0387	0.2936	0.7691	0.1093	0.0068	1.0235	0.0092	1.4682e-05	0.0065
MPB	Neo-openness to experience	21173776	personality	Caucasian	SNPs from the MHC (chr6 26M~34M) region was removed for this traits	0.0286	0.0976	0.2929	0.7696	0.1003	0.0289	0.9943	0.0072	0.0045	0.0062
MPB	Mean platelet volume	22139419	haemotological	Caucasian	SNPs from the MHC (chr6 26M~34M) region was removed for this traits	0.016	0.0603	0.2648	0.7912	0.3222	0.0555	0.9815	0.011	-0.008	0.0061
MPB	serum creatinine	26831199	kidney	mixed	Caution: using this data may yield less robust results due to minor departure of the LD structure; SNPs from the MHC (chr6 26M~34M) region was removed for this traits	0.0101	0.0428	0.237	0.8127	0.1069	0.01	0.9787	0.0133	-0.0044	0.0069
MPB	Phospholipids in large HDL	27005778	metabolites	Caucasian	SNPs from the MHC (chr6 26M~34M) region was removed for this traits	0.0166	0.0719	0.2301	0.818	0.1258	0.0328	0.9951	0.016	-0.0055	0.0053
MPB	Subjective well being	27089181	psychiatric	Caucasian	SNPs from the MHC (chr6 26M~34M) region was removed for this traits	0.0113	0.0506	0.2234	0.8232	0.0251	0.002	1.0006	0.0073	-0.0074	0.0057
MPB	Depressive symptoms	27089181	psychiatric	Caucasian	SNPs from the MHC (chr6 26M~34M) region was removed for this traits	0.0107	0.0483	0.2208	0.8252	0.0462	0.0034	1.0062	0.0075	-0.0081	0.0057
MPB	Glucose	27005778	metabolites	Caucasian	SNPs from the MHC (chr6 26M~34M) region was removed for this traits	-0.0191	0.0872	-0.2188	0.8268	0.0866	0.0222	0.994	0.007	0.0005	0.0049
MPB	Concentration of large VLDL particles	27005778	metabolites	Caucasian	SNPs from the MHC (chr6 26M~34M) region was removed for this traits	0.0172	0.0805	0.2133	0.8311	0.123	0.0355	0.9717	0.007	0.0015	0.0054
MPB	Mean diameter for VLDL particles	27005778	metabolites	Caucasian	SNPs from the MHC (chr6 26M~34M) region was removed for this traits	0.0154	0.0727	0.2124	0.8318	0.1316	0.0351	0.9889	0.0089	-0.0023	0.0053
MPB	Coronary artery disease	26343387	cardiometabolic	mixed	Caution: using this data may yield less robust results due to minor departure of the LD structure; SNPs from the MHC (chr6 26M~34M) region was removed for this traits	-0.0085	0.0399	-0.2121	0.832	0.0774	0.0062	1.0444	0.0095	0.0064	0.0055
MPB	Forearm Bone mineral density	26367794	bone	mixed	Caution: using this data may yield results outside bounds due to relative low Z score of the SNP heritability of the trait; using this data may yield less robust results due to minor departure of the LD structure; SNPs from the MHC (chr6 26M~34M) region was removed for this traits	-0.0294	0.1392	-0.2109	0.833	0.0801	0.0448	1.0164	0.0068	0.0033	0.0053
MPB	Phospholipids in large VLDL	27005778	metabolites	Caucasian	SNPs from the MHC (chr6 26M~34M) region was removed for this traits	-0.016	0.078	-0.2052	0.8374	0.1072	0.0317	0.9869	0.0069	0.0016	0.0051
MPB	Total lipids in medium HDL	27005778	metabolites	Caucasian	Caution: using this data may yield results outside bounds due to relative low Z score of the SNP heritability of the trait; SNPs from the MHC (chr6 26M~34M) region was removed for this traits	-0.0199	0.102	-0.1951	0.8453	0.0567	0.025	0.9899	0.0079	-0.0046	0.0048
MPB	Lung cancer (squamous cell)	24880342	cancer	Caucasian	Caution: using this data may yield results outside bounds due to relative low Z score of the SNP heritability of the trait; SNPs from the MHC (chr6 26M~34M) region was removed for this traits	0.0194	0.1013	0.1912	0.8484	0.0541	0.0197	1.0035	0.007	-0.0001	0.0056
MPB	Mean Thaiamus	25607358	brain_volumn	mixed	Caution: using this data may yield less robust results due to minor departure of the LD structure; SNPs from the MHC (chr6 26M~34M) region was removed for this traits	0.0174	0.0969	0.1795	0.8575	0.1204	0.038	0.9801	0.007	0.0084	0.0048
MPB	Triglycerides in large VLDL	27005778	metabolites	Caucasian	SNPs from the MHC (chr6 26M~34M) region was removed for this traits	-0.0135	0.0752	-0.1794	0.8577	0.1029	0.0301	0.9869	0.007	0.0026	0.0051
MPB	Age at Menopause	26414677	reproductive	Caucasian	SNPs from the MHC (chr6 26M~34M) region was removed for this traits	-0.0081	0.0483	-0.1682	0.8664	0.1335	0.0156	0.9767	0.0111	0.0045	0.0056
MPB	Mean diameter for HDL particles	27005778	metabolites	Caucasian	SNPs from the MHC (chr6 26M~34M) region was removed for this traits	-0.0128	0.0771	-0.1665	0.8677	0.1135	0.0318	1.004	0.0216	-0.0031	0.005
MPB	22:6; docosahexaenoic acid	27005778	metabolites	Caucasian	SNPs from the MHC (chr6 26M~34M) region was removed for this traits	-0.0134	0.0817	-0.1636	0.87	0.1287	0.038	0.9972	0.0077	-0.001	0.0047
MPB	Phospholipids in very large HDL	27005778	metabolites	Caucasian	SNPs from the MHC (chr6 26M~34M) region was removed for this traits	0.0139	0.0903	0.1539	0.8777	0.0836	0.0309	1.0058	0.0193	-0.0045	0.0051
MPB	Valine	27005778	metabolites	Caucasian	SNPs from the MHC (chr6 26M~34M) region was removed for this traits	-0.0149	0.0983	-0.1516	0.8795	0.0604	0.0192	1.0133	0.0076	0.0003	0.0052
MPB	Femoral Neck bone mineral density	26367794	bone	mixed	Caution: using this data may yield less robust results due to minor departure of the LD structure; SNPs from the MHC (chr6 26M~34M) region was removed for this traits	0.007	0.0478	0.146	0.8839	0.1286	0.0151	0.9717	0.0078	0.0068	0.0053
MPB	Citrate	27005778	metabolites	Caucasian	SNPs from the MHC (chr6 26M~34M) region was removed for this traits	0.014	0.0984	0.1424	0.8867	0.0605	0.022	1.0118	0.0081	0.0102	0.005
MPB	Phospholipids in medium HDL	27005778	metabolites	Caucasian	SNPs from the MHC (chr6 26M~34M) region was removed for this traits	-0.0119	0.0953	-0.1244	0.901	0.0594	0.0219	0.9902	0.0076	-0.0066	0.0047
MPB	Triglycerides in chylomicrons and largest VLDL particles	27005778	metabolites	Caucasian	SNPs from the MHC (chr6 26M~34M) region was removed for this traits	-0.0108	0.0867	-0.1242	0.9011	0.0898	0.0295	0.9889	0.0071	0.003	0.0055
MPB	Alanine	27005778	metabolites	Caucasian	SNPs from the MHC (chr6 26M~34M) region was removed for this traits	0.0112	0.0919	0.1224	0.9026	0.0843	0.028	1.0098	0.0076	-0.0014	0.0053
MPB	adiponectin	22479202	cardiometabolic	mixed	Caution: using this data may yield less robust results due to minor departure of the LD structure; SNPs from the MHC (chr6 26M~34M) region was removed for this traits	-0.0084	0.0703	-0.1197	0.9047	0.1142	0.0274	1.0256	0.0141	-0.0041	0.0063
MPB	Rheumatoid Arthritis	24390342	autoimmune	Caucasian	SNPs from the MHC (chr6 26M~34M) region was removed for this traits	0.0049	0.0422	0.117	0.9069	0.1607	0.0247	1.0192	0.0168	-0.0057	0.0057
MPB	Total lipids in small HDL	27005778	metabolites	Caucasian	Caution: using this data may yield results outside bounds due to relative low Z score of the SNP heritability of the trait; SNPs from the MHC (chr6 26M~34M) region was removed for this traits	-0.0121	0.1189	-0.1017	0.919	0.0472	0.0228	0.9948	0.0074	-0.0019	0.0052
MPB	insulin-like growth factor 1 (IGF-I)	27329260	glycemic	Caucasian	SNPs from the MHC (chr6 26M~34M) region was removed for this traits	-0.0074	0.0728	-0.1015	0.9192	0.137	0.0222	1.0235	0.0083	0.0027	0.0059
MPB	extreme height	23563607	anthropometric	Caucasian	SNPs from the MHC (chr6 26M~34M) region was removed for this traits	-0.0057	0.0589	-0.0966	0.923	1.1992	0.1022	1.0468	0.0178	-0.0154	0.0098
MPB	Cigarettes smoked per day	20418890	smoking_behaviour	Caucasian	SNPs from the MHC (chr6 26M~34M) region was removed for this traits	-0.0059	0.0743	-0.0793	0.9368	0.0613	0.0168	1.0026	0.007	0.0031	0.0049
MPB	Inflammatory Bowel Disease (Euro)	26192919	autoimmune	Caucasian	SNPs from the MHC (chr6 26M~34M) region was removed for this traits	-0.0019	0.0468	-0.0407	0.9675	0.3234	0.0349	1.0504	0.0106	-0.0005	0.0058
MPB	Glutamine	27005778	metabolites	Caucasian	SNPs from the MHC (chr6 26M~34M) region was removed for this traits	0.0035	0.0899	0.0391	0.9688	0.0596	0.0219	1.0192	0.0086	-0.0021	0.0049
MPB	Free cholesterol in medium HDL	27005778	metabolites	Caucasian	SNPs from the MHC (chr6 26M~34M) region was removed for this traits	0.0005	0.0973	0.005	0.996	0.0586	0.0223	0.9943	0.0084	-0.0064	0.0049
MPB	Total lipids in very small VLDL	27005778	metabolites	Caucasian	SNPs from the MHC (chr6 26M~34M) region was removed for this traits	NA	NA	NA	NA	NA	NA	NA	NA
