# Supplementary material for: GWAS for male-pattern baldness identifies 71 susceptibility loci explaining 38% of the risk
Source: Nat Commun. 2017 Nov 17;8:1584. doi: 10.1038/s41467-017-01490-8 (PMC5691155; doi:10.1038/s41467-017-01490-8)
Supplement: Supplementary file 22 — Supplementary Data 19 [file 41467_2017_1490_MOESM22_ESM.xlsx]

## Sheet: Foglio1
Supplementary Data 19: Traits significant in polygenic risk score regressions. The first column reports the trait analysed. The second the name of the PGRS, n represents the number of samples and events, the number of observed cases. Beta represents the regression coefficient, the scale is quantitative, logistic or hazard ratio depending on the trait. z represents the z score from the analysis. A…
Trait	PGRS	n	cases/events	beta	se	z	p-value	Analysis model	q-value
Age at Menarche	locus_21	61557	NA	0.151605	0.0398477	3.8046	0.000142	QT	0.0191236
Age at Menarche	locus_36	61557	NA	0.236174	0.0638279	3.7002	0.000216	QT	0.0248115
Age at Menarche	locus_58	61557	NA	-0.496078	0.0973008	-5.0984	3.44e-07	QT	0.000167937
BMI	locus_36	118214	NA	0.483152	0.135546	3.5645	0.000365	QT	0.0356379
BMI	locus_62	118214	NA	0.853205	0.246248	3.4648	0.000531	QT	0.0482286
Cancer	locus_32	120274	10250	0.2462	0.0587316	4.1919	2.77e-05	Case Control	0.00550678
Cancer	Development of pulmonary dendritic cells and macrophage subsets	120274	10250	0.244814	0.0554467	4.4153	1.01e-05	Case Control	0.00303429
Cancer	Apoptosis	120274	10250	0.163751	0.0391021	4.1878	2.82e-05	Case Control	0.00550678
Cancer	White fat cell differentiation	120274	10250	0.163251	0.0440329	3.7075	0.000209	Case Control	0.024735
Fat %	locus_36	118156	NA	1.06734	0.178707	5.9726	2.34e-09	QT	1.52e-06
Fat %	locus_62	118156	NA	1.24486	0.324706	3.8338	0.000126	QT	0.0188044
Fat %	locus_66	118156	NA	-0.785226	0.19365	-4.0549	5.02e-05	QT	0.00933605
Fat %	locus_70	118156	NA	-1.25587	0.247914	-5.0658	4.07e-07	QT	0.000176616
Father's Alzheimer’s	locus_48	120286	5011	-0.755394	0.197375	-3.8272	0.00013	Case Control	0.0188044
Father's Mortality	locus_60	111334	89034	0.0927875	0.0261159	3.55291	0.000380997	Survival	0.0362925
Father's Mortality	Wnt Signaling Pathway	111334	89034	0.0728893	0.0191171	3.81278	0.000137412	Survival	0.0191236
Father's Mortality	WNT ligand biogenesis and trafficking	111334	89034	0.0772486	0.0208196	3.71038	0.000206951	Survival	0.024735
Father's Mortality	Class B/2 (Secretin family receptors)	111334	89034	0.071514	0.0197634	3.61851	0.000296299	Survival	0.0305384
Father's Mortality 40-75	locus_19	111334	52147	0.171311	0.0440941	3.88512	0.000102279	Survival	0.0166439
Father's Mortality 40-75	Proteoglycans in cancer - Homo sapiens (human)	111334	52147	0.0502628	0.0138933	3.61779	0.000297133	Survival	0.0305384
Father's Mortality 40-75	Wnt Signaling Pathway	111334	52147	0.102608	0.0244892	4.18992	2.79e-05	Survival	0.00550678
Father's Mortality 40-75	WNT ligand biogenesis and trafficking	111334	52147	0.114878	0.026719	4.2995	1.71e-05	Survival	0.00417858
Father's Mortality 40-75	Class B/2 (Secretin family receptors)	111334	52147	0.111175	0.0253698	4.38217	1.18e-05	Survival	0.00327796
Father's Mortality 40-75	DNA Damage Response (only ATM dependent)	111334	52147	0.0996515	0.0250117	3.98419	6.77e-05	Survival	0.0114976
Father's Hypertension	locus_27	120286	23290	0.26269	0.0581834	4.5149	6.34e-06	Case Control	0.00207969
Height	locus_6	120086	NA	-0.819982	0.122593	-6.6886	2.26e-11	QT	2.21e-08
Height	locus_25	120086	NA	-3.56642	0.265322	-13.4419	3.68e-41	QT	1.44e-37
Height	locus_36	120086	NA	-2.02453	0.177343	-11.4159	3.61e-30	QT	7.05e-27
Height	locus_38	120086	NA	-0.336689	0.0887622	-3.7932	0.000149	QT	0.0193974
Height	locus_56	120086	NA	-1.58933	0.209194	-7.5974	3.04e-14	QT	3.96e-11
Height	locus_57	120086	NA	-1.28356	0.282379	-4.5455	5.49e-06	QT	0.00207969
Height	locus_58	120086	NA	-1.56442	0.27007	-5.7927	6.95e-09	QT	3.88e-06
Height	Integrated Pancreatic Cancer Pathway	120086	NA	-0.297035	0.0684746	-4.3379	1.44e-05	QT	0.0037493
Height	WNT ligand biogenesis and trafficking	120086	NA	0.441784	0.109807	4.0233	5.74e-05	QT	0.0101899
Height	Class B/2 (Secretin family receptors)	120086	NA	0.470916	0.104339	4.5133	6.39e-06	QT	0.00207969
Height	overall_PGRS	120086	NA	-0.0784651	0.0183866	-4.2675	1.98e-05	QT	0.00454878
Mother's Alzheimer’s	locus_23	120286	9436	0.332758	0.0913859	3.6412	0.000271	Case Control	0.0300508
Mother's Hypertension	locus_27	120286	33675	0.196878	0.0512627	3.8406	0.000123	Case Control	0.0188044
Psoriasis	locus_31	120286	1385	-0.586128	0.168974	-3.4687	0.000523	Case Control	0.0482286
Smoking	locus_14	117491	12003	-0.491097	0.13508	-3.6356	0.000277	Case Control	0.0300508
Weight	locus_25	118233	NA	-3.74207	0.608884	-6.1458	7.98e-10	QT	6.23e-07
Weight	locus_46	118233	NA	1.41507	0.375018	3.7733	0.000161	QT	0.0202835
Weight	locus_62	118233	NA	2.64958	0.73954	3.5827	0.00034	QT	0.0340481
