# Supplementary material for: GWAS for male-pattern baldness identifies 71 susceptibility loci explaining 38% of the risk
Source: Nat Commun. 2017 Nov 17;8:1584. doi: 10.1038/s41467-017-01490-8 (PMC5691155; doi:10.1038/s41467-017-01490-8)
Supplement: Supplementary file 23 — Supplementary Data 20 [file 41467_2017_1490_MOESM23_ESM.xlsx]

## Sheet: Foglio1
Supplementary Data 20: Full results for the PGRS regressions. The first column reports the trait the suffixes off, fath and moth referes to the trait considered, off if it was the participant to the study,, moth its mother and fath its father. The second the name of the PGRS, n represents the numebr of samples while events the number of observed cases. Beta rapresents the regression coefficient, …
Analysed trait	Polygenic risk score	n	events	beta	exp_beta	se	z	p	type	qvalue
off_canc	Apoptosis	120121	10239	0.164	1.178	0.0391	4.19	2.82e-05	Case Control	0.00762518
off_smoker	Apoptosis	117340	11984	-0.0275	0.973	0.0374	-0.735	0.462	Case Control	0.80551
off_ev_sm	Apoptosis	118681	44253	-0.0222	0.978	0.0234	-0.95	0.342	Case Control	0.760213
off_sex	Apoptosis	120133	56865	-0.00475	0.995	0.0217	-0.219	0.827	Case Control	0.860911
off_coll	Apoptosis	120133	55287	0.00244	1.002	0.0223	0.109	0.913	Case Control	0.872448
off_moody	Apoptosis	120132	56206	0.0296	1.03	0.0219	1.35	0.178	Case Control	0.701904
off_nervy	Apoptosis	120132	28774	0.0708	1.073	0.0254	2.79	0.00535	Case Control	0.249009
off_anxious	Apoptosis	120132	68594	0.0332	1.034	0.0219	1.52	0.13	Case Control	0.664852
off_stroke	Apoptosis	120133	2408	-0.0455	0.956	0.0774	-0.587989	0.55654	Disease	0.830357
off_depres	Apoptosis	120133	7144	0.00413	1.004	0.0459	0.090104	0.928205	Disease	0.872914
off_diabet	Apoptosis	120133	6174	-0.0489	0.952	0.0495	-0.988072	0.323117	Disease	0.756799
off_femal	Apoptosis	120133	133	0.326	1.385	0.3253	1.00234	0.316178	Disease	0.756639
off_fract	Apoptosis	120133	2132	0.0814	1.085	0.0837	0.972415	0.330844	Disease	0.759712
off_heart	Apoptosis	120133	9073	0.00748	1.008	0.0419	0.178401	0.858408	Disease	0.865108
off_multi	Apoptosis	120133	439	-0.361	0.697	0.1794	-2.01471	0.043935	Disease	0.478571
off_perip	Apoptosis	120133	390	-0.0093	0.991	0.1896	-0.049029	0.960897	Disease	0.878693
off_psori	Apoptosis	120133	1385	-0.209	0.812	0.101	-2.06361	0.039055	Disease	0.471721
off_renal	Apoptosis	120133	5763	-0.11	0.896	0.0513	-2.13419	0.032828	Disease	0.44836
off_respi	Apoptosis	120133	22787	-0.00932	0.991	0.0277	-0.336977	0.736134	Disease	0.850791
off_stres	Apoptosis	120133	149	0.258	1.295	0.3108	0.831152	0.405888	Disease	0.788005
off_none	Apoptosis	120133	57845	0.00856	1.009	0.0223	0.384485	0.700619	Disease	0.84922
off_depwk	Apoptosis	38554	20655	0.0282	1.029	0.0389	0.726099	0.467778	Disease	0.806023
fath_alzheim	Apoptosis	120133	5006	0.0139	1.014	0.0543	0.256061	0.798	Disease in parents	0.857453
moth_alzheim	Apoptosis	120133	9426	0.0713	1.074	0.0406	1.75351	0.0795	Disease in parents	0.592898
fath_bow_ca	Apoptosis	120133	6230	0.06	1.062	0.0487	1.23229	0.218	Disease in parents	0.716778
moth_bow_ca	Apoptosis	120133	5761	-0.00371	0.996	0.0506	-0.073284	0.942	Disease in parents	0.874516
moth_br_can	Apoptosis	120133	9067	0.0196	1.02	0.041	0.476753	0.634	Disease in parents	0.84181
fath_copd	Apoptosis	120133	12598	0.0582	1.06	0.0354	1.64222	0.101	Disease in parents	0.62954
moth_copd	Apoptosis	120133	7069	0.0404	1.041	0.0458	0.881408	0.378	Disease in parents	0.77661
fath_diabet	Apoptosis	120133	9965	-0.0492	0.952	0.0395	-1.24683	0.212	Disease in parents	0.716551
moth_diabet	Apoptosis	120133	10468	-0.00646	0.994	0.0384	-0.168134	0.866	Disease in parents	0.865108
fath_dunno	Apoptosis	120133	13275	-0.0295	0.971	0.0347	-0.850279	0.395	Disease in parents	0.780696
moth_dunno	Apoptosis	120133	8323	-0.0433	0.958	0.0429	-1.01017	0.312	Disease in parents	0.756639
fath_heart	Apoptosis	120133	34623	0.00129	1.001	0.0239	0.053827	0.957	Disease in parents	0.877893
moth_heart	Apoptosis	120133	22373	0.008	1.008	0.0279	0.286236	0.775	Disease in parents	0.852486
fath_hypten	Apoptosis	120133	23257	0.0287	1.029	0.0276	1.03779	0.299	Disease in parents	0.750991
moth_hypten	Apoptosis	120133	33633	-0.0369	0.964	0.0243	-1.51557	0.13	Disease in parents	0.664852
fath_lungca	Apoptosis	120133	9995	0.00326	1.003	0.0391	0.083441	0.934	Disease in parents	0.873445
moth_lungca	Apoptosis	120133	4817	0.0507	1.052	0.0548	0.925272	0.355	Disease in parents	0.768851
fath_none	Apoptosis	117014	25038	3.56e-05	1	0.0268	0.001327	0.999	Disease in parents	0.881942
moth_none	Apoptosis	118230	32473	-0.0238	0.977	0.0246	-0.96545	0.334	Disease in parents	0.760213
fath_parkins	Apoptosis	120133	2571	0.0212	1.021	0.075	0.283017	0.777	Disease in parents	0.852486
moth_parkins	Apoptosis	120133	1772	0.0949	1.1	0.09	1.0547	0.292	Disease in parents	0.748903
fath_notsay	Apoptosis	120133	192	0.17	1.185	0.2691	0.630243	0.529	Disease in parents	0.817347
moth_notsay	Apoptosis	120133	157	-0.0184	0.982	0.297	-0.061863	0.951	Disease in parents	0.877065
fath_depres	Apoptosis	120133	3856	0.0389	1.04	0.0615	0.632098	0.527	Disease in parents	0.817347
moth_depres	Apoptosis	120133	7170	0.0718	1.074	0.0457	1.57204	0.116	Disease in parents	0.648952
fath_stroke	Apoptosis	120133	16260	0.0388	1.04	0.0316	1.2249	0.221	Disease in parents	0.720395
moth_stroke	Apoptosis	120133	15918	-0.0236	0.977	0.0321	-0.732954	0.464	Disease in parents	0.80551
fath_prostat	Apoptosis	120133	7777	-0.0619	0.94	0.0442	-1.40139	0.161	Disease in parents	0.69206
fath_life	Apoptosis	111193	85321	0.0154	1.016	0.01284	1.20207	0.229	Longevity	0.726445
moth_life	Apoptosis	115180	69913	0.0243	1.025	0.01412	1.72414	0.0847	Longevity	0.604186
fath_4075	Apoptosis	111193	52084	0.00929	1.009	0.01638	0.567175	0.571	Longevity	0.835005
fath_75plus	Apoptosis	53305	36182	0.0233	1.024	0.01983	1.17523	0.24	Longevity	0.731508
moth_4075	Apoptosis	115180	32819	0.0328	1.033	0.0206	1.59095	0.112	Longevity	0.64763
moth_75plus	Apoptosis	69719	39260	0.018	1.018	0.01886	0.953448	0.34	Longevity	0.760213
off_edu	Apoptosis	96908	NA	-0.015468	NA	0.02363	-0.65459	0.513	Quantitative Trait	0.812323
off_height	Apoptosis	119935	NA	-0.11589	NA	0.0676	-1.71432	0.0865	Quantitative Trait	0.604186
off_weight	Apoptosis	118083	NA	-0.148799	NA	0.1551	-0.95936	0.337	Quantitative Trait	0.760213
off_bmi	Apoptosis	118064	NA	-0.01875	NA	0.05165	-0.36305	0.717	Quantitative Trait	0.850748
off_fatpc	Apoptosis	118006	NA	0.046436	NA	0.0681	0.68192	0.495	Quantitative Trait	0.812323
off_tdi	Apoptosis	120133	NA	0.055812	NA	0.03026	1.84465	0.0651	Quantitative Trait	0.548548
off_sibs	Apoptosis	118474	NA	-0.004267	NA	0.01878	-0.22724	0.82	Quantitative Trait	0.860512
off_menarche	Apoptosis	61479	NA	-0.013329	NA	0.02424	-0.54999	0.582	Quantitative Trait	0.836628
off_menopause	Apoptosis	36644	NA	-0.077852	NA	0.09966	-0.7812	0.435	Quantitative Trait	0.792789
off_canc	Apoptosis Modulation and Signaling	120121	10239	0.0831	1.087	0.0491	1.69	0.0907	Case Control	0.608057
off_smoker	Apoptosis Modulation and Signaling	117340	11984	-0.00865	0.991	0.0471	-0.184	0.854	Case Control	0.86471
off_ev_sm	Apoptosis Modulation and Signaling	118681	44253	-0.00515	0.995	0.0293	-0.176	0.861	Case Control	0.865108
off_sex	Apoptosis Modulation and Signaling	120133	56865	0.0144	1.014	0.0272	0.528	0.598	Case Control	0.838019
off_coll	Apoptosis Modulation and Signaling	120133	55287	0.0238	1.024	0.0279	0.852	0.394	Case Control	0.780077
off_moody	Apoptosis Modulation and Signaling	120132	56206	0.0636	1.066	0.0275	2.31	0.0208	Case Control	0.397674
off_nervy	Apoptosis Modulation and Signaling	120132	28774	0.0785	1.082	0.0319	2.46	0.0139	Case Control	0.358922
off_anxious	Apoptosis Modulation and Signaling	120132	68594	0.0349	1.036	0.0274	1.27	0.202	Case Control	0.714082
off_stroke	Apoptosis Modulation and Signaling	120133	2408	-0.204	0.816	0.0966	-2.11024	0.034838	Disease	0.454762
off_depres	Apoptosis Modulation and Signaling	120133	7144	0.0838	1.087	0.0578	1.45062	0.146886	Disease	0.677273
off_diabet	Apoptosis Modulation and Signaling	120133	6174	-0.106	0.899	0.0619	-1.71673	0.086029	Disease	0.604186
off_femal	Apoptosis Modulation and Signaling	120133	133	-0.307	0.736	0.4022	-0.763682	0.445057	Disease	0.797397
off_fract	Apoptosis Modulation and Signaling	120133	2132	0.201	1.223	0.1054	1.91015	0.056113	Disease	0.526503
off_heart	Apoptosis Modulation and Signaling	120133	9073	-0.0175	0.983	0.0525	-0.333505	0.738753	Disease	0.850791
off_multi	Apoptosis Modulation and Signaling	120133	439	-0.278	0.757	0.2225	-1.25035	0.21117	Disease	0.716551
off_perip	Apoptosis Modulation and Signaling	120133	390	0.313	1.367	0.2415	1.29573	0.19507	Disease	0.714082
off_psori	Apoptosis Modulation and Signaling	120133	1385	-0.287	0.751	0.1257	-2.28314	0.022422	Disease	0.416077
off_renal	Apoptosis Modulation and Signaling	120133	5763	-0.0601	0.942	0.064	-0.939596	0.347425	Disease	0.762793
off_respi	Apoptosis Modulation and Signaling	120133	22787	-0.0158	0.984	0.0347	-0.454757	0.649284	Disease	0.846537
off_stres	Apoptosis Modulation and Signaling	120133	149	0.0428	1.044	0.3857	0.110885	0.911707	Disease	0.872448
off_none	Apoptosis Modulation and Signaling	120133	57845	0.00951	1.01	0.0279	0.341296	0.73288	Disease	0.850791
off_depwk	Apoptosis Modulation and Signaling	38554	20655	0.0482	1.049	0.0485	0.992913	0.320752	Disease	0.756639
fath_alzheim	Apoptosis Modulation and Signaling	120133	5006	0.0415	1.042	0.068	0.609563	0.542	Disease in parents	0.824666
moth_alzheim	Apoptosis Modulation and Signaling	120133	9426	0.144	1.155	0.0511	2.81106	0.00494	Disease in parents	0.246061
fath_bow_ca	Apoptosis Modulation and Signaling	120133	6230	0.000175	1	0.0611	0.002871	0.998	Disease in parents	0.881882
moth_bow_ca	Apoptosis Modulation and Signaling	120133	5761	0.0181	1.018	0.0635	0.285735	0.775	Disease in parents	0.852486
moth_br_can	Apoptosis Modulation and Signaling	120133	9067	-0.0373	0.963	0.0512	-0.728238	0.466	Disease in parents	0.80551
fath_copd	Apoptosis Modulation and Signaling	120133	12598	0.0731	1.076	0.0446	1.63892	0.101	Disease in parents	0.62954
moth_copd	Apoptosis Modulation and Signaling	120133	7069	0.00231	1.002	0.0578	0.040041	0.968	Disease in parents	0.878897
fath_diabet	Apoptosis Modulation and Signaling	120133	9965	0.00904	1.009	0.0493	0.183403	0.854	Disease in parents	0.86471
moth_diabet	Apoptosis Modulation and Signaling	120133	10468	-0.102	0.903	0.0479	-2.13309	0.0329	Disease in parents	0.44836
fath_dunno	Apoptosis Modulation and Signaling	120133	13275	-0.0233	0.977	0.0435	-0.535275	0.592	Disease in parents	0.836628
moth_dunno	Apoptosis Modulation and Signaling	120133	8323	-0.0132	0.987	0.0539	-0.244653	0.807	Disease in parents	0.859256
fath_heart	Apoptosis Modulation and Signaling	120133	34623	0.00601	1.006	0.0299	0.200596	0.841	Disease in parents	0.860911
moth_heart	Apoptosis Modulation and Signaling	120133	22373	-0.0148	0.985	0.035	-0.42128	0.674	Disease in parents	0.846537
fath_hypten	Apoptosis Modulation and Signaling	120133	23257	0.0388	1.04	0.0346	1.12033	0.263	Disease in parents	0.736589
moth_hypten	Apoptosis Modulation and Signaling	120133	33633	-0.0537	0.948	0.0304	-1.76464	0.0776	Disease in parents	0.587413
fath_lungca	Apoptosis Modulation and Signaling	120133	9995	-0.0399	0.961	0.0491	-0.811938	0.417	Disease in parents	0.788553
moth_lungca	Apoptosis Modulation and Signaling	120133	4817	-0.0586	0.943	0.0691	-0.84792	0.396	Disease in parents	0.781856
fath_none	Apoptosis Modulation and Signaling	117014	25038	-0.0476	0.953	0.0336	-1.41946	0.156	Disease in parents	0.685088
moth_none	Apoptosis Modulation and Signaling	118230	32473	-0.0259	0.974	0.0308	-0.841115	0.4	Disease in parents	0.783824
fath_parkins	Apoptosis Modulation and Signaling	120133	2571	0.0522	1.054	0.0937	0.556343	0.578	Disease in parents	0.836093
moth_parkins	Apoptosis Modulation and Signaling	120133	1772	0.0466	1.048	0.1127	0.413834	0.679	Disease in parents	0.8485
fath_notsay	Apoptosis Modulation and Signaling	120133	192	-0.072	0.931	0.3378	-0.213035	0.831	Disease in parents	0.860911
moth_notsay	Apoptosis Modulation and Signaling	120133	157	0.111	1.118	0.3778	0.294558	0.768	Disease in parents	0.852486
fath_depres	Apoptosis Modulation and Signaling	120133	3856	0.0985	1.104	0.0772	1.27613	0.202	Disease in parents	0.714082
moth_depres	Apoptosis Modulation and Signaling	120133	7170	0.0809	1.084	0.0574	1.4086	0.159	Disease in parents	0.688151
fath_stroke	Apoptosis Modulation and Signaling	120133	16260	0.0386	1.039	0.0397	0.974212	0.33	Disease in parents	0.75895
moth_stroke	Apoptosis Modulation and Signaling	120133	15918	-0.06	0.942	0.0402	-1.49487	0.135	Disease in parents	0.664852
fath_prostat	Apoptosis Modulation and Signaling	120133	7777	-0.0449	0.956	0.055	-0.816373	0.414	Disease in parents	0.788553
fath_life	Apoptosis Modulation and Signaling	111193	85321	0.0167	1.017	0.01608	1.04046	0.298	Longevity	0.750991
moth_life	Apoptosis Modulation and Signaling	115180	69913	0.0295	1.03	0.01771	1.66674	0.0956	Longevity	0.618867
fath_4075	Apoptosis Modulation and Signaling	111193	52084	0.00588	1.006	0.02057	0.285856	0.775	Longevity	0.852486
fath_75plus	Apoptosis Modulation and Signaling	53305	36182	0.0333	1.034	0.02471	1.34607	0.178	Longevity	0.701904
moth_4075	Apoptosis Modulation and Signaling	115180	32819	0.0616	1.063	0.02595	2.37202	0.0177	Longevity	0.387635
moth_75plus	Apoptosis Modulation and Signaling	69719	39260	0.00251	1.003	0.02356	0.106596	0.915	Longevity	0.872448
off_edu	Apoptosis Modulation and Signaling	96908	NA	0.001891	NA	0.02955	0.064	0.949	Quantitative Trait	0.876502
off_height	Apoptosis Modulation and Signaling	119935	NA	-0.229086	NA	0.08469	-2.70508	0.00683	Quantitative Trait	0.271962
off_weight	Apoptosis Modulation and Signaling	118083	NA	-0.304062	NA	0.19425	-1.56532	0.118	Quantitative Trait	0.650527
off_bmi	Apoptosis Modulation and Signaling	118064	NA	-0.038692	NA	0.06468	-0.59818	0.55	Quantitative Trait	0.827306
off_fatpc	Apoptosis Modulation and Signaling	118006	NA	0.021052	NA	0.08529	0.24684	0.805	Quantitative Trait	0.859256
off_tdi	Apoptosis Modulation and Signaling	120133	NA	-0.025481	NA	0.0379	-0.67226	0.501	Quantitative Trait	0.812323
off_sibs	Apoptosis Modulation and Signaling	118474	NA	0.000761	NA	0.02352	0.03234	0.974	Quantitative Trait	0.879956
off_menarche	Apoptosis Modulation and Signaling	61479	NA	0.006787	NA	0.03047	0.22276	0.824	Quantitative Trait	0.860911
off_menopause	Apoptosis Modulation and Signaling	36644	NA	-0.135818	NA	0.12518	-1.08497	0.278	Quantitative Trait	0.73938
off_canc	Apoptosys_comunity	120121	10239	0.18	1.197	0.0335	5.37	7.95e-08	Case Control	5.64284e-05
off_smoker	Apoptosys_comunity	117340	11984	0.016	1.016	0.0319	0.501	0.616	Case Control	0.8411
off_ev_sm	Apoptosys_comunity	118681	44253	0.0119	1.012	0.02	0.595	0.552	Case Control	0.828778
off_sex	Apoptosys_comunity	120133	56865	-0.0225	0.978	0.0186	-1.21	0.227	Case Control	0.724589
off_coll	Apoptosys_comunity	120133	55287	0.00817	1.008	0.0191	0.428	0.668	Case Control	0.846537
off_moody	Apoptosys_comunity	120132	56206	-0.017	0.983	0.0188	-0.908	0.364	Case Control	0.771037
off_nervy	Apoptosys_comunity	120132	28774	0.0303	1.031	0.0218	1.39	0.164	Case Control	0.692291
off_anxious	Apoptosys_comunity	120132	68594	0.00536	1.005	0.0187	0.287	0.774	Case Control	0.852486
off_stroke	Apoptosys_comunity	120133	2408	-0.0505	0.951	0.0662	-0.763717	0.445036	Disease	0.797397
off_depres	Apoptosys_comunity	120133	7144	-0.0611	0.941	0.0393	-1.555	0.119947	Disease	0.652681
off_diabet	Apoptosys_comunity	120133	6174	-0.075	0.928	0.0423	-1.77204	0.076387	Disease	0.585458
off_femal	Apoptosys_comunity	120133	133	0.435	1.545	0.2805	1.55099	0.120905	Disease	0.65496
off_fract	Apoptosys_comunity	120133	2132	0.0188	1.019	0.0717	0.262229	0.793145	Disease	0.857453
off_heart	Apoptosys_comunity	120133	9073	0.0207	1.021	0.0359	0.576409	0.564339	Disease	0.834071
off_multi	Apoptosys_comunity	120133	439	-0.251	0.778	0.1529	-1.64129	0.100737	Disease	0.62954
off_perip	Apoptosys_comunity	120133	390	0.0261	1.026	0.1622	0.160797	0.872254	Disease	0.865117
off_psori	Apoptosys_comunity	120133	1385	-0.139	0.87	0.0863	-1.60936	0.107537	Disease	0.638067
off_renal	Apoptosys_comunity	120133	5763	-0.121	0.886	0.0438	-2.75781	0.005819	Disease	0.252707
off_respi	Apoptosys_comunity	120133	22787	-0.00544	0.995	0.0237	-0.229798	0.818249	Disease	0.860512
off_stres	Apoptosys_comunity	120133	149	0.253	1.287	0.2664	0.948285	0.342985	Disease	0.760213
off_none	Apoptosys_comunity	120133	57845	0.0133	1.013	0.019	0.699255	0.484392	Disease	0.812323
off_depwk	Apoptosys_comunity	38554	20655	-0.0222	0.978	0.0334	-0.666157	0.50531	Disease	0.812323
fath_alzheim	Apoptosys_comunity	120133	5006	-0.0139	0.986	0.0465	-0.299891	0.764	Disease in parents	0.852486
moth_alzheim	Apoptosys_comunity	120133	9426	0.0533	1.055	0.0348	1.53221	0.125	Disease in parents	0.663356
fath_bow_ca	Apoptosys_comunity	120133	6230	0.00735	1.007	0.0417	0.17616	0.86	Disease in parents	0.865108
moth_bow_ca	Apoptosys_comunity	120133	5761	0.0148	1.015	0.0433	0.342679	0.732	Disease in parents	0.850791
moth_br_can	Apoptosys_comunity	120133	9067	0.0392	1.04	0.0351	1.1159	0.264	Disease in parents	0.736589
fath_copd	Apoptosys_comunity	120133	12598	0.0438	1.045	0.0303	1.44362	0.149	Disease in parents	0.677273
moth_copd	Apoptosys_comunity	120133	7069	0.00773	1.008	0.0392	0.19704	0.844	Disease in parents	0.861971
fath_diabet	Apoptosys_comunity	120133	9965	-0.0702	0.932	0.0337	-2.08152	0.0374	Disease in parents	0.468648
moth_diabet	Apoptosys_comunity	120133	10468	-0.0511	0.95	0.0328	-1.556	0.12	Disease in parents	0.652681
fath_dunno	Apoptosys_comunity	120133	13275	0.00118	1.001	0.0297	0.039702	0.968	Disease in parents	0.878897
moth_dunno	Apoptosys_comunity	120133	8323	-0.0468	0.954	0.0367	-1.27529	0.202	Disease in parents	0.714082
fath_heart	Apoptosys_comunity	120133	34623	-0.0123	0.988	0.0204	-0.600714	0.548	Disease in parents	0.826926
moth_heart	Apoptosys_comunity	120133	22373	-0.0213	0.979	0.0239	-0.892997	0.372	Disease in parents	0.774973
fath_hypten	Apoptosys_comunity	120133	23257	0.0462	1.047	0.0237	1.95156	0.051	Disease in parents	0.505401
moth_hypten	Apoptosys_comunity	120133	33633	-0.0231	0.977	0.0208	-1.10968	0.267	Disease in parents	0.736589
fath_lungca	Apoptosys_comunity	120133	9995	0.0269	1.027	0.0335	0.803203	0.422	Disease in parents	0.788553
moth_lungca	Apoptosys_comunity	120133	4817	0.0512	1.053	0.047	1.08885	0.276	Disease in parents	0.73938
fath_none	Apoptosys_comunity	117014	25038	0.0124	1.012	0.023	0.539341	0.59	Disease in parents	0.836628
moth_none	Apoptosys_comunity	118230	32473	-0.00657	0.993	0.0211	-0.311834	0.755	Disease in parents	0.850791
fath_parkins	Apoptosys_comunity	120133	2571	-0.00184	0.998	0.0642	-0.02868	0.977	Disease in parents	0.879956
moth_parkins	Apoptosys_comunity	120133	1772	0.16	1.174	0.0771	2.07891	0.0376	Disease in parents	0.468648
fath_notsay	Apoptosys_comunity	120133	192	0.000441	1	0.2316	0.001906	0.998	Disease in parents	0.881882
moth_notsay	Apoptosys_comunity	120133	157	0.12	1.128	0.2552	0.471412	0.637	Disease in parents	0.84236
fath_depres	Apoptosys_comunity	120133	3856	-0.0379	0.963	0.0526	-0.720653	0.471	Disease in parents	0.808498
moth_depres	Apoptosys_comunity	120133	7170	0.0442	1.045	0.0391	1.12848	0.259	Disease in parents	0.736448
fath_stroke	Apoptosys_comunity	120133	16260	0.0162	1.016	0.0271	0.59942	0.549	Disease in parents	0.827306
moth_stroke	Apoptosys_comunity	120133	15918	-0.0199	0.98	0.0275	-0.725223	0.468	Disease in parents	0.806023
fath_prostat	Apoptosys_comunity	120133	7777	-0.0509	0.95	0.0377	-1.34945	0.177	Disease in parents	0.701904
fath_life	Apoptosys_comunity	111193	85321	0.0297	1.03	0.01097	2.70451	0.00684	Longevity	0.271962
moth_life	Apoptosys_comunity	115180	69913	0.0138	1.014	0.01209	1.14247	0.253	Longevity	0.736448
fath_4075	Apoptosys_comunity	111193	52084	0.0223	1.023	0.01402	1.58834	0.112	Longevity	0.64763
fath_75plus	Apoptosys_comunity	53305	36182	0.0394	1.04	0.0169	2.33364	0.0196	Longevity	0.395181
moth_4075	Apoptosys_comunity	115180	32819	0.0145	1.015	0.01765	0.821842	0.411	Longevity	0.788553
moth_75plus	Apoptosys_comunity	69719	39260	0.0126	1.013	0.01615	0.781041	0.435	Longevity	0.792789
off_edu	Apoptosys_comunity	96908	NA	0.000797	NA	0.02021	0.03944	0.969	Quantitative Trait	0.879317
off_height	Apoptosys_comunity	119935	NA	-0.062752	NA	0.05784	-1.08492	0.278	Quantitative Trait	0.73938
off_weight	Apoptosys_comunity	118083	NA	-0.329714	NA	0.13273	-2.48419	0.013	Quantitative Trait	0.352541
off_bmi	Apoptosys_comunity	118064	NA	-0.097446	NA	0.04419	-2.20494	0.0275	Quantitative Trait	0.434969
off_fatpc	Apoptosys_comunity	118006	NA	-0.0382	NA	0.05827	-0.65553	0.512	Quantitative Trait	0.812323
off_tdi	Apoptosys_comunity	120133	NA	0.024748	NA	0.02589	0.95594	0.339	Quantitative Trait	0.760213
off_sibs	Apoptosys_comunity	118474	NA	-0.003256	NA	0.01607	-0.20261	0.839	Quantitative Trait	0.860911
off_menarche	Apoptosys_comunity	61479	NA	-0.039304	NA	0.02075	-1.89381	0.0583	Quantitative Trait	0.526503
off_menopause	Apoptosys_comunity	36644	NA	-0.021014	NA	0.08512	-0.24689	0.805	Quantitative Trait	0.859256
off_canc	Caspase Cascade in Apoptosis	120121	10239	0.143	1.153	0.0474	3.01	0.00259	Case Control	0.185584
off_smoker	Caspase Cascade in Apoptosis	117340	11984	-0.0281	0.972	0.0453	-0.62	0.536	Case Control	0.821923
off_ev_sm	Caspase Cascade in Apoptosis	118681	44253	-0.0146	0.985	0.0282	-0.52	0.603	Case Control	0.839814
off_sex	Caspase Cascade in Apoptosis	120133	56865	-0.0227	0.978	0.0262	-0.868	0.386	Case Control	0.777246
off_coll	Caspase Cascade in Apoptosis	120133	55287	0.0102	1.01	0.0268	0.379	0.704	Case Control	0.84922
off_moody	Caspase Cascade in Apoptosis	120132	56206	0.0261	1.026	0.0264	0.989	0.323	Case Control	0.756799
off_nervy	Caspase Cascade in Apoptosis	120132	28774	0.0477	1.049	0.0307	1.55	0.12	Case Control	0.652681
off_anxious	Caspase Cascade in Apoptosis	120132	68594	0.0325	1.033	0.0263	1.23	0.217	Case Control	0.716778
off_stroke	Caspase Cascade in Apoptosis	120133	2408	-0.186	0.83	0.0926	-2.01017	0.044413	Disease	0.478571
off_depres	Caspase Cascade in Apoptosis	120133	7144	0.0446	1.046	0.0555	0.802662	0.42217	Disease	0.788553
off_diabet	Caspase Cascade in Apoptosis	120133	6174	-0.131	0.877	0.0592	-2.21911	0.026479	Disease	0.429885
off_femal	Caspase Cascade in Apoptosis	120133	133	0.18	1.197	0.3976	0.452013	0.65126	Disease	0.846537
off_fract	Caspase Cascade in Apoptosis	120133	2132	0.13	1.138	0.1008	1.28448	0.198974	Disease	0.714082
off_heart	Caspase Cascade in Apoptosis	120133	9073	0.0237	1.024	0.0504	0.469786	0.638508	Disease	0.842655
off_multi	Caspase Cascade in Apoptosis	120133	439	-0.18	0.835	0.2145	-0.841313	0.400173	Disease	0.783824
off_perip	Caspase Cascade in Apoptosis	120133	390	0.162	1.176	0.2306	0.701529	0.482973	Disease	0.811939
off_psori	Caspase Cascade in Apoptosis	120133	1385	-0.205	0.815	0.1209	-1.69213	0.090622	Disease	0.608057
off_renal	Caspase Cascade in Apoptosis	120133	5763	-0.0718	0.931	0.0613	-1.17189	0.241243	Disease	0.733665
off_respi	Caspase Cascade in Apoptosis	120133	22787	-0.015	0.985	0.0333	-0.451349	0.651738	Disease	0.846537
off_stres	Caspase Cascade in Apoptosis	120133	149	0.27	1.309	0.3757	0.717338	0.473166	Disease	0.809239
off_none	Caspase Cascade in Apoptosis	120133	57845	0.0101	1.01	0.0268	0.375834	0.70704	Disease	0.849514
off_depwk	Caspase Cascade in Apoptosis	38554	20655	0.0339	1.034	0.0467	0.725881	0.467912	Disease	0.806023
fath_alzheim	Caspase Cascade in Apoptosis	120133	5006	-0.0341	0.966	0.0652	-0.522814	0.601	Disease in parents	0.839814
moth_alzheim	Caspase Cascade in Apoptosis	120133	9426	0.0974	1.102	0.0491	1.98472	0.0472	Disease in parents	0.488191
fath_bow_ca	Caspase Cascade in Apoptosis	120133	6230	0.0264	1.027	0.0588	0.448743	0.654	Disease in parents	0.846537
moth_bow_ca	Caspase Cascade in Apoptosis	120133	5761	0.0401	1.041	0.0611	0.656366	0.512	Disease in parents	0.812323
moth_br_can	Caspase Cascade in Apoptosis	120133	9067	0.017	1.017	0.0494	0.343681	0.731	Disease in parents	0.850791
fath_copd	Caspase Cascade in Apoptosis	120133	12598	0.0658	1.068	0.0429	1.53461	0.125	Disease in parents	0.663356
moth_copd	Caspase Cascade in Apoptosis	120133	7069	-0.0334	0.967	0.0555	-0.602612	0.547	Disease in parents	0.826736
fath_diabet	Caspase Cascade in Apoptosis	120133	9965	-0.0526	0.949	0.0473	-1.11317	0.266	Disease in parents	0.736589
moth_diabet	Caspase Cascade in Apoptosis	120133	10468	-0.113	0.893	0.046	-2.45967	0.0139	Disease in parents	0.358922
fath_dunno	Caspase Cascade in Apoptosis	120133	13275	-0.0218	0.978	0.0418	-0.522009	0.602	Disease in parents	0.839814
moth_dunno	Caspase Cascade in Apoptosis	120133	8323	-0.046	0.955	0.0517	-0.890077	0.373	Disease in parents	0.774973
fath_heart	Caspase Cascade in Apoptosis	120133	34623	-0.00593	0.994	0.0288	-0.206099	0.837	Disease in parents	0.860911
moth_heart	Caspase Cascade in Apoptosis	120133	22373	-0.0255	0.975	0.0337	-0.756326	0.449	Disease in parents	0.799489
fath_hypten	Caspase Cascade in Apoptosis	120133	23257	0.0407	1.041	0.0333	1.21956	0.223	Disease in parents	0.722343
moth_hypten	Caspase Cascade in Apoptosis	120133	33633	-0.0521	0.949	0.0293	-1.77855	0.0753	Disease in parents	0.582569
fath_lungca	Caspase Cascade in Apoptosis	120133	9995	-0.0151	0.985	0.0472	-0.320601	0.749	Disease in parents	0.850791
moth_lungca	Caspase Cascade in Apoptosis	120133	4817	0.0327	1.033	0.0667	0.49027	0.624	Disease in parents	0.841779
fath_none	Caspase Cascade in Apoptosis	117014	25038	-0.0159	0.984	0.0323	-0.493349	0.622	Disease in parents	0.841779
moth_none	Caspase Cascade in Apoptosis	118230	32473	-0.00789	0.992	0.0296	-0.266487	0.79	Disease in parents	0.857433
fath_parkins	Caspase Cascade in Apoptosis	120133	2571	-0.0139	0.986	0.0899	-0.154297	0.877	Disease in parents	0.866219
moth_parkins	Caspase Cascade in Apoptosis	120133	1772	0.0441	1.045	0.1083	0.407256	0.684	Disease in parents	0.848948
fath_notsay	Caspase Cascade in Apoptosis	120133	192	-0.157	0.855	0.3239	-0.483993	0.628	Disease in parents	0.841779
moth_notsay	Caspase Cascade in Apoptosis	120133	157	0.196	1.216	0.3652	0.535354	0.592	Disease in parents	0.836628
fath_depres	Caspase Cascade in Apoptosis	120133	3856	0.0149	1.015	0.0741	0.201221	0.841	Disease in parents	0.860911
moth_depres	Caspase Cascade in Apoptosis	120133	7170	0.0316	1.032	0.0552	0.572742	0.567	Disease in parents	0.834187
fath_stroke	Caspase Cascade in Apoptosis	120133	16260	0.0434	1.044	0.0382	1.13685	0.256	Disease in parents	0.736448
moth_stroke	Caspase Cascade in Apoptosis	120133	15918	-0.0421	0.959	0.0386	-1.09037	0.276	Disease in parents	0.73938
fath_prostat	Caspase Cascade in Apoptosis	120133	7777	-0.0774	0.926	0.0528	-1.46555	0.143	Disease in parents	0.675991
fath_life	Caspase Cascade in Apoptosis	111193	85321	0.0143	1.014	0.01545	0.92329	0.356	Longevity	0.768851
moth_life	Caspase Cascade in Apoptosis	115180	69913	0.00878	1.009	0.01702	0.51585	0.606	Longevity	0.839814
fath_4075	Caspase Cascade in Apoptosis	111193	52084	0.00332	1.003	0.01978	0.167869	0.867	Longevity	0.865108
fath_75plus	Caspase Cascade in Apoptosis	53305	36182	0.0288	1.029	0.02371	1.2129	0.225	Longevity	0.722638
moth_4075	Caspase Cascade in Apoptosis	115180	32819	0.0411	1.042	0.02495	1.64811	0.0993	Longevity	0.629306
moth_75plus	Caspase Cascade in Apoptosis	69719	39260	-0.0156	0.985	0.02263	-0.689286	0.491	Longevity	0.812323
off_edu	Caspase Cascade in Apoptosis	96908	NA	-0.013625	NA	0.02845	-0.47897	0.632	Quantitative Trait	0.84181
off_height	Caspase Cascade in Apoptosis	119935	NA	-0.274943	NA	0.08143	-3.3766	0.000734	Quantitative Trait	0.0801518
off_weight	Caspase Cascade in Apoptosis	118083	NA	-0.454246	NA	0.18676	-2.43224	0.015	Quantitative Trait	0.362848
off_bmi	Caspase Cascade in Apoptosis	118064	NA	-0.075507	NA	0.06219	-1.21413	0.225	Quantitative Trait	0.722638
off_fatpc	Caspase Cascade in Apoptosis	118006	NA	-0.123258	NA	0.08199	-1.50324	0.133	Quantitative Trait	0.664852
off_tdi	Caspase Cascade in Apoptosis	120133	NA	-0.019268	NA	0.03645	-0.52869	0.597	Quantitative Trait	0.838019
off_sibs	Caspase Cascade in Apoptosis	118474	NA	-0.007457	NA	0.02262	-0.32965	0.742	Quantitative Trait	0.850791
off_menarche	Caspase Cascade in Apoptosis	61479	NA	-0.002528	NA	0.02936	-0.0861	0.931	Quantitative Trait	0.873445
off_menopause	Caspase Cascade in Apoptosis	36644	NA	-0.127875	NA	0.1204	-1.06208	0.288	Quantitative Trait	0.746606
off_canc	Class B/2 (Secretin family receptors)	120121	10239	0.099	1.104	0.0604	1.64	0.101	Case Control	0.62954
off_smoker	Class B/2 (Secretin family receptors)	117340	11984	0.0869	1.091	0.0576	1.51	0.131	Case Control	0.664852
off_ev_sm	Class B/2 (Secretin family receptors)	118681	44253	0.102	1.108	0.036	2.83	0.0046	Case Control	0.234231
off_sex	Class B/2 (Secretin family receptors)	120133	56865	0.0151	1.015	0.0335	0.452	0.652	Case Control	0.846537
off_coll	Class B/2 (Secretin family receptors)	120133	55287	0.0901	1.094	0.0344	2.62	0.00885	Case Control	0.291794
off_moody	Class B/2 (Secretin family receptors)	120132	56206	-0.0754	0.927	0.0339	-2.23	0.0259	Case Control	0.429885
off_nervy	Class B/2 (Secretin family receptors)	120132	28774	0.0127	1.013	0.0393	0.324	0.746	Case Control	0.850791
off_anxious	Class B/2 (Secretin family receptors)	120132	68594	-0.077	0.926	0.0337	-2.28	0.0224	Case Control	0.416077
off_stroke	Class B/2 (Secretin family receptors)	120133	2408	-0.0304	0.97	0.1195	-0.254491	0.799116	Disease	0.857453
off_depres	Class B/2 (Secretin family receptors)	120133	7144	-0.15	0.861	0.0709	-2.11407	0.03451	Disease	0.452696
off_diabet	Class B/2 (Secretin family receptors)	120133	6174	-0.00414	0.996	0.0762	-0.05435	0.956656	Disease	0.877861
off_femal	Class B/2 (Secretin family receptors)	120133	133	-0.295	0.745	0.4989	-0.590498	0.554857	Disease	0.830005
off_fract	Class B/2 (Secretin family receptors)	120133	2132	-0.0269	0.973	0.1294	-0.208209	0.835066	Disease	0.860911
off_heart	Class B/2 (Secretin family receptors)	120133	9073	0.00185	1.002	0.0645	0.028735	0.977076	Disease	0.879956
off_multi	Class B/2 (Secretin family receptors)	120133	439	-0.0209	0.979	0.2772	-0.07543	0.939872	Disease	0.874161
off_perip	Class B/2 (Secretin family receptors)	120133	390	0.375	1.455	0.2939	1.27707	0.201576	Disease	0.714082
off_psori	Class B/2 (Secretin family receptors)	120133	1385	0.0997	1.105	0.1564	0.637627	0.523717	Disease	0.816308
off_renal	Class B/2 (Secretin family receptors)	120133	5763	-0.107	0.899	0.0787	-1.35697	0.174791	Disease	0.701771
off_respi	Class B/2 (Secretin family receptors)	120133	22787	0.0697	1.072	0.0427	1.63429	0.102198	Disease	0.630875
off_stres	Class B/2 (Secretin family receptors)	120133	149	0.678	1.971	0.4793	1.41536	0.156963	Disease	0.685837
off_none	Class B/2 (Secretin family receptors)	120133	57845	-0.0379	0.963	0.0344	-1.10184	0.270532	Disease	0.739352
off_depwk	Class B/2 (Secretin family receptors)	38554	20655	-0.0598	0.942	0.06	-0.995508	0.319489	Disease	0.756639
fath_alzheim	Class B/2 (Secretin family receptors)	120133	5006	0.0151	1.015	0.0838	0.17976	0.857	Disease in parents	0.865108
moth_alzheim	Class B/2 (Secretin family receptors)	120133	9426	0.00805	1.008	0.0627	0.128327	0.898	Disease in parents	0.869567
fath_bow_ca	Class B/2 (Secretin family receptors)	120133	6230	-0.0673	0.935	0.0752	-0.894545	0.371	Disease in parents	0.774973
moth_bow_ca	Class B/2 (Secretin family receptors)	120133	5761	0.0694	1.072	0.0783	0.887261	0.375	Disease in parents	0.776382
moth_br_can	Class B/2 (Secretin family receptors)	120133	9067	0.0846	1.088	0.0633	1.33676	0.181	Disease in parents	0.70502
fath_copd	Class B/2 (Secretin family receptors)	120133	12598	0.0213	1.022	0.0548	0.38923	0.697	Disease in parents	0.848948
moth_copd	Class B/2 (Secretin family receptors)	120133	7069	-0.0523	0.949	0.071	-0.737091	0.461	Disease in parents	0.805449
fath_diabet	Class B/2 (Secretin family receptors)	120133	9965	-0.0627	0.939	0.0607	-1.03386	0.301	Disease in parents	0.750991
moth_diabet	Class B/2 (Secretin family receptors)	120133	10468	-0.0406	0.96	0.0592	-0.685627	0.493	Disease in parents	0.812323
fath_dunno	Class B/2 (Secretin family receptors)	120133	13275	-0.0243	0.976	0.0536	-0.452785	0.651	Disease in parents	0.846537
moth_dunno	Class B/2 (Secretin family receptors)	120133	8323	-0.0546	0.947	0.0662	-0.824863	0.409	Disease in parents	0.788553
fath_heart	Class B/2 (Secretin family receptors)	120133	34623	-0.0249	0.975	0.0369	-0.675535	0.499	Disease in parents	0.812323
moth_heart	Class B/2 (Secretin family receptors)	120133	22373	-0.0446	0.956	0.0432	-1.03282	0.302	Disease in parents	0.750991
fath_hypten	Class B/2 (Secretin family receptors)	120133	23257	0.0419	1.043	0.0427	0.980225	0.327	Disease in parents	0.757883
moth_hypten	Class B/2 (Secretin family receptors)	120133	33633	0.00384	1.004	0.0376	0.102167	0.919	Disease in parents	0.872448
fath_lungca	Class B/2 (Secretin family receptors)	120133	9995	0.0732	1.076	0.0606	1.20799	0.227	Disease in parents	0.724589
moth_lungca	Class B/2 (Secretin family receptors)	120133	4817	-0.0198	0.98	0.0852	-0.232783	0.816	Disease in parents	0.860512
fath_none	Class B/2 (Secretin family receptors)	117014	25038	-0.00405	0.996	0.0414	-0.097894	0.922	Disease in parents	0.872448
moth_none	Class B/2 (Secretin family receptors)	118230	32473	0.0334	1.034	0.038	0.880611	0.379	Disease in parents	0.77661
fath_parkins	Class B/2 (Secretin family receptors)	120133	2571	0.0434	1.044	0.1155	0.37584	0.707	Disease in parents	0.849514
moth_parkins	Class B/2 (Secretin family receptors)	120133	1772	0.419	1.521	0.1395	3.0042	0.00266	Disease in parents	0.185584
fath_notsay	Class B/2 (Secretin family receptors)	120133	192	-0.609	0.544	0.4183	-1.45606	0.145	Disease in parents	0.675991
moth_notsay	Class B/2 (Secretin family receptors)	120133	157	0.0718	1.074	0.4658	0.154242	0.877	Disease in parents	0.866219
fath_depres	Class B/2 (Secretin family receptors)	120133	3856	-0.236	0.79	0.0945	-2.49718	0.0125	Disease in parents	0.351124
moth_depres	Class B/2 (Secretin family receptors)	120133	7170	-0.0299	0.971	0.0706	-0.423474	0.672	Disease in parents	0.846537
fath_stroke	Class B/2 (Secretin family receptors)	120133	16260	-0.039	0.962	0.0488	-0.799202	0.424	Disease in parents	0.788863
moth_stroke	Class B/2 (Secretin family receptors)	120133	15918	-0.0136	0.987	0.0495	-0.273865	0.784	Disease in parents	0.855953
fath_prostat	Class B/2 (Secretin family receptors)	120133	7777	0.0193	1.019	0.0679	0.284539	0.776	Disease in parents	0.852486
fath_life	Class B/2 (Secretin family receptors)	111193	85321	0.0715	1.074	0.01976	3.61851	0.000296	Longevity	0.0421616
moth_life	Class B/2 (Secretin family receptors)	115180	69913	0.00462	1.005	0.02186	0.211349	0.833	Longevity	0.860911
fath_4075	Class B/2 (Secretin family receptors)	111193	52084	0.111	1.118	0.02537	4.38217	1.18e-05	Longevity	0.00478602
fath_75plus	Class B/2 (Secretin family receptors)	53305	36182	0.0228	1.023	0.03024	0.754097	0.451	Longevity	0.80005
moth_4075	Class B/2 (Secretin family receptors)	115180	32819	-0.0285	0.972	0.0319	-0.89198	0.372	Longevity	0.774973
moth_75plus	Class B/2 (Secretin family receptors)	69719	39260	0.0235	1.024	0.02918	0.806085	0.42	Longevity	0.788553
off_edu	Class B/2 (Secretin family receptors)	96908	NA	0.11873	NA	0.03647	3.25559	0.00113	Quantitative Trait	0.108754
off_height	Class B/2 (Secretin family receptors)	119935	NA	0.470916	NA	0.10434	4.51334	6.39e-06	Quantitative Trait	0.00279112
off_weight	Class B/2 (Secretin family receptors)	118083	NA	0.015763	NA	0.23948	0.06582	0.948	Quantitative Trait	0.876434
off_bmi	Class B/2 (Secretin family receptors)	118064	NA	-0.136903	NA	0.07974	-1.71692	0.086	Quantitative Trait	0.604186
off_fatpc	Class B/2 (Secretin family receptors)	118006	NA	0.108848	NA	0.10514	1.03525	0.301	Quantitative Trait	0.750991
off_tdi	Class B/2 (Secretin family receptors)	120133	NA	-0.110978	NA	0.0467	-2.37657	0.0175	Quantitative Trait	0.387635
off_sibs	Class B/2 (Secretin family receptors)	118474	NA	-0.013773	NA	0.02898	-0.47527	0.635	Quantitative Trait	0.84181
off_menarche	Class B/2 (Secretin family receptors)	61479	NA	-0.105087	NA	0.03758	-2.79656	0.00517	Quantitative Trait	0.248129
off_menopause	Class B/2 (Secretin family receptors)	36644	NA	0.125566	NA	0.15423	0.81414	0.416	Quantitative Trait	0.788553
off_canc	DNA Damage Response (only ATM dependent)	120121	10239	0.147	1.158	0.0596	2.47	0.0136	Case Control	0.358922
off_smoker	DNA Damage Response (only ATM dependent)	117340	11984	0.0849	1.089	0.0567	1.5	0.134	Case Control	0.664852
off_ev_sm	DNA Damage Response (only ATM dependent)	118681	44253	0.0789	1.082	0.0355	2.22	0.0263	Case Control	0.429885
off_sex	DNA Damage Response (only ATM dependent)	120133	56865	-0.00807	0.992	0.033	-0.244	0.807	Case Control	0.859256
off_coll	DNA Damage Response (only ATM dependent)	120133	55287	0.0624	1.064	0.0339	1.84	0.0655	Case Control	0.550193
off_moody	DNA Damage Response (only ATM dependent)	120132	56206	-0.0843	0.919	0.0334	-2.53	0.0115	Case Control	0.336602
off_nervy	DNA Damage Response (only ATM dependent)	120132	28774	0.00275	1.003	0.0387	0.071	0.943	Case Control	0.874516
off_anxious	DNA Damage Response (only ATM dependent)	120132	68594	-0.0684	0.934	0.0332	-2.06	0.0397	Case Control	0.473391
off_stroke	DNA Damage Response (only ATM dependent)	120133	2408	-0.0581	0.944	0.1176	-0.493921	0.621362	Disease	0.841779
off_depres	DNA Damage Response (only ATM dependent)	120133	7144	-0.136	0.873	0.0699	-1.94009	0.052369	Disease	0.509494
off_diabet	DNA Damage Response (only ATM dependent)	120133	6174	0.0224	1.023	0.0751	0.298438	0.765369	Disease	0.852486
off_femal	DNA Damage Response (only ATM dependent)	120133	133	-0.611	0.543	0.4904	-1.24663	0.212534	Disease	0.716778
off_fract	DNA Damage Response (only ATM dependent)	120133	2132	0.0823	1.086	0.1275	0.645569	0.518558	Disease	0.813544
off_heart	DNA Damage Response (only ATM dependent)	120133	9073	-0.0385	0.962	0.0635	-0.606256	0.544345	Disease	0.826088
off_multi	DNA Damage Response (only ATM dependent)	120133	439	-0.0254	0.975	0.2731	-0.09304	0.925872	Disease	0.872448
off_perip	DNA Damage Response (only ATM dependent)	120133	390	0.568	1.764	0.2899	1.95773	0.050262	Disease	0.501589
off_psori	DNA Damage Response (only ATM dependent)	120133	1385	0.0216	1.022	0.1539	0.140328	0.888401	Disease	0.868267
off_renal	DNA Damage Response (only ATM dependent)	120133	5763	-0.113	0.893	0.0776	-1.45908	0.144542	Disease	0.675991
off_respi	DNA Damage Response (only ATM dependent)	120133	22787	0.016	1.016	0.042	0.380364	0.703676	Disease	0.84922
off_stres	DNA Damage Response (only ATM dependent)	120133	149	0.393	1.481	0.4692	0.836645	0.402792	Disease	0.78611
off_none	DNA Damage Response (only ATM dependent)	120133	57845	-0.00875	0.991	0.0338	-0.258395	0.796102	Disease	0.857453
off_depwk	DNA Damage Response (only ATM dependent)	38554	20655	-0.0766	0.926	0.0593	-1.29231	0.196251	Disease	0.714082
fath_alzheim	DNA Damage Response (only ATM dependent)	120133	5006	0.04	1.041	0.0826	0.483981	0.628	Disease in parents	0.841779
moth_alzheim	DNA Damage Response (only ATM dependent)	120133	9426	0.0146	1.015	0.0618	0.236936	0.813	Disease in parents	0.860512
fath_bow_ca	DNA Damage Response (only ATM dependent)	120133	6230	-0.0977	0.907	0.0741	-1.31807	0.187	Disease in parents	0.709791
moth_bow_ca	DNA Damage Response (only ATM dependent)	120133	5761	0.0765	1.08	0.0771	0.991941	0.321	Disease in parents	0.756639
moth_br_can	DNA Damage Response (only ATM dependent)	120133	9067	0.0809	1.084	0.0624	1.2976	0.194	Disease in parents	0.714082
fath_copd	DNA Damage Response (only ATM dependent)	120133	12598	-0.0263	0.974	0.0539	-0.488233	0.625	Disease in parents	0.841779
moth_copd	DNA Damage Response (only ATM dependent)	120133	7069	-0.0864	0.917	0.0699	-1.23578	0.217	Disease in parents	0.716778
fath_diabet	DNA Damage Response (only ATM dependent)	120133	9965	-0.1	0.904	0.0598	-1.68137	0.0927	Disease in parents	0.613498
moth_diabet	DNA Damage Response (only ATM dependent)	120133	10468	-0.0189	0.981	0.0583	-0.324022	0.746	Disease in parents	0.850791
fath_dunno	DNA Damage Response (only ATM dependent)	120133	13275	-0.0226	0.978	0.0528	-0.428486	0.668	Disease in parents	0.846537
moth_dunno	DNA Damage Response (only ATM dependent)	120133	8323	-0.0774	0.926	0.0652	-1.18566	0.236	Disease in parents	0.731393
fath_heart	DNA Damage Response (only ATM dependent)	120133	34623	-0.0418	0.959	0.0363	-1.14935	0.25	Disease in parents	0.736448
moth_heart	DNA Damage Response (only ATM dependent)	120133	22373	-0.0278	0.973	0.0425	-0.65428	0.513	Disease in parents	0.812323
fath_hypten	DNA Damage Response (only ATM dependent)	120133	23257	0.0365	1.037	0.0421	0.8682	0.385	Disease in parents	0.77661
moth_hypten	DNA Damage Response (only ATM dependent)	120133	33633	0.0033	1.003	0.037	0.089046	0.929	Disease in parents	0.873083
fath_lungca	DNA Damage Response (only ATM dependent)	120133	9995	0.0484	1.05	0.0597	0.809804	0.418	Disease in parents	0.788553
moth_lungca	DNA Damage Response (only ATM dependent)	120133	4817	-0.0432	0.958	0.0839	-0.51516	0.606	Disease in parents	0.839814
fath_none	DNA Damage Response (only ATM dependent)	117014	25038	0.0394	1.04	0.0408	0.965878	0.334	Disease in parents	0.760213
moth_none	DNA Damage Response (only ATM dependent)	118230	32473	0.0117	1.012	0.0374	0.312141	0.755	Disease in parents	0.850791
fath_parkins	DNA Damage Response (only ATM dependent)	120133	2571	0.0473	1.048	0.1138	0.415232	0.678	Disease in parents	0.847997
moth_parkins	DNA Damage Response (only ATM dependent)	120133	1772	0.369	1.446	0.1372	2.68823	0.00718	Disease in parents	0.271962
fath_notsay	DNA Damage Response (only ATM dependent)	120133	192	-0.485	0.615	0.4129	-1.1757	0.24	Disease in parents	0.731508
moth_notsay	DNA Damage Response (only ATM dependent)	120133	157	-0.11	0.896	0.4571	-0.240365	0.81	Disease in parents	0.860512
fath_depres	DNA Damage Response (only ATM dependent)	120133	3856	-0.219	0.803	0.0932	-2.35037	0.0188	Disease in parents	0.388087
moth_depres	DNA Damage Response (only ATM dependent)	120133	7170	-0.0221	0.978	0.0696	-0.317337	0.751	Disease in parents	0.850791
fath_stroke	DNA Damage Response (only ATM dependent)	120133	16260	-0.0527	0.949	0.0481	-1.09508	0.273	Disease in parents	0.73938
moth_stroke	DNA Damage Response (only ATM dependent)	120133	15918	-0.0183	0.982	0.0488	-0.374154	0.708	Disease in parents	0.849569
fath_prostat	DNA Damage Response (only ATM dependent)	120133	7777	0.0361	1.037	0.0669	0.539257	0.59	Disease in parents	0.836628
fath_life	DNA Damage Response (only ATM dependent)	111193	85321	0.0671	1.069	0.01948	3.44452	0.000572	Longevity	0.0676667
moth_life	DNA Damage Response (only ATM dependent)	115180	69913	-0.00745	0.993	0.02156	-0.345359	0.73	Longevity	0.850791
fath_4075	DNA Damage Response (only ATM dependent)	111193	52084	0.0997	1.105	0.02501	3.98419	6.77e-05	Longevity	0.0153769
fath_75plus	DNA Damage Response (only ATM dependent)	53305	36182	0.031	1.032	0.02981	1.04112	0.298	Longevity	0.750991
moth_4075	DNA Damage Response (only ATM dependent)	115180	32819	-0.0296	0.971	0.03146	-0.941083	0.347	Longevity	0.762449
moth_75plus	DNA Damage Response (only ATM dependent)	69719	39260	0.00283	1.003	0.02878	0.098468	0.922	Longevity	0.872448
off_edu	DNA Damage Response (only ATM dependent)	96908	NA	0.064857	NA	0.03595	1.80425	0.0712	Quantitative Trait	0.572998
off_height	DNA Damage Response (only ATM dependent)	119935	NA	0.296742	NA	0.10281	2.88622	0.0039	Quantitative Trait	0.221455
off_weight	DNA Damage Response (only ATM dependent)	118083	NA	-0.188608	NA	0.23602	-0.79912	0.424	Quantitative Trait	0.788863
off_bmi	DNA Damage Response (only ATM dependent)	118064	NA	-0.157921	NA	0.07858	-2.00959	0.0445	Quantitative Trait	0.478571
off_fatpc	DNA Damage Response (only ATM dependent)	118006	NA	0.083635	NA	0.10363	0.80708	0.42	Quantitative Trait	0.788553
off_tdi	DNA Damage Response (only ATM dependent)	120133	NA	-0.121181	NA	0.04601	-2.63389	0.00844	Quantitative Trait	0.2911
off_sibs	DNA Damage Response (only ATM dependent)	118474	NA	-0.013392	NA	0.02856	-0.46892	0.639	Quantitative Trait	0.842655
off_menarche	DNA Damage Response (only ATM dependent)	61479	NA	-0.076134	NA	0.03705	-2.0547	0.0399	Quantitative Trait	0.473391
off_menopause	DNA Damage Response (only ATM dependent)	36644	NA	0.171513	NA	0.15212	1.12748	0.26	Quantitative Trait	0.736589
off_canc	Endochondral Ossification	120121	10239	0.022	1.022	0.0506	0.435	0.664	Case Control	0.846537
off_smoker	Endochondral Ossification	117340	11984	-0.00326	0.997	0.0486	-0.0671	0.947	Case Control	0.87608
off_ev_sm	Endochondral Ossification	118681	44253	0.0434	1.044	0.0302	1.44	0.151	Case Control	0.677273
off_sex	Endochondral Ossification	120133	56865	0.0632	1.065	0.0281	2.25	0.0244	Case Control	0.428951
off_coll	Endochondral Ossification	120133	55287	-0.00325	0.997	0.0288	-0.113	0.91	Case Control	0.872448
off_moody	Endochondral Ossification	120132	56206	0.00741	1.007	0.0283	0.262	0.794	Case Control	0.857453
off_nervy	Endochondral Ossification	120132	28774	0.046	1.047	0.0329	1.4	0.162	Case Control	0.692166
off_anxious	Endochondral Ossification	120132	68594	-0.0151	0.985	0.0282	-0.536	0.592	Case Control	0.836628
off_stroke	Endochondral Ossification	120133	2408	-0.0946	0.91	0.0999	-0.946587	0.343849	Disease	0.760945
off_depres	Endochondral Ossification	120133	7144	-0.0158	0.984	0.0593	-0.266094	0.790167	Disease	0.857433
off_diabet	Endochondral Ossification	120133	6174	-0.0584	0.943	0.064	-0.912392	0.361562	Disease	0.770707
off_femal	Endochondral Ossification	120133	133	0.203	1.226	0.4253	0.478426	0.632347	Disease	0.84181
off_fract	Endochondral Ossification	120133	2132	0.0977	1.103	0.1091	0.895789	0.370365	Disease	0.774973
off_heart	Endochondral Ossification	120133	9073	0.103	1.108	0.0546	1.88797	0.059029	Disease	0.52952
off_multi	Endochondral Ossification	120133	439	0.0473	1.048	0.2322	0.203604	0.838663	Disease	0.860911
off_perip	Endochondral Ossification	120133	390	-0.0997	0.905	0.2445	-0.4079	0.683347	Disease	0.848948
off_psori	Endochondral Ossification	120133	1385	-0.0305	0.97	0.1308	-0.23294	0.815808	Disease	0.860512
off_renal	Endochondral Ossification	120133	5763	-0.1	0.904	0.0659	-1.52463	0.127351	Disease	0.664102
off_respi	Endochondral Ossification	120133	22787	-0.0492	0.952	0.0357	-1.37824	0.16813	Disease	0.69488
off_stres	Endochondral Ossification	120133	149	1.08	2.948	0.4219	2.56249	0.010393	Disease	0.31412
off_none	Endochondral Ossification	120133	57845	0.0297	1.03	0.0287	1.03261	0.301786	Disease	0.750991
off_depwk	Endochondral Ossification	38554	20655	-0.0158	0.984	0.0503	-0.313491	0.753908	Disease	0.850791
fath_alzheim	Endochondral Ossification	120133	5006	-0.0453	0.956	0.07	-0.648229	0.517	Disease in parents	0.812762
moth_alzheim	Endochondral Ossification	120133	9426	-0.0609	0.941	0.0524	-1.16212	0.245	Disease in parents	0.735557
fath_bow_ca	Endochondral Ossification	120133	6230	0.0675	1.07	0.0633	1.06637	0.286	Disease in parents	0.744613
moth_bow_ca	Endochondral Ossification	120133	5761	0.0643	1.066	0.0657	0.977927	0.328	Disease in parents	0.758802
moth_br_can	Endochondral Ossification	120133	9067	0.0798	1.083	0.0531	1.50336	0.133	Disease in parents	0.664852
fath_copd	Endochondral Ossification	120133	12598	0.0503	1.052	0.046	1.09407	0.274	Disease in parents	0.73938
moth_copd	Endochondral Ossification	120133	7069	0.0596	1.061	0.0597	0.997334	0.319	Disease in parents	0.756639
fath_diabet	Endochondral Ossification	120133	9965	-0.0542	0.947	0.0506	-1.07162	0.284	Disease in parents	0.744382
moth_diabet	Endochondral Ossification	120133	10468	-0.0835	0.92	0.0493	-1.69257	0.0905	Disease in parents	0.608057
fath_dunno	Endochondral Ossification	120133	13275	0.0141	1.014	0.045	0.312684	0.755	Disease in parents	0.850791
moth_dunno	Endochondral Ossification	120133	8323	0.0287	1.029	0.0558	0.515276	0.606	Disease in parents	0.839814
fath_heart	Endochondral Ossification	120133	34623	0.0172	1.017	0.0309	0.557936	0.577	Disease in parents	0.836093
moth_heart	Endochondral Ossification	120133	22373	-0.0496	0.952	0.0361	-1.37473	0.169	Disease in parents	0.695894
fath_hypten	Endochondral Ossification	120133	23257	-0.0181	0.982	0.0356	-0.508482	0.611	Disease in parents	0.839814
moth_hypten	Endochondral Ossification	120133	33633	-0.0214	0.979	0.0314	-0.681792	0.495	Disease in parents	0.812323
fath_lungca	Endochondral Ossification	120133	9995	0.0631	1.065	0.0509	1.23908	0.215	Disease in parents	0.716778
moth_lungca	Endochondral Ossification	120133	4817	-0.0419	0.959	0.0713	-0.587565	0.557	Disease in parents	0.830357
fath_none	Endochondral Ossification	117014	25038	-0.0384	0.962	0.0346	-1.11009	0.267	Disease in parents	0.736589
moth_none	Endochondral Ossification	118230	32473	0.0463	1.047	0.0318	1.45738	0.145	Disease in parents	0.675991
fath_parkins	Endochondral Ossification	120133	2571	0.114	1.121	0.097	1.17424	0.24	Disease in parents	0.731508
moth_parkins	Endochondral Ossification	120133	1772	0.13	1.139	0.1169	1.11338	0.266	Disease in parents	0.736589
fath_notsay	Endochondral Ossification	120133	192	0.0433	1.044	0.3515	0.123163	0.902	Disease in parents	0.870806
moth_notsay	Endochondral Ossification	120133	157	-0.0232	0.977	0.3863	-0.060164	0.952	Disease in parents	0.877275
fath_depres	Endochondral Ossification	120133	3856	0.0387	1.039	0.0794	0.487103	0.626	Disease in parents	0.841779
moth_depres	Endochondral Ossification	120133	7170	0.00128	1.001	0.059	0.021617	0.983	Disease in parents	0.881074
fath_stroke	Endochondral Ossification	120133	16260	0.0508	1.052	0.0409	1.24023	0.215	Disease in parents	0.716778
moth_stroke	Endochondral Ossification	120133	15918	-0.00939	0.991	0.0415	-0.22646	0.821	Disease in parents	0.860766
fath_prostat	Endochondral Ossification	120133	7777	-0.0135	0.987	0.0567	-0.238187	0.812	Disease in parents	0.860512
fath_life	Endochondral Ossification	111193	85321	0.0234	1.024	0.01661	1.40821	0.159	Longevity	0.688151
moth_life	Endochondral Ossification	115180	69913	-0.0119	0.988	0.01832	-0.648835	0.516	Longevity	0.812762
fath_4075	Endochondral Ossification	111193	52084	-0.0075	0.993	0.02121	-0.353719	0.724	Longevity	0.850791
fath_75plus	Endochondral Ossification	53305	36182	0.0778	1.081	0.02561	3.0392	0.00237	Longevity	0.184351
moth_4075	Endochondral Ossification	115180	32819	-0.00877	0.991	0.02673	-0.328001	0.743	Longevity	0.850791
moth_75plus	Endochondral Ossification	69719	39260	-0.0121	0.988	0.02447	-0.494649	0.621	Longevity	0.841779
off_edu	Endochondral Ossification	96908	NA	0.000477	NA	0.03047	0.01567	0.988	Quantitative Trait	0.881274
off_height	Endochondral Ossification	119935	NA	-0.297803	NA	0.0873	-3.41133	0.000647	Quantitative Trait	0.0720368
off_weight	Endochondral Ossification	118083	NA	-0.547413	NA	0.20031	-2.73287	0.00628	Quantitative Trait	0.260291
off_bmi	Endochondral Ossification	118064	NA	-0.096908	NA	0.0667	-1.45295	0.146	Quantitative Trait	0.677273
off_fatpc	Endochondral Ossification	118006	NA	-0.214569	NA	0.08794	-2.43984	0.0147	Quantitative Trait	0.362848
off_tdi	Endochondral Ossification	120133	NA	0.045657	NA	0.03908	1.16833	0.243	Quantitative Trait	0.734736
off_sibs	Endochondral Ossification	118474	NA	-0.006186	NA	0.02425	-0.2551	0.799	Quantitative Trait	0.857453
off_menarche	Endochondral Ossification	61479	NA	-0.019145	NA	0.03132	-0.61119	0.541	Quantitative Trait	0.823807
off_menopause	Endochondral Ossification	36644	NA	0.017806	NA	0.12884	0.1382	0.89	Quantitative Trait	0.868267
off_canc	HIV-1 Nef: Negative effector of Fas and TNF-alpha	120121	10239	0.0995	1.105	0.0521	1.91	0.0563	Case Control	0.526503
off_smoker	HIV-1 Nef: Negative effector of Fas and TNF-alpha	117340	11984	-0.0353	0.965	0.0498	-0.709	0.478	Case Control	0.809979
off_ev_sm	HIV-1 Nef: Negative effector of Fas and TNF-alpha	118681	44253	-0.0208	0.979	0.031	-0.671	0.502	Case Control	0.812323
off_sex	HIV-1 Nef: Negative effector of Fas and TNF-alpha	120133	56865	0.00398	1.004	0.0288	0.138	0.89	Case Control	0.868267
off_coll	HIV-1 Nef: Negative effector of Fas and TNF-alpha	120133	55287	0.0288	1.029	0.0296	0.975	0.33	Case Control	0.75895
off_moody	HIV-1 Nef: Negative effector of Fas and TNF-alpha	120132	56206	0.0649	1.067	0.0291	2.23	0.0258	Case Control	0.429885
off_nervy	HIV-1 Nef: Negative effector of Fas and TNF-alpha	120132	28774	0.0905	1.095	0.0338	2.68	0.00742	Case Control	0.275067
off_anxious	HIV-1 Nef: Negative effector of Fas and TNF-alpha	120132	68594	0.042	1.043	0.029	1.45	0.148	Case Control	0.677273
off_stroke	HIV-1 Nef: Negative effector of Fas and TNF-alpha	120133	2408	-0.234	0.791	0.1018	-2.29894	0.021508	Disease	0.405746
off_depres	HIV-1 Nef: Negative effector of Fas and TNF-alpha	120133	7144	0.0679	1.07	0.0612	1.10929	0.267306	Disease	0.736589
off_diabet	HIV-1 Nef: Negative effector of Fas and TNF-alpha	120133	6174	-0.103	0.902	0.0654	-1.58185	0.113683	Disease	0.648502
off_femal	HIV-1 Nef: Negative effector of Fas and TNF-alpha	120133	133	-0.217	0.805	0.428	-0.506719	0.612352	Disease	0.839814
off_fract	HIV-1 Nef: Negative effector of Fas and TNF-alpha	120133	2132	0.171	1.187	0.1117	1.53031	0.125941	Disease	0.663628
off_heart	HIV-1 Nef: Negative effector of Fas and TNF-alpha	120133	9073	-0.0297	0.971	0.0555	-0.535232	0.592489	Disease	0.836902
off_multi	HIV-1 Nef: Negative effector of Fas and TNF-alpha	120133	439	-0.236	0.79	0.2355	-1.0019	0.31639	Disease	0.756639
off_perip	HIV-1 Nef: Negative effector of Fas and TNF-alpha	120133	390	0.279	1.322	0.2557	1.09062	0.275438	Disease	0.73938
off_psori	HIV-1 Nef: Negative effector of Fas and TNF-alpha	120133	1385	-0.271	0.762	0.1328	-2.04273	0.041079	Disease	0.476462
off_renal	HIV-1 Nef: Negative effector of Fas and TNF-alpha	120133	5763	-0.0899	0.914	0.0676	-1.33074	0.183276	Disease	0.707479
off_respi	HIV-1 Nef: Negative effector of Fas and TNF-alpha	120133	22787	-0.0241	0.976	0.0367	-0.657096	0.511119	Disease	0.812323
off_stres	HIV-1 Nef: Negative effector of Fas and TNF-alpha	120133	149	0.214	1.238	0.4135	0.516935	0.605202	Disease	0.839814
off_none	HIV-1 Nef: Negative effector of Fas and TNF-alpha	120133	57845	0.0163	1.016	0.0295	0.55135	0.581394	Disease	0.836628
off_depwk	HIV-1 Nef: Negative effector of Fas and TNF-alpha	38554	20655	0.0513	1.053	0.0515	0.995889	0.319304	Disease	0.756639
fath_alzheim	HIV-1 Nef: Negative effector of Fas and TNF-alpha	120133	5006	0.0165	1.017	0.072	0.228476	0.819	Disease in parents	0.860512
moth_alzheim	HIV-1 Nef: Negative effector of Fas and TNF-alpha	120133	9426	0.131	1.14	0.0542	2.42293	0.0154	Disease in parents	0.362848
fath_bow_ca	HIV-1 Nef: Negative effector of Fas and TNF-alpha	120133	6230	0.0257	1.026	0.0648	0.396134	0.692	Disease in parents	0.848948
moth_bow_ca	HIV-1 Nef: Negative effector of Fas and TNF-alpha	120133	5761	0.0234	1.024	0.0673	0.347461	0.728	Disease in parents	0.850791
moth_br_can	HIV-1 Nef: Negative effector of Fas and TNF-alpha	120133	9067	-0.0274	0.973	0.0543	-0.504922	0.614	Disease in parents	0.839814
fath_copd	HIV-1 Nef: Negative effector of Fas and TNF-alpha	120133	12598	0.0965	1.101	0.0473	2.04076	0.0413	Disease in parents	0.476462
moth_copd	HIV-1 Nef: Negative effector of Fas and TNF-alpha	120133	7069	-0.0384	0.962	0.0611	-0.628378	0.53	Disease in parents	0.817347
fath_diabet	HIV-1 Nef: Negative effector of Fas and TNF-alpha	120133	9965	-0.0261	0.974	0.0522	-0.49991	0.617	Disease in parents	0.841385
moth_diabet	HIV-1 Nef: Negative effector of Fas and TNF-alpha	120133	10468	-0.065	0.937	0.0508	-1.27924	0.201	Disease in parents	0.714082
fath_dunno	HIV-1 Nef: Negative effector of Fas and TNF-alpha	120133	13275	-0.0495	0.952	0.046	-1.07574	0.282	Disease in parents	0.743057
moth_dunno	HIV-1 Nef: Negative effector of Fas and TNF-alpha	120133	8323	-0.0223	0.978	0.057	-0.391437	0.695	Disease in parents	0.848948
fath_heart	HIV-1 Nef: Negative effector of Fas and TNF-alpha	120133	34623	-0.00443	0.996	0.0317	-0.139806	0.889	Disease in parents	0.868267
moth_heart	HIV-1 Nef: Negative effector of Fas and TNF-alpha	120133	22373	-0.0215	0.979	0.0371	-0.580615	0.561	Disease in parents	0.832386
fath_hypten	HIV-1 Nef: Negative effector of Fas and TNF-alpha	120133	23257	0.0414	1.042	0.0367	1.12798	0.259	Disease in parents	0.736448
moth_hypten	HIV-1 Nef: Negative effector of Fas and TNF-alpha	120133	33633	-0.0573	0.944	0.0322	-1.77764	0.0755	Disease in parents	0.582569
fath_lungca	HIV-1 Nef: Negative effector of Fas and TNF-alpha	120133	9995	-0.0159	0.984	0.0521	-0.3064	0.759	Disease in parents	0.852212
moth_lungca	HIV-1 Nef: Negative effector of Fas and TNF-alpha	120133	4817	-0.0121	0.988	0.0733	-0.164941	0.869	Disease in parents	0.865108
fath_none	HIV-1 Nef: Negative effector of Fas and TNF-alpha	117014	25038	-0.0397	0.961	0.0355	-1.1155	0.265	Disease in parents	0.736589
moth_none	HIV-1 Nef: Negative effector of Fas and TNF-alpha	118230	32473	-0.0147	0.985	0.0326	-0.450543	0.652	Disease in parents	0.846537
fath_parkins	HIV-1 Nef: Negative effector of Fas and TNF-alpha	120133	2571	0.0446	1.046	0.0993	0.448953	0.653	Disease in parents	0.846537
moth_parkins	HIV-1 Nef: Negative effector of Fas and TNF-alpha	120133	1772	0.099	1.104	0.1196	0.827331	0.408	Disease in parents	0.788553
fath_notsay	HIV-1 Nef: Negative effector of Fas and TNF-alpha	120133	192	-0.254	0.775	0.355	-0.7164	0.474	Disease in parents	0.809239
moth_notsay	HIV-1 Nef: Negative effector of Fas and TNF-alpha	120133	157	-0.139	0.87	0.3957	-0.350652	0.726	Disease in parents	0.850791
fath_depres	HIV-1 Nef: Negative effector of Fas and TNF-alpha	120133	3856	0.0924	1.097	0.0819	1.12832	0.259	Disease in parents	0.736448
moth_depres	HIV-1 Nef: Negative effector of Fas and TNF-alpha	120133	7170	0.0264	1.027	0.0608	0.434701	0.664	Disease in parents	0.846537
fath_stroke	HIV-1 Nef: Negative effector of Fas and TNF-alpha	120133	16260	0.0588	1.061	0.0421	1.39758	0.162	Disease in parents	0.692166
moth_stroke	HIV-1 Nef: Negative effector of Fas and TNF-alpha	120133	15918	-0.0417	0.959	0.0426	-0.980038	0.327	Disease in parents	0.757883
fath_prostat	HIV-1 Nef: Negative effector of Fas and TNF-alpha	120133	7777	-0.067	0.935	0.0582	-1.15088	0.25	Disease in parents	0.736448
fath_life	HIV-1 Nef: Negative effector of Fas and TNF-alpha	111193	85321	0.0127	1.013	0.01704	0.743301	0.457	Longevity	0.803156
moth_life	HIV-1 Nef: Negative effector of Fas and TNF-alpha	115180	69913	0.0273	1.028	0.01875	1.45392	0.146	Longevity	0.677273
fath_4075	HIV-1 Nef: Negative effector of Fas and TNF-alpha	111193	52084	0.00184	1.002	0.0218	0.084616	0.933	Longevity	0.873445
fath_75plus	HIV-1 Nef: Negative effector of Fas and TNF-alpha	53305	36182	0.0298	1.03	0.0262	1.13841	0.255	Longevity	0.736448
moth_4075	HIV-1 Nef: Negative effector of Fas and TNF-alpha	115180	32819	0.0525	1.054	0.02748	1.91105	0.056	Longevity	0.526468
moth_75plus	HIV-1 Nef: Negative effector of Fas and TNF-alpha	69719	39260	0.00661	1.007	0.02495	0.264783	0.791	Longevity	0.857433
off_edu	HIV-1 Nef: Negative effector of Fas and TNF-alpha	96908	NA	0.005232	NA	0.03132	0.16701	0.867	Quantitative Trait	0.865108
off_height	HIV-1 Nef: Negative effector of Fas and TNF-alpha	119935	NA	-0.236361	NA	0.0897	-2.63488	0.00842	Quantitative Trait	0.2911
off_weight	HIV-1 Nef: Negative effector of Fas and TNF-alpha	118083	NA	-0.286597	NA	0.20574	-1.39303	0.164	Quantitative Trait	0.692291
off_bmi	HIV-1 Nef: Negative effector of Fas and TNF-alpha	118064	NA	-0.032023	NA	0.06851	-0.46743	0.64	Quantitative Trait	0.842997
off_fatpc	HIV-1 Nef: Negative effector of Fas and TNF-alpha	118006	NA	0.021239	NA	0.09033	0.23514	0.814	Quantitative Trait	0.860512
off_tdi	HIV-1 Nef: Negative effector of Fas and TNF-alpha	120133	NA	-0.018568	NA	0.04015	-0.46246	0.644	Quantitative Trait	0.844147
off_sibs	HIV-1 Nef: Negative effector of Fas and TNF-alpha	118474	NA	-0.011554	NA	0.02492	-0.46369	0.643	Quantitative Trait	0.844147
off_menarche	HIV-1 Nef: Negative effector of Fas and TNF-alpha	61479	NA	0.011	NA	0.0323	0.34057	0.733	Quantitative Trait	0.850791
off_menopause	HIV-1 Nef: Negative effector of Fas and TNF-alpha	36644	NA	-0.155144	NA	0.13284	-1.16791	0.243	Quantitative Trait	0.734736
off_canc	IL-2 Signaling Pathway	120121	10239	0.18	1.198	0.0724	2.49	0.0127	Case Control	0.351124
off_smoker	IL-2 Signaling Pathway	117340	11984	0.155	1.168	0.0685	2.27	0.0233	Case Control	0.420359
off_ev_sm	IL-2 Signaling Pathway	118681	44253	0.116	1.122	0.0429	2.69	0.00708	Case Control	0.271962
off_sex	IL-2 Signaling Pathway	120133	56865	-0.0343	0.966	0.0399	-0.861	0.389	Case Control	0.77966
off_coll	IL-2 Signaling Pathway	120133	55287	0.0429	1.044	0.041	1.05	0.295	Case Control	0.750832
off_moody	IL-2 Signaling Pathway	120132	56206	-0.0993	0.905	0.0403	-2.46	0.0137	Case Control	0.358922
off_nervy	IL-2 Signaling Pathway	120132	28774	-0.0325	0.968	0.0467	-0.697	0.486	Case Control	0.812323
off_anxious	IL-2 Signaling Pathway	120132	68594	-0.0867	0.917	0.0402	-2.16	0.031	Case Control	0.447909
off_stroke	IL-2 Signaling Pathway	120133	2408	-0.146	0.865	0.1411	-1.032	0.302072	Disease	0.750991
off_depres	IL-2 Signaling Pathway	120133	7144	-0.257	0.774	0.0835	-3.07131	0.002131	Disease	0.17537
off_diabet	IL-2 Signaling Pathway	120133	6174	-0.0658	0.936	0.0902	-0.729255	0.465845	Disease	0.80551
off_femal	IL-2 Signaling Pathway	120133	133	-0.449	0.638	0.5847	-0.768035	0.442467	Disease	0.796852
off_fract	IL-2 Signaling Pathway	120133	2132	0.0319	1.032	0.1537	0.207388	0.835707	Disease	0.860911
off_heart	IL-2 Signaling Pathway	120133	9073	-0.0542	0.947	0.0766	-0.707968	0.478965	Disease	0.810706
off_multi	IL-2 Signaling Pathway	120133	439	-0.0548	0.947	0.3298	-0.16606	0.868109	Disease	0.865108
off_perip	IL-2 Signaling Pathway	120133	390	0.478	1.613	0.3549	1.34778	0.177728	Disease	0.701904
off_psori	IL-2 Signaling Pathway	120133	1385	-0.0416	0.959	0.1852	-0.224625	0.822271	Disease	0.860911
off_renal	IL-2 Signaling Pathway	120133	5763	-0.181	0.835	0.0931	-1.94074	0.05229	Disease	0.509494
off_respi	IL-2 Signaling Pathway	120133	22787	-0.0549	0.947	0.0506	-1.08525	0.277812	Disease	0.73938
off_stres	IL-2 Signaling Pathway	120133	149	0.25	1.284	0.5695	0.438667	0.660903	Disease	0.846537
off_none	IL-2 Signaling Pathway	120133	57845	0.0537	1.055	0.0409	1.31315	0.189132	Disease	0.709817
off_depwk	IL-2 Signaling Pathway	38554	20655	-0.195	0.822	0.0717	-2.72455	0.006439	Disease	0.26242
fath_alzheim	IL-2 Signaling Pathway	120133	5006	0.0259	1.026	0.0999	0.259532	0.795	Disease in parents	0.857453
moth_alzheim	IL-2 Signaling Pathway	120133	9426	0.0367	1.037	0.0748	0.490137	0.624	Disease in parents	0.841779
fath_bow_ca	IL-2 Signaling Pathway	120133	6230	-0.188	0.829	0.0889	-2.11378	0.0345	Disease in parents	0.452696
moth_bow_ca	IL-2 Signaling Pathway	120133	5761	0.0313	1.032	0.0933	0.335059	0.738	Disease in parents	0.850791
moth_br_can	IL-2 Signaling Pathway	120133	9067	0.0348	1.035	0.0754	0.461496	0.644	Disease in parents	0.844147
fath_copd	IL-2 Signaling Pathway	120133	12598	-0.000277	1	0.0651	-0.004256	0.997	Disease in parents	0.881882
moth_copd	IL-2 Signaling Pathway	120133	7069	-0.129	0.879	0.084	-1.53344	0.125	Disease in parents	0.663356
fath_diabet	IL-2 Signaling Pathway	120133	9965	-0.133	0.876	0.0719	-1.84537	0.065	Disease in parents	0.548548
moth_diabet	IL-2 Signaling Pathway	120133	10468	-0.0494	0.952	0.0703	-0.702399	0.482	Disease in parents	0.811939
fath_dunno	IL-2 Signaling Pathway	120133	13275	0.0281	1.029	0.0638	0.440855	0.659	Disease in parents	0.846537
moth_dunno	IL-2 Signaling Pathway	120133	8323	-0.0283	0.972	0.0787	-0.359481	0.719	Disease in parents	0.850748
fath_heart	IL-2 Signaling Pathway	120133	34623	-0.0588	0.943	0.0439	-1.34015	0.18	Disease in parents	0.704896
moth_heart	IL-2 Signaling Pathway	120133	22373	-0.0871	0.917	0.0513	-1.69797	0.0895	Disease in parents	0.604924
fath_hypten	IL-2 Signaling Pathway	120133	23257	0.107	1.113	0.051	2.09935	0.0358	Disease in parents	0.459919
moth_hypten	IL-2 Signaling Pathway	120133	33633	0.0229	1.023	0.0447	0.511918	0.609	Disease in parents	0.839814
fath_lungca	IL-2 Signaling Pathway	120133	9995	0.102	1.107	0.0724	1.40575	0.16	Disease in parents	0.68985
moth_lungca	IL-2 Signaling Pathway	120133	4817	-0.0692	0.933	0.1009	-0.686106	0.493	Disease in parents	0.812323
fath_none	IL-2 Signaling Pathway	117014	25038	0.0494	1.051	0.0493	1.00146	0.317	Disease in parents	0.756639
moth_none	IL-2 Signaling Pathway	118230	32473	0.0181	1.018	0.0452	0.401317	0.688	Disease in parents	0.848948
fath_parkins	IL-2 Signaling Pathway	120133	2571	0.0744	1.077	0.138	0.539043	0.59	Disease in parents	0.836628
moth_parkins	IL-2 Signaling Pathway	120133	1772	0.488	1.63	0.169	2.88979	0.00386	Disease in parents	0.221397
fath_notsay	IL-2 Signaling Pathway	120133	192	-0.618	0.539	0.4881	-1.26561	0.206	Disease in parents	0.714082
moth_notsay	IL-2 Signaling Pathway	120133	157	-0.0233	0.977	0.5503	-0.042341	0.966	Disease in parents	0.878693
fath_depres	IL-2 Signaling Pathway	120133	3856	-0.146	0.864	0.1122	-1.30138	0.193	Disease in parents	0.714082
moth_depres	IL-2 Signaling Pathway	120133	7170	-0.0387	0.962	0.0839	-0.460544	0.645	Disease in parents	0.844678
fath_stroke	IL-2 Signaling Pathway	120133	16260	-0.0387	0.962	0.0581	-0.666296	0.505	Disease in parents	0.812323
moth_stroke	IL-2 Signaling Pathway	120133	15918	0.0346	1.035	0.0591	0.586155	0.558	Disease in parents	0.831302
fath_prostat	IL-2 Signaling Pathway	120133	7777	0.00304	1.003	0.0808	0.037657	0.97	Disease in parents	0.879511
fath_life	IL-2 Signaling Pathway	111193	85321	0.0749	1.078	0.02357	3.17819	0.00148	Longevity	0.135547
moth_life	IL-2 Signaling Pathway	115180	69913	0.00672	1.007	0.02605	0.257955	0.796	Longevity	0.857453
fath_4075	IL-2 Signaling Pathway	111193	52084	0.0659	1.068	0.03022	2.18078	0.0292	Longevity	0.443365
fath_75plus	IL-2 Signaling Pathway	53305	36182	0.0964	1.101	0.03613	2.66744	0.00764	Longevity	0.278092
moth_4075	IL-2 Signaling Pathway	115180	32819	-0.0374	0.963	0.03797	-0.984371	0.325	Longevity	0.756955
moth_75plus	IL-2 Signaling Pathway	69719	39260	0.0301	1.031	0.03481	0.86546	0.387	Longevity	0.778708
off_edu	IL-2 Signaling Pathway	96908	NA	0.056455	NA	0.04344	1.29963	0.194	Quantitative Trait	0.714082
off_height	IL-2 Signaling Pathway	119935	NA	0.156322	NA	0.12422	1.25845	0.208	Quantitative Trait	0.714082
off_weight	IL-2 Signaling Pathway	118083	NA	-0.607238	NA	0.28512	-2.12978	0.0332	Quantitative Trait	0.44836
off_bmi	IL-2 Signaling Pathway	118064	NA	-0.265675	NA	0.09493	-2.79856	0.00513	Quantitative Trait	0.248129
off_fatpc	IL-2 Signaling Pathway	118006	NA	0.024681	NA	0.12519	0.19715	0.844	Quantitative Trait	0.861971
off_tdi	IL-2 Signaling Pathway	120133	NA	-0.063031	NA	0.05559	-1.13384	0.257	Quantitative Trait	0.736448
off_sibs	IL-2 Signaling Pathway	118474	NA	-0.01167	NA	0.0345	-0.33823	0.735	Quantitative Trait	0.850791
off_menarche	IL-2 Signaling Pathway	61479	NA	-0.09409	NA	0.04475	-2.1024	0.0355	Quantitative Trait	0.459181
off_menopause	IL-2 Signaling Pathway	36644	NA	0.147134	NA	0.18383	0.80036	0.424	Quantitative Trait	0.788863
off_canc	Integrated Pancreatic Cancer Pathway	120121	10239	0.0815	1.085	0.0397	2.05	0.0401	Case Control	0.473391
off_smoker	Integrated Pancreatic Cancer Pathway	117340	11984	-0.0199	0.98	0.0381	-0.522	0.602	Case Control	0.839814
off_ev_sm	Integrated Pancreatic Cancer Pathway	118681	44253	-0.00482	0.995	0.0237	-0.204	0.839	Case Control	0.860911
off_sex	Integrated Pancreatic Cancer Pathway	120133	56865	-0.0238	0.976	0.022	-1.08	0.28	Case Control	0.741573
off_coll	Integrated Pancreatic Cancer Pathway	120133	55287	-0.012	0.988	0.0226	-0.529	0.597	Case Control	0.838019
off_moody	Integrated Pancreatic Cancer Pathway	120132	56206	0.0209	1.021	0.0222	0.942	0.346	Case Control	0.761808
off_nervy	Integrated Pancreatic Cancer Pathway	120132	28774	0.0308	1.031	0.0258	1.19	0.233	Case Control	0.728953
off_anxious	Integrated Pancreatic Cancer Pathway	120132	68594	0.045	1.046	0.0221	2.03	0.0421	Case Control	0.477596
off_stroke	Integrated Pancreatic Cancer Pathway	120133	2408	-0.118	0.889	0.0781	-1.50961	0.131144	Disease	0.664852
off_depres	Integrated Pancreatic Cancer Pathway	120133	7144	0.0732	1.076	0.0467	1.56686	0.117147	Disease	0.650527
off_diabet	Integrated Pancreatic Cancer Pathway	120133	6174	-0.0781	0.925	0.05	-1.56096	0.118533	Disease	0.652681
off_femal	Integrated Pancreatic Cancer Pathway	120133	133	-0.0146	0.986	0.3302	-0.044133	0.964798	Disease	0.878693
off_fract	Integrated Pancreatic Cancer Pathway	120133	2132	0.194	1.214	0.0855	2.26817	0.023319	Disease	0.420359
off_heart	Integrated Pancreatic Cancer Pathway	120133	9073	0.00915	1.009	0.0424	0.215628	0.829278	Disease	0.860911
off_multi	Integrated Pancreatic Cancer Pathway	120133	439	-0.281	0.755	0.1795	-1.56646	0.117242	Disease	0.650527
off_perip	Integrated Pancreatic Cancer Pathway	120133	390	0.168	1.182	0.194	0.863443	0.387894	Disease	0.778943
off_psori	Integrated Pancreatic Cancer Pathway	120133	1385	-0.165	0.848	0.102	-1.61465	0.106387	Disease	0.637086
off_renal	Integrated Pancreatic Cancer Pathway	120133	5763	-0.0582	0.943	0.0517	-1.12632	0.260029	Disease	0.736589
off_respi	Integrated Pancreatic Cancer Pathway	120133	22787	0.00848	1.009	0.0281	0.302148	0.762539	Disease	0.852486
off_stres	Integrated Pancreatic Cancer Pathway	120133	149	0.128	1.136	0.3132	0.40784	0.683391	Disease	0.848948
off_none	Integrated Pancreatic Cancer Pathway	120133	57845	-0.0122	0.988	0.0225	-0.542199	0.587682	Disease	0.836628
off_depwk	Integrated Pancreatic Cancer Pathway	38554	20655	0.0188	1.019	0.0393	0.478425	0.632348	Disease	0.84181
fath_alzheim	Integrated Pancreatic Cancer Pathway	120133	5006	-0.0933	0.911	0.0547	-1.7042	0.0883	Disease in parents	0.604186
moth_alzheim	Integrated Pancreatic Cancer Pathway	120133	9426	0.0646	1.067	0.0412	1.56733	0.117	Disease in parents	0.650527
fath_bow_ca	Integrated Pancreatic Cancer Pathway	120133	6230	0.0515	1.053	0.0495	1.04049	0.298	Disease in parents	0.750991
moth_bow_ca	Integrated Pancreatic Cancer Pathway	120133	5761	0.0119	1.012	0.0513	0.231208	0.817	Disease in parents	0.860512
moth_br_can	Integrated Pancreatic Cancer Pathway	120133	9067	0.0323	1.033	0.0415	0.776958	0.437	Disease in parents	0.792789
fath_copd	Integrated Pancreatic Cancer Pathway	120133	12598	0.0379	1.039	0.036	1.0535	0.292	Disease in parents	0.748903
moth_copd	Integrated Pancreatic Cancer Pathway	120133	7069	0.0262	1.027	0.0468	0.561292	0.575	Disease in parents	0.836093
fath_diabet	Integrated Pancreatic Cancer Pathway	120133	9965	-0.00656	0.993	0.0398	-0.164731	0.869	Disease in parents	0.865108
moth_diabet	Integrated Pancreatic Cancer Pathway	120133	10468	-0.0938	0.91	0.0387	-2.42266	0.0154	Disease in parents	0.362848
fath_dunno	Integrated Pancreatic Cancer Pathway	120133	13275	-0.0343	0.966	0.0352	-0.97487	0.33	Disease in parents	0.75895
moth_dunno	Integrated Pancreatic Cancer Pathway	120133	8323	-0.0279	0.972	0.0435	-0.640976	0.522	Disease in parents	0.816085
fath_heart	Integrated Pancreatic Cancer Pathway	120133	34623	-0.0283	0.972	0.0242	-1.17073	0.242	Disease in parents	0.733665
moth_heart	Integrated Pancreatic Cancer Pathway	120133	22373	-0.00932	0.991	0.0283	-0.329044	0.742	Disease in parents	0.850791
fath_hypten	Integrated Pancreatic Cancer Pathway	120133	23257	0.0219	1.022	0.028	0.781308	0.435	Disease in parents	0.792789
moth_hypten	Integrated Pancreatic Cancer Pathway	120133	33633	-0.0305	0.97	0.0246	-1.23756	0.216	Disease in parents	0.716778
fath_lungca	Integrated Pancreatic Cancer Pathway	120133	9995	-0.0226	0.978	0.0397	-0.569445	0.569	Disease in parents	0.834187
moth_lungca	Integrated Pancreatic Cancer Pathway	120133	4817	0.00615	1.006	0.056	0.109843	0.913	Disease in parents	0.872448
fath_none	Integrated Pancreatic Cancer Pathway	117014	25038	0.0101	1.01	0.0272	0.372806	0.709	Disease in parents	0.85025
moth_none	Integrated Pancreatic Cancer Pathway	118230	32473	-0.013	0.987	0.0249	-0.523886	0.6	Disease in parents	0.839782
fath_parkins	Integrated Pancreatic Cancer Pathway	120133	2571	0.033	1.034	0.0758	0.435314	0.663	Disease in parents	0.846537
moth_parkins	Integrated Pancreatic Cancer Pathway	120133	1772	0.00331	1.003	0.0909	0.036467	0.971	Disease in parents	0.879511
fath_notsay	Integrated Pancreatic Cancer Pathway	120133	192	-0.261	0.77	0.2708	-0.963155	0.335	Disease in parents	0.760213
moth_notsay	Integrated Pancreatic Cancer Pathway	120133	157	0.0714	1.074	0.3045	0.23431	0.815	Disease in parents	0.860512
fath_depres	Integrated Pancreatic Cancer Pathway	120133	3856	0.0365	1.037	0.0623	0.586686	0.557	Disease in parents	0.830357
moth_depres	Integrated Pancreatic Cancer Pathway	120133	7170	0.0434	1.044	0.0464	0.934903	0.35	Disease in parents	0.762923
fath_stroke	Integrated Pancreatic Cancer Pathway	120133	16260	0.0274	1.028	0.0321	0.854201	0.393	Disease in parents	0.780001
moth_stroke	Integrated Pancreatic Cancer Pathway	120133	15918	-0.0315	0.969	0.0325	-0.970719	0.332	Disease in parents	0.759857
fath_prostat	Integrated Pancreatic Cancer Pathway	120133	7777	-0.0283	0.972	0.0445	-0.636987	0.524	Disease in parents	0.816308
fath_life	Integrated Pancreatic Cancer Pathway	111193	85321	-0.000891	0.999	0.01297	-0.068713	0.945	Longevity	0.87537
moth_life	Integrated Pancreatic Cancer Pathway	115180	69913	0.0153	1.015	0.01435	1.06457	0.287	Longevity	0.746393
fath_4075	Integrated Pancreatic Cancer Pathway	111193	52084	-0.0191	0.981	0.01661	-1.15093	0.25	Longevity	0.736448
fath_75plus	Integrated Pancreatic Cancer Pathway	53305	36182	0.0228	1.023	0.01992	1.14363	0.253	Longevity	0.736448
moth_4075	Integrated Pancreatic Cancer Pathway	115180	32819	0.033	1.034	0.02098	1.57308	0.116	Longevity	0.648952
moth_75plus	Integrated Pancreatic Cancer Pathway	69719	39260	0.00232	1.002	0.01913	0.121103	0.904	Longevity	0.871145
off_edu	Integrated Pancreatic Cancer Pathway	96908	NA	-0.02441	NA	0.02392	-1.02061	0.307	Quantitative Trait	0.753198
off_height	Integrated Pancreatic Cancer Pathway	119935	NA	-0.297035	NA	0.06847	-4.33788	1.44e-05	Quantitative Trait	0.0054512
off_weight	Integrated Pancreatic Cancer Pathway	118083	NA	-0.43093	NA	0.15707	-2.74348	0.00608	Quantitative Trait	0.259581
off_bmi	Integrated Pancreatic Cancer Pathway	118064	NA	-0.054274	NA	0.0523	-1.03766	0.299	Quantitative Trait	0.750991
off_fatpc	Integrated Pancreatic Cancer Pathway	118006	NA	-0.101079	NA	0.06896	-1.46582	0.143	Quantitative Trait	0.675991
off_tdi	Integrated Pancreatic Cancer Pathway	120133	NA	-0.019312	NA	0.03065	-0.63008	0.529	Quantitative Trait	0.817347
off_sibs	Integrated Pancreatic Cancer Pathway	118474	NA	0.009522	NA	0.01902	0.50058	0.617	Quantitative Trait	0.841385
off_menarche	Integrated Pancreatic Cancer Pathway	61479	NA	0.009531	NA	0.02463	0.38687	0.699	Quantitative Trait	0.84922
off_menopause	Integrated Pancreatic Cancer Pathway	36644	NA	-0.09002	NA	0.10109	-0.89054	0.373	Quantitative Trait	0.774973
off_canc	locus_1	120121	10239	0.0843	1.088	0.0547	1.54	0.123	Case Control	0.656423
off_smoker	locus_1	117340	11984	-0.0348	0.966	0.0524	-0.664	0.507	Case Control	0.812323
off_ev_sm	locus_1	118681	44253	-0.0183	0.982	0.0326	-0.562	0.574	Case Control	0.835948
off_sex	locus_1	120133	56865	0.0086	1.009	0.0303	0.284	0.776	Case Control	0.852486
off_coll	locus_1	120133	55287	0.0423	1.043	0.0311	1.36	0.173	Case Control	0.698491
off_moody	locus_1	120132	56206	0.0627	1.065	0.0306	2.05	0.0404	Case Control	0.474554
off_nervy	locus_1	120132	28774	0.0973	1.102	0.0355	2.74	0.00615	Case Control	0.259941
off_anxious	locus_1	120132	68594	0.0488	1.05	0.0305	1.6	0.109	Case Control	0.64006
off_stroke	locus_1	120133	2408	-0.229	0.795	0.1069	-2.14	0.0322	Disease	0.44836
off_depres	locus_1	120133	7144	0.069	1.07	0.0643	1.07	0.284	Disease	0.744382
off_diabet	locus_1	120133	6174	-0.117	0.89	0.0686	-1.71	0.0878	Disease	0.604186
off_femal	locus_1	120133	133	0.0584	1.06	0.4554	0.128	0.898	Disease	0.869567
off_fract	locus_1	120133	2132	0.0743	1.08	0.1166	0.637	0.524	Disease	0.816308
off_heart	locus_1	120133	9073	-0.0256	0.975	0.0583	-0.439	0.66	Disease	0.846537
off_multi	locus_1	120133	439	-0.215	0.807	0.2473	-0.868	0.385	Disease	0.77661
off_perip	locus_1	120133	390	0.209	1.23	0.2681	0.779	0.436	Disease	0.792789
off_psori	locus_1	120133	1385	-0.266	0.767	0.1394	-1.91	0.0567	Disease	0.526503
off_renal	locus_1	120133	5763	-0.105	0.9	0.0709	-1.48	0.139	Disease	0.670593
off_respi	locus_1	120133	22787	0.00245	1	0.0386	0.0634	0.949	Disease	0.876502
off_stres	locus_1	120133	149	0.132	1.14	0.4318	0.306	0.76	Disease	0.852486
off_none	locus_1	120133	57845	0.0102	1.01	0.031	0.331	0.741	Disease	0.850791
off_depwk	locus_1	38554	20655	0.0656	1.07	0.054	1.21	0.224	Disease	0.722638
fath_alzheim	locus_1	120133	5006	0.00327	1.0033	0.0756	0.0432	0.965525	Disease in parents	0.878693
moth_alzheim	locus_1	120133	9426	0.141	1.151	0.0569	2.47	0.013517	Disease in parents	0.358922
fath_bow_ca	locus_1	120133	6230	0.0328	1.0334	0.0681	0.483	0.629408	Disease in parents	0.84181
moth_bow_ca	locus_1	120133	5761	0.0266	1.027	0.0707	0.377	0.706318	Disease in parents	0.849514
moth_br_can	locus_1	120133	9067	-0.0374	0.9632	0.057	-0.657	0.511151	Disease in parents	0.812323
fath_copd	locus_1	120133	12598	0.128	1.1368	0.0498	2.58	0.010017	Disease in parents	0.313075
moth_copd	locus_1	120133	7069	-0.0238	0.9765	0.0642	-0.37	0.711375	Disease in parents	0.850748
fath_diabet	locus_1	120133	9965	-0.000748	0.9993	0.0548	-0.0137	0.989107	Disease in parents	0.881372
moth_diabet	locus_1	120133	10468	-0.0856	0.918	0.0533	-1.61	0.108236	Disease in parents	0.64006
fath_dunno	locus_1	120133	13275	-0.0358	0.9649	0.0484	-0.739	0.459727	Disease in parents	0.804996
moth_dunno	locus_1	120133	8323	-0.0113	0.9888	0.0599	-0.188	0.850725	Disease in parents	0.86438
fath_heart	locus_1	120133	34623	-0.00309	0.9969	0.0333	-0.0929	0.92602	Disease in parents	0.872448
moth_heart	locus_1	120133	22373	-0.0356	0.9651	0.0389	-0.913	0.36104	Disease in parents	0.770426
fath_hypten	locus_1	120133	23257	0.0423	1.0432	0.0386	1.1	0.272813	Disease in parents	0.73938
moth_hypten	locus_1	120133	33633	-0.0596	0.9422	0.0339	-1.76	0.078487	Disease in parents	0.588781
fath_lungca	locus_1	120133	9995	-0.00788	0.9922	0.0547	-0.144	0.885433	Disease in parents	0.867264
moth_lungca	locus_1	120133	4817	0.00721	1.0072	0.077	0.0936	0.925415	Disease in parents	0.872448
fath_none	locus_1	117014	25038	-0.0617	0.9402	0.0373	-1.65	0.098093	Disease in parents	0.626596
moth_none	locus_1	118230	32473	-0.00361	0.9964	0.0343	-0.105	0.916019	Disease in parents	0.872448
fath_parkins	locus_1	120133	2571	0.0287	1.0291	0.1042	0.276	0.782787	Disease in parents	0.855286
moth_parkins	locus_1	120133	1772	0.124	1.1319	0.1258	0.985	0.324673	Disease in parents	0.756955
fath_notsay	locus_1	120133	192	-0.324	0.723	0.3707	-0.875	0.381676	Disease in parents	0.77661
moth_notsay	locus_1	120133	157	-0.192	0.8256	0.4139	-0.463	0.643291	Disease in parents	0.844147
fath_depres	locus_1	120133	3856	0.0922	1.0965	0.086	1.07	0.284076	Disease in parents	0.744382
moth_depres	locus_1	120133	7170	0.0157	1.0158	0.0638	0.246	0.805857	Disease in parents	0.859256
fath_stroke	locus_1	120133	16260	0.0616	1.0636	0.0442	1.4	0.162995	Disease in parents	0.692291
moth_stroke	locus_1	120133	15918	-0.0625	0.9394	0.0446	-1.4	0.161261	Disease in parents	0.692151
fath_prostat	locus_1	120133	7777	-0.0609	0.9409	0.0611	-0.997	0.318721	Disease in parents	0.756639
fath_life	locus_1	111193	85321	0.0144	1.015	0.0179	0.807	0.42	Longevity	0.788553
moth_life	locus_1	115180	69913	0.0339	1.034	0.0197	1.72	0.0855	Longevity	0.604186
fath_4075	locus_1	111193	52084	0.00292	1.003	0.0229	0.128	0.898	Longevity	0.869567
fath_75plus	locus_1	53305	36182	0.0306	1.031	0.02751	1.11	0.266	Longevity	0.736589
moth_4075	locus_1	115180	32819	0.0569	1.059	0.02889	1.97	0.0487	Longevity	0.495582
moth_75plus	locus_1	69719	39260	0.0169	1.017	0.02621	0.644	0.52	Longevity	0.814771
off_edu	locus_1	96908	NA	0.0295	NA	0.0329	0.896	0.37	Quantitative Trait	0.774973
off_height	locus_1	119935	NA	-0.185	NA	0.0942	-1.96	0.05	Quantitative Trait	0.500734
off_weight	locus_1	118083	NA	-0.26	NA	0.216	-1.21	0.228	Quantitative Trait	0.725706
off_bmi	locus_1	118064	NA	-0.0388	NA	0.0719	-0.54	0.589	Quantitative Trait	0.836628
off_fatpc	locus_1	118006	NA	0.00631	NA	0.0948	0.0665	0.947	Quantitative Trait	0.87608
off_tdi	locus_1	120133	NA	-0.0216	NA	0.0422	-0.513	0.608	Quantitative Trait	0.839814
off_sibs	locus_1	118474	NA	-0.00914	NA	0.0262	-0.349	0.727	Quantitative Trait	0.850791
off_menarche	locus_1	61479	NA	0.00281	NA	0.0339	0.0829	0.934	Quantitative Trait	0.873445
off_menopause	locus_1	36644	NA	-0.159	NA	0.1394	-1.14	0.254	Quantitative Trait	0.736448
off_canc	locus_10	120121	10239	0.0264	1.027	0.149	0.178	0.859	Case Control	0.865108
off_smoker	locus_10	117340	11984	-0.186	0.831	0.141	-1.31	0.189	Case Control	0.709791
off_ev_sm	locus_10	118681	44253	0.0283	1.029	0.0887	0.319	0.75	Case Control	0.850791
off_sex	locus_10	120133	56865	-0.0692	0.933	0.0824	-0.84	0.401	Case Control	0.783824
off_coll	locus_10	120133	55287	0.15	1.161	0.0846	1.77	0.077	Case Control	0.586452
off_moody	locus_10	120132	56206	-0.0008	0.999	0.0832	-0.00961	0.992	Case Control	0.881372
off_nervy	locus_10	120132	28774	0.212	1.236	0.0969	2.19	0.0288	Case Control	0.443187
off_anxious	locus_10	120132	68594	-0.0612	0.941	0.0829	-0.738	0.46	Case Control	0.804996
off_stroke	locus_10	120133	2408	0.394	1.48	0.2992	1.32	0.188	Disease	0.709791
off_depres	locus_10	120133	7144	0.101	1.11	0.1752	0.578	0.563	Disease	0.833177
off_diabet	locus_10	120133	6174	0.384	1.47	0.1908	2.01	0.0443	Disease	0.478571
off_femal	locus_10	120133	133	0.146	1.16	1.2495	0.116	0.907	Disease	0.871888
off_fract	locus_10	120133	2132	0.095	1.1	0.3196	0.297	0.766	Disease	0.852486
off_heart	locus_10	120133	9073	0.0813	1.08	0.1594	0.51	0.61	Disease	0.839814
off_multi	locus_10	120133	439	0.894	2.44	0.7097	1.26	0.208	Disease	0.714082
off_perip	locus_10	120133	390	0.466	1.59	0.7362	0.633	0.527	Disease	0.817347
off_psori	locus_10	120133	1385	0.00515	1.01	0.3836	0.0134	0.989	Disease	0.881372
off_renal	locus_10	120133	5763	0.129	1.14	0.1951	0.662	0.508	Disease	0.812323
off_respi	locus_10	120133	22787	0.181	1.2	0.1055	1.71	0.0868	Disease	0.604186
off_stres	locus_10	120133	149	0.293	1.34	1.1861	0.247	0.805	Disease	0.859256
off_none	locus_10	120133	57845	-0.151	0.86	0.0844	-1.79	0.0742	Disease	0.579501
off_depwk	locus_10	38554	20655	0.21	1.23	0.1475	1.42	0.154	Disease	0.682641
fath_alzheim	locus_10	120133	5006	0.288	1.3337	0.2088	1.38	0.167945	Disease in parents	0.69488
moth_alzheim	locus_10	120133	9426	0.143	1.1536	0.1552	0.921	0.357207	Disease in parents	0.768851
fath_bow_ca	locus_10	120133	6230	0.164	1.1779	0.1862	0.879	0.379175	Disease in parents	0.77661
moth_bow_ca	locus_10	120133	5761	0.24	1.2717	0.1941	1.24	0.215528	Disease in parents	0.716778
moth_br_can	locus_10	120133	9067	-0.0502	0.9511	0.1552	-0.323	0.746439	Disease in parents	0.850791
fath_copd	locus_10	120133	12598	0.174	1.1901	0.1355	1.28	0.198948	Disease in parents	0.714082
moth_copd	locus_10	120133	7069	0.076	1.079	0.1749	0.435	0.663746	Disease in parents	0.846537
fath_diabet	locus_10	120133	9965	0.216	1.2416	0.1506	1.44	0.150576	Disease in parents	0.677273
moth_diabet	locus_10	120133	10468	0.358	1.4299	0.1476	2.42	0.015397	Disease in parents	0.362848
fath_dunno	locus_10	120133	13275	0.088	1.092	0.1321	0.666	0.50525	Disease in parents	0.812323
moth_dunno	locus_10	120133	8323	0.111	1.1174	0.1635	0.679	0.49728	Disease in parents	0.812323
fath_heart	locus_10	120133	34623	0.0436	1.0446	0.0907	0.48	0.630897	Disease in parents	0.84181
moth_heart	locus_10	120133	22373	-0.0728	0.9298	0.1059	-0.687	0.491856	Disease in parents	0.812323
fath_hypten	locus_10	120133	23257	-0.0705	0.9319	0.1046	-0.674	0.50031	Disease in parents	0.812323
moth_hypten	locus_10	120133	33633	-0.0209	0.9793	0.0922	-0.226	0.820858	Disease in parents	0.860766
fath_lungca	locus_10	120133	9995	-0.123	0.8841	0.148	-0.832	0.40526	Disease in parents	0.787812
moth_lungca	locus_10	120133	4817	-0.0891	0.9148	0.208	-0.428	0.668599	Disease in parents	0.846537
fath_none	locus_10	117014	25038	-0.0886	0.9152	0.1014	-0.874	0.382141	Disease in parents	0.77661
moth_none	locus_10	118230	32473	0.0404	1.0412	0.0933	0.433	0.665146	Disease in parents	0.846537
fath_parkins	locus_10	120133	2571	0.159	1.1726	0.2862	0.556	0.578062	Disease in parents	0.836093
moth_parkins	locus_10	120133	1772	0.211	1.2348	0.3449	0.612	0.540815	Disease in parents	0.823807
fath_notsay	locus_10	120133	192	0.465	1.5924	1.0507	0.443	0.657924	Disease in parents	0.846537
moth_notsay	locus_10	120133	157	-0.271	0.7622	1.1198	-0.242	0.808434	Disease in parents	0.86013
fath_depres	locus_10	120133	3856	-0.0903	0.9137	0.2321	-0.389	0.697381	Disease in parents	0.84922
moth_depres	locus_10	120133	7170	-0.163	0.8494	0.1723	-0.948	0.343293	Disease in parents	0.760566
fath_stroke	locus_10	120133	16260	0.212	1.236	0.1209	1.75	0.079614	Disease in parents	0.592898
moth_stroke	locus_10	120133	15918	0.0399	1.0407	0.1221	0.327	0.744036	Disease in parents	0.850791
fath_prostat	locus_10	120133	7777	-0.0679	0.9344	0.1665	-0.407	0.68367	Disease in parents	0.848948
fath_life	locus_10	111193	85321	-0.00273	0.997	0.04874	-0.0559	0.955	Longevity	0.877685
moth_life	locus_10	115180	69913	-0.0769	0.926	0.05381	-1.43	0.153	Longevity	0.680332
fath_4075	locus_10	111193	52084	0.00609	1.006	0.06232	0.0978	0.922	Longevity	0.872448
fath_75plus	locus_10	53305	36182	0.0157	1.016	0.07509	0.209	0.835	Longevity	0.860911
moth_4075	locus_10	115180	32819	-0.0878	0.916	0.07815	-1.12	0.261	Longevity	0.736589
moth_75plus	locus_10	69719	39260	-0.0365	0.964	0.07221	-0.505	0.613	Longevity	0.839814
off_edu	locus_10	96908	NA	0.257	NA	0.0895	2.87	0.00415	Quantitative Trait	0.224429
off_height	locus_10	119935	NA	0.505	NA	0.2564	1.97	0.049	Quantitative Trait	0.497743
off_weight	locus_10	118083	NA	0.201	NA	0.5879	0.342	0.732	Quantitative Trait	0.850791
off_bmi	locus_10	118064	NA	-0.119	NA	0.1958	-0.607	0.544	Quantitative Trait	0.825939
off_fatpc	locus_10	118006	NA	-0.403	NA	0.2581	-1.56	0.118	Quantitative Trait	0.650527
off_tdi	locus_10	120133	NA	0.033	NA	0.1148	0.287	0.774	Quantitative Trait	0.852486
off_sibs	locus_10	118474	NA	-0.0327	NA	0.0712	-0.459	0.646	Quantitative Trait	0.844818
off_menarche	locus_10	61479	NA	-0.0262	NA	0.0924	-0.283	0.777	Quantitative Trait	0.852486
off_menopause	locus_10	36644	NA	-0.312	NA	0.3806	-0.821	0.412	Quantitative Trait	0.788553
off_canc	locus_11	120121	10239	-0.104	0.901	0.152	-0.683	0.495	Case Control	0.812323
off_smoker	locus_11	117340	11984	0.26	1.297	0.146	1.79	0.0738	Case Control	0.578813
off_ev_sm	locus_11	118681	44253	-0.0121	0.988	0.0909	-0.133	0.894	Case Control	0.869033
off_sex	locus_11	120133	56865	0.0208	1.021	0.0845	0.246	0.806	Case Control	0.859256
off_coll	locus_11	120133	55287	0.0141	1.014	0.0867	0.163	0.87	Case Control	0.865108
off_moody	locus_11	120132	56206	-0.132	0.876	0.0853	-1.55	0.122	Case Control	0.656121
off_nervy	locus_11	120132	28774	0.108	1.114	0.0987	1.1	0.273	Case Control	0.73938
off_anxious	locus_11	120132	68594	0.122	1.13	0.0851	1.43	0.151	Case Control	0.677273
off_stroke	locus_11	120133	2408	0.409	1.51	0.2987	1.37	0.171	Disease	0.696662
off_depres	locus_11	120133	7144	0.117	1.12	0.1785	0.654	0.513	Disease	0.812323
off_diabet	locus_11	120133	6174	-0.255	0.775	0.1942	-1.31	0.189	Disease	0.709791
off_femal	locus_11	120133	133	-0.0185	0.982	1.2724	-0.0146	0.988	Disease	0.881274
off_fract	locus_11	120133	2132	-0.222	0.801	0.3264	-0.679	0.497	Disease	0.812323
off_heart	locus_11	120133	9073	-0.289	0.749	0.1644	-1.76	0.0791	Disease	0.590994
off_multi	locus_11	120133	439	0.459	1.58	0.687	0.667	0.505	Disease	0.812323
off_perip	locus_11	120133	390	0.0133	1.01	0.7411	0.0179	0.986	Disease	0.881074
off_psori	locus_11	120133	1385	-0.227	0.797	0.3971	-0.573	0.567	Disease	0.834187
off_renal	locus_11	120133	5763	0.0853	1.09	0.1985	0.429	0.668	Disease	0.846537
off_respi	locus_11	120133	22787	-0.0785	0.924	0.1078	-0.728	0.466	Disease	0.80551
off_stres	locus_11	120133	149	0.176	1.19	1.1882	0.148	0.882	Disease	0.86687
off_none	locus_11	120133	57845	0.0972	1.1	0.0865	1.12	0.261	Disease	0.736589
off_depwk	locus_11	38554	20655	-0.0255	0.975	0.1503	-0.17	0.865	Disease	0.865108
fath_alzheim	locus_11	120133	5006	0.0969	1.1017	0.2102	0.461	0.644879	Disease in parents	0.844678
moth_alzheim	locus_11	120133	9426	-0.0504	0.9508	0.1581	-0.319	0.749713	Disease in parents	0.850791
fath_bow_ca	locus_11	120133	6230	0.0806	1.0839	0.1891	0.426	0.670123	Disease in parents	0.846537
moth_bow_ca	locus_11	120133	5761	0.0613	1.0632	0.1967	0.312	0.755324	Disease in parents	0.850988
moth_br_can	locus_11	120133	9067	0.275	1.3164	0.158	1.74	0.081872	Disease in parents	0.600641
fath_copd	locus_11	120133	12598	-0.0206	0.9796	0.1383	-0.149	0.881737	Disease in parents	0.86687
moth_copd	locus_11	120133	7069	0.123	1.1307	0.1787	0.688	0.491687	Disease in parents	0.812323
fath_diabet	locus_11	120133	9965	-0.0332	0.9674	0.1531	-0.217	0.828501	Disease in parents	0.860911
moth_diabet	locus_11	120133	10468	-0.232	0.7931	0.1502	-1.54	0.122716	Disease in parents	0.656423
fath_dunno	locus_11	120133	13275	-0.165	0.8475	0.1359	-1.22	0.223312	Disease in parents	0.722638
moth_dunno	locus_11	120133	8323	-0.154	0.8574	0.1682	-0.915	0.360356	Disease in parents	0.770426
fath_heart	locus_11	120133	34623	-0.156	0.8555	0.0931	-1.68	0.093866	Disease in parents	0.614988
moth_heart	locus_11	120133	22373	-0.0937	0.9106	0.109	-0.859	0.390218	Disease in parents	0.780001
fath_hypten	locus_11	120133	23257	-0.0937	0.9106	0.1076	-0.87	0.384046	Disease in parents	0.77661
moth_hypten	locus_11	120133	33633	-0.0763	0.9265	0.0947	-0.806	0.420087	Disease in parents	0.788553
fath_lungca	locus_11	120133	9995	0.13	1.1391	0.1522	0.856	0.392137	Disease in parents	0.780001
moth_lungca	locus_11	120133	4817	0.326	1.386	0.2129	1.53	0.125308	Disease in parents	0.663628
fath_none	locus_11	117014	25038	0.154	1.1664	0.1039	1.48	0.13877	Disease in parents	0.670593
moth_none	locus_11	118230	32473	0.0116	1.0117	0.0956	0.121	0.903324	Disease in parents	0.871145
fath_parkins	locus_11	120133	2571	-0.0158	0.9843	0.2906	-0.0544	0.956618	Disease in parents	0.877861
moth_parkins	locus_11	120133	1772	0.402	1.4951	0.3447	1.17	0.24323	Disease in parents	0.73502
fath_notsay	locus_11	120133	192	1.78	5.9501	1.0023	1.78	0.075201	Disease in parents	0.582569
moth_notsay	locus_11	120133	157	1.44	4.2282	1.1199	1.29	0.197943	Disease in parents	0.714082
fath_depres	locus_11	120133	3856	-0.229	0.7952	0.2402	-0.954	0.340094	Disease in parents	0.760213
moth_depres	locus_11	120133	7170	0.102	1.1078	0.1773	0.578	0.56343	Disease in parents	0.833596
fath_stroke	locus_11	120133	16260	0.0716	1.0742	0.1228	0.583	0.560057	Disease in parents	0.832074
moth_stroke	locus_11	120133	15918	-0.0687	0.9336	0.125	-0.549	0.582805	Disease in parents	0.836628
fath_prostat	locus_11	120133	7777	0.0155	1.0156	0.1708	0.0906	0.927792	Disease in parents	0.872865
fath_life	locus_11	111193	85321	-0.0582	0.943	0.04991	-1.17	0.243	Longevity	0.734736
moth_life	locus_11	115180	69913	0.123	1.131	0.05509	2.23	0.0258	Longevity	0.429885
fath_4075	locus_11	111193	52084	-0.0394	0.961	0.06392	-0.616	0.538	Longevity	0.822769
fath_75plus	locus_11	53305	36182	-0.0915	0.913	0.0766	-1.19	0.232	Longevity	0.726995
moth_4075	locus_11	115180	32819	0.152	1.164	0.08011	1.9	0.0575	Longevity	0.526503
moth_75plus	locus_11	69719	39260	0.0996	1.105	0.07372	1.35	0.177	Longevity	0.701904
off_edu	locus_11	96908	NA	0.0367	NA	0.0918	0.4	0.689	Quantitative Trait	0.848948
off_height	locus_11	119935	NA	0.445	NA	0.2629	1.69	0.0903	Quantitative Trait	0.608057
off_weight	locus_11	118083	NA	-0.301	NA	0.6029	-0.499	0.618	Quantitative Trait	0.841474
off_bmi	locus_11	118064	NA	-0.264	NA	0.2008	-1.32	0.188	Quantitative Trait	0.709791
off_fatpc	locus_11	118006	NA	-0.193	NA	0.2647	-0.728	0.466	Quantitative Trait	0.80551
off_tdi	locus_11	120133	NA	-0.176	NA	0.1176	-1.5	0.135	Quantitative Trait	0.664852
off_sibs	locus_11	118474	NA	-0.0795	NA	0.073	-1.09	0.276	Quantitative Trait	0.73938
off_menarche	locus_11	61479	NA	-0.0615	NA	0.0945	-0.651	0.515	Quantitative Trait	0.812323
off_menopause	locus_11	36644	NA	0.114	NA	0.3867	0.294	0.768	Quantitative Trait	0.852486
off_canc	locus_12	120121	10239	0.133	1.142	0.0778	1.71	0.0881	Case Control	0.604186
off_smoker	locus_12	117340	11984	-0.0623	0.94	0.073	-0.853	0.393	Case Control	0.780001
off_ev_sm	locus_12	118681	44253	0.0117	1.012	0.0457	0.256	0.798	Case Control	0.857453
off_sex	locus_12	120133	56865	-0.00686	0.993	0.0425	-0.161	0.872	Case Control	0.865117
off_coll	locus_12	120133	55287	0.0166	1.017	0.0437	0.381	0.703	Case Control	0.84922
off_moody	locus_12	120132	56206	0.0582	1.06	0.043	1.35	0.175	Case Control	0.701771
off_nervy	locus_12	120132	28774	0.0908	1.095	0.0501	1.81	0.0703	Case Control	0.569453
off_anxious	locus_12	120132	68594	-0.0792	0.924	0.0429	-1.85	0.0649	Case Control	0.548548
off_stroke	locus_12	120133	2408	-0.0211	0.979	0.1505	-0.14	0.889	Disease	0.868267
off_depres	locus_12	120133	7144	0.162	1.18	0.092	1.76	0.0787	Disease	0.588781
off_diabet	locus_12	120133	6174	0.13	1.14	0.0986	1.32	0.188	Disease	0.709791
off_femal	locus_12	120133	133	-0.12	0.887	0.6283	-0.191	0.848	Disease	0.863562
off_fract	locus_12	120133	2132	-0.0736	0.929	0.1633	-0.451	0.652	Disease	0.846537
off_heart	locus_12	120133	9073	0.0275	1.03	0.0821	0.335	0.737	Disease	0.850791
off_multi	locus_12	120133	439	-0.0245	0.976	0.3501	-0.07	0.944	Disease	0.874729
off_perip	locus_12	120133	390	-0.324	0.723	0.353	-0.918	0.359	Disease	0.768963
off_psori	locus_12	120133	1385	-0.136	0.873	0.1932	-0.705	0.481	Disease	0.811431
off_renal	locus_12	120133	5763	-0.0386	0.962	0.0996	-0.387	0.699	Disease	0.84922
off_respi	locus_12	120133	22787	-0.0634	0.939	0.0539	-1.18	0.239	Disease	0.731508
off_stres	locus_12	120133	149	0.789	2.2	0.6847	1.15	0.249	Disease	0.736448
off_none	locus_12	120133	57845	0.00857	1.01	0.0436	0.197	0.844	Disease	0.861971
off_depwk	locus_12	38554	20655	-0.0382	0.963	0.0765	-0.499	0.618	Disease	0.841474
fath_alzheim	locus_12	120133	5006	-0.0512	0.95	0.1056	-0.485	0.627626	Disease in parents	0.841779
moth_alzheim	locus_12	120133	9426	-0.103	0.9018	0.0786	-1.32	0.188458	Disease in parents	0.709791
fath_bow_ca	locus_12	120133	6230	0.0575	1.0592	0.0961	0.598	0.549671	Disease in parents	0.827306
moth_bow_ca	locus_12	120133	5761	-0.0758	0.927	0.098	-0.774	0.439041	Disease in parents	0.794461
moth_br_can	locus_12	120133	9067	0.0863	1.0901	0.0812	1.06	0.28808	Disease in parents	0.746606
fath_copd	locus_12	120133	12598	0.0139	1.014	0.0695	0.2	0.841286	Disease in parents	0.861049
moth_copd	locus_12	120133	7069	0.144	1.1552	0.0916	1.58	0.115006	Disease in parents	0.648502
fath_diabet	locus_12	120133	9965	0.0985	1.1035	0.0781	1.26	0.207623	Disease in parents	0.714082
moth_diabet	locus_12	120133	10468	0.0115	1.0116	0.0753	0.153	0.878348	Disease in parents	0.86687
fath_dunno	locus_12	120133	13275	0.0327	1.0333	0.0681	0.48	0.63113	Disease in parents	0.84181
moth_dunno	locus_12	120133	8323	-0.0265	0.9739	0.0836	-0.316	0.751813	Disease in parents	0.850791
fath_heart	locus_12	120133	34623	0.0784	1.0816	0.047	1.67	0.095365	Disease in parents	0.618867
moth_heart	locus_12	120133	22373	0.0126	1.0127	0.0548	0.23	0.81827	Disease in parents	0.860512
fath_hypten	locus_12	120133	23257	0.111	1.1173	0.0547	2.03	0.042509	Disease in parents	0.477596
moth_hypten	locus_12	120133	33633	-0.0122	0.9879	0.0476	-0.256	0.798293	Disease in parents	0.857453
fath_lungca	locus_12	120133	9995	0.0312	1.0317	0.0769	0.406	0.684408	Disease in parents	0.848948
moth_lungca	locus_12	120133	4817	-0.0659	0.9362	0.1066	-0.619	0.536144	Disease in parents	0.821923
fath_none	locus_12	117014	25038	-0.103	0.9023	0.0521	-1.97	0.0484	Disease in parents	0.495191
moth_none	locus_12	118230	32473	0.0289	1.0293	0.0483	0.599	0.549229	Disease in parents	0.827306
fath_parkins	locus_12	120133	2571	-0.00135	0.9987	0.1468	-0.00917	0.992686	Disease in parents	0.881372
moth_parkins	locus_12	120133	1772	-0.204	0.8151	0.171	-1.2	0.231947	Disease in parents	0.726995
fath_notsay	locus_12	120133	192	-0.205	0.8149	0.5068	-0.404	0.686279	Disease in parents	0.848948
moth_notsay	locus_12	120133	157	-0.785	0.4559	0.5169	-1.52	0.128657	Disease in parents	0.664102
fath_depres	locus_12	120133	3856	0.0637	1.0657	0.1215	0.524	0.600255	Disease in parents	0.839814
moth_depres	locus_12	120133	7170	0.191	1.2103	0.0919	2.08	0.037777	Disease in parents	0.468648
fath_stroke	locus_12	120133	16260	-0.0201	0.9801	0.0618	-0.326	0.74449	Disease in parents	0.850791
moth_stroke	locus_12	120133	15918	-0.047	0.9541	0.0626	-0.752	0.452211	Disease in parents	0.800687
fath_prostat	locus_12	120133	7777	0.0765	1.0795	0.0874	0.876	0.381251	Disease in parents	0.77661
fath_life	locus_12	111193	85321	0.0233	1.024	0.02524	0.921	0.357	Longevity	0.768851
moth_life	locus_12	115180	69913	-0.00899	0.991	0.02773	-0.324	0.746	Longevity	0.850791
fath_4075	locus_12	111193	52084	0.023	1.023	0.03228	0.711	0.477	Longevity	0.809493
fath_75plus	locus_12	53305	36182	0.0312	1.032	0.03889	0.801	0.423	Longevity	0.788553
moth_4075	locus_12	115180	32819	0.0245	1.025	0.04052	0.606	0.545	Longevity	0.826573
moth_75plus	locus_12	69719	39260	-0.0272	0.973	0.03704	-0.735	0.463	Longevity	0.80551
off_edu	locus_12	96908	NA	0.0199	NA	0.0462	0.43	0.667	Quantitative Trait	0.846537
off_height	locus_12	119935	NA	-0.193	NA	0.1323	-1.46	0.145	Quantitative Trait	0.675991
off_weight	locus_12	118083	NA	0.156	NA	0.3035	0.513	0.608	Quantitative Trait	0.839814
off_bmi	locus_12	118064	NA	0.112	NA	0.1011	1.11	0.266	Quantitative Trait	0.736589
off_fatpc	locus_12	118006	NA	0.27	NA	0.1333	2.02	0.0431	Quantitative Trait	0.477596
off_tdi	locus_12	120133	NA	-0.0168	NA	0.0592	-0.284	0.777	Quantitative Trait	0.852486
off_sibs	locus_12	118474	NA	-0.043	NA	0.0368	-1.17	0.242	Quantitative Trait	0.733665
off_menarche	locus_12	61479	NA	-0.132	NA	0.0476	-2.77	0.00562	Quantitative Trait	0.252171
off_menopause	locus_12	36644	NA	-0.158	NA	0.1958	-0.805	0.421	Quantitative Trait	0.788553
off_canc	locus_13	120121	10239	0.0484	1.05	0.2	0.242	0.809	Case Control	0.860365
off_smoker	locus_13	117340	11984	0.0955	1.1	0.192	0.498	0.619	Case Control	0.841779
off_ev_sm	locus_13	118681	44253	0.0733	1.076	0.12	0.613	0.54	Case Control	0.823807
off_sex	locus_13	120133	56865	-0.031	0.97	0.111	-0.279	0.78	Case Control	0.85328
off_coll	locus_13	120133	55287	0.35	1.42	0.114	3.07	0.00211	Case Control	0.17537
off_moody	locus_13	120132	56206	-0.204	0.815	0.112	-1.82	0.069	Case Control	0.565378
off_nervy	locus_13	120132	28774	0.219	1.245	0.13	1.69	0.0913	Case Control	0.609919
off_anxious	locus_13	120132	68594	-0.00175	0.998	0.112	-0.0157	0.987	Case Control	0.881074
off_stroke	locus_13	120133	2408	-0.228	0.796	0.3968	-0.575	0.565	Disease	0.83418
off_depres	locus_13	120133	7144	0.258	1.29	0.2347	1.1	0.272	Disease	0.739352
off_diabet	locus_13	120133	6174	-0.666	0.514	0.2539	-2.62	0.00868	Disease	0.291644
off_femal	locus_13	120133	133	-2.8	0.061	1.7136	-1.63	0.103	Disease	0.630875
off_fract	locus_13	120133	2132	0.499	1.65	0.4267	1.17	0.242	Disease	0.733665
off_heart	locus_13	120133	9073	-0.384	0.681	0.2147	-1.79	0.074	Disease	0.579501
off_multi	locus_13	120133	439	0.899	2.46	0.9118	0.986	0.324	Disease	0.756799
off_perip	locus_13	120133	390	-1.32	0.268	0.9826	-1.34	0.181	Disease	0.70502
off_psori	locus_13	120133	1385	-0.293	0.746	0.5191	-0.565	0.572	Disease	0.835392
off_renal	locus_13	120133	5763	0.11	1.12	0.2614	0.421	0.674	Disease	0.846537
off_respi	locus_13	120133	22787	-0.098	0.907	0.1416	-0.692	0.489	Disease	0.812323
off_stres	locus_13	120133	149	-0.457	0.633	1.5789	-0.29	0.772	Disease	0.852486
off_none	locus_13	120133	57845	-0.0806	0.923	0.1138	-0.708	0.479	Disease	0.810706
off_depwk	locus_13	38554	20655	-0.109	0.897	0.1982	-0.548	0.583	Disease	0.836628
fath_alzheim	locus_13	120133	5006	0.418	1.5192	0.2767	1.51	0.130706	Disease in parents	0.664852
moth_alzheim	locus_13	120133	9426	0.359	1.4326	0.2073	1.73	0.082917	Disease in parents	0.602855
fath_bow_ca	locus_13	120133	6230	0.0483	1.0495	0.2493	0.194	0.846379	Disease in parents	0.862995
moth_bow_ca	locus_13	120133	5761	-0.39	0.6771	0.2596	-1.5	0.133178	Disease in parents	0.664852
moth_br_can	locus_13	120133	9067	-0.101	0.9043	0.2096	-0.48	0.631323	Disease in parents	0.84181
fath_copd	locus_13	120133	12598	-0.0203	0.9799	0.1816	-0.112	0.910898	Disease in parents	0.872448
moth_copd	locus_13	120133	7069	-0.286	0.7514	0.236	-1.21	0.225707	Disease in parents	0.724499
fath_diabet	locus_13	120133	9965	-0.199	0.8192	0.2014	-0.99	0.322171	Disease in parents	0.756799
moth_diabet	locus_13	120133	10468	-0.227	0.7971	0.1965	-1.15	0.248455	Disease in parents	0.736448
fath_dunno	locus_13	120133	13275	-0.0559	0.9457	0.1777	-0.314	0.753264	Disease in parents	0.850791
moth_dunno	locus_13	120133	8323	-0.0503	0.951	0.2198	-0.229	0.819121	Disease in parents	0.860512
fath_heart	locus_13	120133	34623	-0.204	0.8153	0.1223	-1.67	0.095084	Disease in parents	0.618867
moth_heart	locus_13	120133	22373	-0.0176	0.9825	0.1431	-0.123	0.901897	Disease in parents	0.870806
fath_hypten	locus_13	120133	23257	-0.0284	0.972	0.1414	-0.201	0.840823	Disease in parents	0.860911
moth_hypten	locus_13	120133	33633	0.0137	1.0138	0.1244	0.11	0.912056	Disease in parents	0.872448
fath_lungca	locus_13	120133	9995	0.0924	1.0968	0.2006	0.46	0.645237	Disease in parents	0.844793
moth_lungca	locus_13	120133	4817	0.242	1.2742	0.282	0.859	0.390143	Disease in parents	0.780001
fath_none	locus_13	117014	25038	-0.127	0.8806	0.1372	-0.927	0.353881	Disease in parents	0.768398
moth_none	locus_13	118230	32473	0.0418	1.0426	0.1258	0.332	0.739944	Disease in parents	0.850791
fath_parkins	locus_13	120133	2571	-0.147	0.8629	0.3824	-0.385	0.699882	Disease in parents	0.84922
moth_parkins	locus_13	120133	1772	-0.786	0.4555	0.4611	-1.71	0.088146	Disease in parents	0.604186
fath_notsay	locus_13	120133	192	0.237	1.2678	1.3815	0.172	0.863612	Disease in parents	0.865108
moth_notsay	locus_13	120133	157	-0.319	0.727	1.5302	-0.208	0.834919	Disease in parents	0.860911
fath_depres	locus_13	120133	3856	0.149	1.1602	0.3137	0.474	0.635747	Disease in parents	0.84217
moth_depres	locus_13	120133	7170	-0.101	0.9042	0.2338	-0.431	0.666689	Disease in parents	0.846537
fath_stroke	locus_13	120133	16260	0.2	1.2213	0.1616	1.24	0.216099	Disease in parents	0.716778
moth_stroke	locus_13	120133	15918	-0.0974	0.9072	0.1643	-0.593	0.553347	Disease in parents	0.829703
fath_prostat	locus_13	120133	7777	0.656	1.927	0.2242	2.93	0.003429	Disease in parents	0.211641
fath_life	locus_13	111193	85321	-0.131	0.877	0.06567	-1.99	0.0461	Longevity	0.484761
moth_life	locus_13	115180	69913	-0.178	0.837	0.07248	-2.45	0.0142	Longevity	0.36158
fath_4075	locus_13	111193	52084	-0.142	0.868	0.08406	-1.69	0.091	Longevity	0.609349
fath_75plus	locus_13	53305	36182	-0.0587	0.943	0.10083	-0.582	0.56	Longevity	0.832074
moth_4075	locus_13	115180	32819	-0.238	0.789	0.10596	-2.24	0.025	Longevity	0.429885
moth_75plus	locus_13	69719	39260	-0.169	0.844	0.09665	-1.75	0.0801	Longevity	0.593004
off_edu	locus_13	96908	NA	0.286	NA	0.1206	2.37	0.0177	Quantitative Trait	0.387635
off_height	locus_13	119935	NA	0.893	NA	0.3456	2.58	0.00976	Quantitative Trait	0.309612
off_weight	locus_13	118083	NA	0.432	NA	0.7927	0.545	0.586	Quantitative Trait	0.836628
off_bmi	locus_13	118064	NA	-0.19	NA	0.264	-0.72	0.472	Quantitative Trait	0.808498
off_fatpc	locus_13	118006	NA	-0.34	NA	0.3481	-0.976	0.329	Quantitative Trait	0.758802
off_tdi	locus_13	120133	NA	0.143	NA	0.1547	0.923	0.356	Quantitative Trait	0.768851
off_sibs	locus_13	118474	NA	-0.0647	NA	0.096	-0.673	0.501	Quantitative Trait	0.812323
off_menarche	locus_13	61479	NA	0.244	NA	0.1243	1.96	0.05	Quantitative Trait	0.500734
off_menopause	locus_13	36644	NA	0.648	NA	0.51	1.27	0.204	Quantitative Trait	0.714082
off_canc	locus_14	120121	10239	-0.00402	0.996	0.141	-0.0284	0.977	Case Control	0.879956
off_smoker	locus_14	117340	11984	-0.491	0.612	0.135	-3.64	0.000277	Case Control	0.041392
off_ev_sm	locus_14	118681	44253	-0.177	0.838	0.0845	-2.09	0.0368	Case Control	0.465395
off_sex	locus_14	120133	56865	0.0696	1.072	0.0787	0.884	0.376	Case Control	0.776382
off_coll	locus_14	120133	55287	0.112	1.118	0.0807	1.39	0.166	Case Control	0.69488
off_moody	locus_14	120132	56206	-0.104	0.901	0.0794	-1.31	0.189	Case Control	0.709791
off_nervy	locus_14	120132	28774	0.0186	1.019	0.0921	0.202	0.84	Case Control	0.860911
off_anxious	locus_14	120132	68594	0.0285	1.029	0.0792	0.36	0.719	Case Control	0.850748
off_stroke	locus_14	120133	2408	0.1	1.11	0.2816	0.357	0.721	Disease	0.850748
off_depres	locus_14	120133	7144	-0.197	0.821	0.1659	-1.19	0.236	Disease	0.731393
off_diabet	locus_14	120133	6174	0.0231	1.02	0.1796	0.129	0.898	Disease	0.869567
off_femal	locus_14	120133	133	-1.53	0.217	1.134	-1.35	0.178	Disease	0.701904
off_fract	locus_14	120133	2132	-0.0712	0.931	0.3027	-0.235	0.814	Disease	0.860512
off_heart	locus_14	120133	9073	0.122	1.13	0.1522	0.803	0.422	Disease	0.788553
off_multi	locus_14	120133	439	-0.884	0.413	0.6347	-1.39	0.164	Disease	0.692291
off_perip	locus_14	120133	390	0.37	1.45	0.6965	0.531	0.595	Disease	0.837977
off_psori	locus_14	120133	1385	0.262	1.3	0.3698	0.71	0.478	Disease	0.809979
off_renal	locus_14	120133	5763	0.24	1.27	0.1863	1.29	0.198	Disease	0.714082
off_respi	locus_14	120133	22787	0.0211	1.02	0.1003	0.21	0.833	Disease	0.860911
off_stres	locus_14	120133	149	-0.577	0.562	1.1075	-0.521	0.602	Disease	0.839814
off_none	locus_14	120133	57845	-0.0943	0.91	0.0806	-1.17	0.242	Disease	0.733665
off_depwk	locus_14	38554	20655	-0.0223	0.978	0.1404	-0.159	0.874	Disease	0.865665
fath_alzheim	locus_14	120133	5006	-0.0179	0.9823	0.1963	-0.0911	0.927415	Disease in parents	0.872865
moth_alzheim	locus_14	120133	9426	0.15	1.1624	0.1474	1.02	0.307382	Disease in parents	0.753198
fath_bow_ca	locus_14	120133	6230	-0.332	0.7178	0.1752	-1.89	0.058459	Disease in parents	0.526503
moth_bow_ca	locus_14	120133	5761	-0.0392	0.9616	0.1832	-0.214	0.830715	Disease in parents	0.860911
moth_br_can	locus_14	120133	9067	-0.0419	0.9589	0.1482	-0.283	0.777291	Disease in parents	0.852562
fath_copd	locus_14	120133	12598	0.142	1.1527	0.129	1.1	0.270581	Disease in parents	0.739352
moth_copd	locus_14	120133	7069	0.383	1.4662	0.1684	2.27	0.023041	Disease in parents	0.420359
fath_diabet	locus_14	120133	9965	0.0702	1.0728	0.1429	0.492	0.622984	Disease in parents	0.841779
moth_diabet	locus_14	120133	10468	-0.0145	0.9856	0.1391	-0.104	0.916909	Disease in parents	0.872448
fath_dunno	locus_14	120133	13275	-0.0234	0.9768	0.1259	-0.186	0.852265	Disease in parents	0.864495
moth_dunno	locus_14	120133	8323	-0.131	0.877	0.1554	-0.845	0.398381	Disease in parents	0.783692
fath_heart	locus_14	120133	34623	0.0159	1.016	0.0866	0.184	0.85432	Disease in parents	0.86488
moth_heart	locus_14	120133	22373	-0.149	0.8618	0.101	-1.47	0.140945	Disease in parents	0.675649
fath_hypten	locus_14	120133	23257	0.058	1.0597	0.1002	0.579	0.56285	Disease in parents	0.833177
moth_hypten	locus_14	120133	33633	0.0672	1.0695	0.0882	0.762	0.445977	Disease in parents	0.797397
fath_lungca	locus_14	120133	9995	0.103	1.1089	0.1424	0.726	0.467781	Disease in parents	0.806023
moth_lungca	locus_14	120133	4817	0.0947	1.0994	0.2004	0.473	0.636438	Disease in parents	0.842206
fath_none	locus_14	117014	25038	-0.00934	0.9907	0.0972	-0.0962	0.923385	Disease in parents	0.872448
moth_none	locus_14	118230	32473	-0.0874	0.9163	0.089	-0.982	0.325987	Disease in parents	0.75777
fath_parkins	locus_14	120133	2571	-0.155	0.8562	0.2696	-0.576	0.564882	Disease in parents	0.83418
moth_parkins	locus_14	120133	1772	0.337	1.4014	0.3281	1.03	0.303641	Disease in parents	0.752162
fath_notsay	locus_14	120133	192	1.16	3.19	1.0122	1.15	0.251805	Disease in parents	0.736448
moth_notsay	locus_14	120133	157	1.45	4.2478	1.1311	1.28	0.200999	Disease in parents	0.714082
fath_depres	locus_14	120133	3856	-0.141	0.8681	0.2218	-0.638	0.523773	Disease in parents	0.816308
moth_depres	locus_14	120133	7170	-0.0279	0.9725	0.1655	-0.169	0.866093	Disease in parents	0.865108
fath_stroke	locus_14	120133	16260	0.0165	1.0167	0.1146	0.144	0.885371	Disease in parents	0.867264
moth_stroke	locus_14	120133	15918	0.152	1.1644	0.1166	1.31	0.191531	Disease in parents	0.713041
fath_prostat	locus_14	120133	7777	0.28	1.3235	0.1604	1.75	0.08054	Disease in parents	0.594711
fath_life	locus_14	111193	85321	-0.0306	0.97	0.0464	-0.659	0.51	Longevity	0.812323
moth_life	locus_14	115180	69913	0.00805	1.008	0.0512	0.157	0.875	Longevity	0.866051
fath_4075	locus_14	111193	52084	-0.044	0.957	0.05938	-0.741	0.459	Longevity	0.804678
fath_75plus	locus_14	53305	36182	-0.0304	0.97	0.07128	-0.426	0.67	Longevity	0.846537
moth_4075	locus_14	115180	32819	-0.037	0.964	0.07478	-0.494	0.621	Longevity	0.841779
moth_75plus	locus_14	69719	39260	0.0433	1.044	0.0683	0.634	0.526	Longevity	0.817347
off_edu	locus_14	96908	NA	0.0852	NA	0.0856	0.995	0.32	Quantitative Trait	0.756639
off_height	locus_14	119935	NA	0.094	NA	0.2449	0.384	0.701	Quantitative Trait	0.84922
off_weight	locus_14	118083	NA	-0.449	NA	0.5617	-0.8	0.424	Quantitative Trait	0.788863
off_bmi	locus_14	118064	NA	-0.143	NA	0.187	-0.763	0.445	Quantitative Trait	0.797397
off_fatpc	locus_14	118006	NA	-0.426	NA	0.2466	-1.73	0.0843	Quantitative Trait	0.604186
off_tdi	locus_14	120133	NA	0.0406	NA	0.1096	0.371	0.711	Quantitative Trait	0.850748
off_sibs	locus_14	118474	NA	-0.0978	NA	0.068	-1.44	0.151	Quantitative Trait	0.677273
off_menarche	locus_14	61479	NA	-0.202	NA	0.0879	-2.3	0.0215	Quantitative Trait	0.405746
off_menopause	locus_14	36644	NA	-0.0591	NA	0.3607	-0.164	0.87	Quantitative Trait	0.865108
off_canc	locus_15	120121	10239	-0.0409	0.96	0.193	-0.212	0.832	Case Control	0.860911
off_smoker	locus_15	117340	11984	0.141	1.151	0.186	0.759	0.448	Case Control	0.798459
off_ev_sm	locus_15	118681	44253	-0.133	0.875	0.115	-1.15	0.249	Case Control	0.736448
off_sex	locus_15	120133	56865	-0.107	0.898	0.107	-0.999	0.318	Case Control	0.756639
off_coll	locus_15	120133	55287	0.0535	1.055	0.11	0.486	0.627	Case Control	0.841779
off_moody	locus_15	120132	56206	0.138	1.147	0.108	1.27	0.204	Case Control	0.714082
off_nervy	locus_15	120132	28774	0.154	1.167	0.125	1.23	0.219	Case Control	0.718402
off_anxious	locus_15	120132	68594	0.156	1.169	0.108	1.45	0.148	Case Control	0.677273
off_stroke	locus_15	120133	2408	0.603	1.83	0.3817	1.58	0.114	Disease	0.648502
off_depres	locus_15	120133	7144	0.415	1.51	0.2264	1.83	0.0668	Disease	0.558634
off_diabet	locus_15	120133	6174	-0.0894	0.915	0.2449	-0.365	0.715	Disease	0.850748
off_femal	locus_15	120133	133	2.02	7.5	1.5892	1.27	0.205	Disease	0.714082
off_fract	locus_15	120133	2132	-0.262	0.77	0.4152	-0.63	0.528	Disease	0.817347
off_heart	locus_15	120133	9073	0.162	1.18	0.207	0.783	0.433	Disease	0.792789
off_multi	locus_15	120133	439	-0.48	0.619	0.8886	-0.54	0.589	Disease	0.836628
off_perip	locus_15	120133	390	0.452	1.57	0.9363	0.483	0.629	Disease	0.841779
off_psori	locus_15	120133	1385	-0.341	0.711	0.5019	-0.679	0.497	Disease	0.812323
off_renal	locus_15	120133	5763	-0.164	0.849	0.2531	-0.648	0.517	Disease	0.812762
off_respi	locus_15	120133	22787	0.0207	1.02	0.1368	0.151	0.88	Disease	0.86687
off_stres	locus_15	120133	149	-3.5	0.0303	1.5784	-2.21	0.0268	Disease	0.429885
off_none	locus_15	120133	57845	-0.142	0.868	0.1099	-1.29	0.197	Disease	0.714082
off_depwk	locus_15	38554	20655	0.493	1.64	0.1925	2.56	0.0104	Disease	0.31412
fath_alzheim	locus_15	120133	5006	-0.103993	0.9012	0.2684	-0.387432	0.698437	Disease in parents	0.84922
moth_alzheim	locus_15	120133	9426	0.50407	1.6554	0.2003	2.51719	0.01183	Disease in parents	0.344485
fath_bow_ca	locus_15	120133	6230	-0.009882	0.9902	0.2409	-0.041014	0.967285	Disease in parents	0.878693
moth_bow_ca	locus_15	120133	5761	-0.243042	0.7842	0.2508	-0.969241	0.332425	Disease in parents	0.760213
moth_br_can	locus_15	120133	9067	0.057745	1.0594	0.2023	0.285436	0.77531	Disease in parents	0.852486
fath_copd	locus_15	120133	12598	-0.306701	0.7359	0.1758	-1.7442	0.081124	Disease in parents	0.598245
moth_copd	locus_15	120133	7069	-0.364396	0.6946	0.2282	-1.59708	0.110248	Disease in parents	0.643396
fath_diabet	locus_15	120133	9965	0.048254	1.0494	0.1944	0.248279	0.803919	Disease in parents	0.859256
moth_diabet	locus_15	120133	10468	0.030519	1.031	0.1896	0.160974	0.872114	Disease in parents	0.865117
fath_dunno	locus_15	120133	13275	-0.236105	0.7897	0.172	-1.37303	0.169743	Disease in parents	0.695968
moth_dunno	locus_15	120133	8323	0.257702	1.294	0.212	1.21541	0.22421	Disease in parents	0.722638
fath_heart	locus_15	120133	34623	-0.007773	0.9923	0.1181	-0.065816	0.947524	Disease in parents	0.876279
moth_heart	locus_15	120133	22373	0.183858	1.2018	0.1381	1.33094	0.183209	Disease in parents	0.707479
fath_hypten	locus_15	120133	23257	-0.023342	0.9769	0.1365	-0.170951	0.864262	Disease in parents	0.865108
moth_hypten	locus_15	120133	33633	-0.056787	0.9448	0.1202	-0.472449	0.636606	Disease in parents	0.842232
fath_lungca	locus_15	120133	9995	0.0317	1.0322	0.1939	0.163506	0.87012	Disease in parents	0.865108
moth_lungca	locus_15	120133	4817	0.106485	1.1124	0.2725	0.390758	0.695976	Disease in parents	0.848948
fath_none	locus_15	117014	25038	0.085478	1.0892	0.1324	0.645437	0.518644	Disease in parents	0.813544
moth_none	locus_15	118230	32473	-0.031815	0.9687	0.1215	-0.261825	0.793457	Disease in parents	0.857453
fath_parkins	locus_15	120133	2571	0.727957	2.0708	0.3675	1.98092	0.0476	Disease in parents	0.489653
moth_parkins	locus_15	120133	1772	0.36202	1.4362	0.4427	0.817805	0.413469	Disease in parents	0.788553
fath_notsay	locus_15	120133	192	-0.223028	0.8001	1.3386	-0.16661	0.867677	Disease in parents	0.865108
moth_notsay	locus_15	120133	157	1.23092	3.4244	1.4637	0.840942	0.400381	Disease in parents	0.783824
fath_depres	locus_15	120133	3856	-0.141785	0.8678	0.3036	-0.46697	0.640521	Disease in parents	0.843329
moth_depres	locus_15	120133	7170	-0.21793	0.8042	0.2262	-0.963289	0.335403	Disease in parents	0.760213
fath_stroke	locus_15	120133	16260	-0.175033	0.8394	0.1565	-1.11854	0.263337	Disease in parents	0.736589
moth_stroke	locus_15	120133	15918	-0.080806	0.9224	0.1588	-0.508768	0.610915	Disease in parents	0.839814
fath_prostat	locus_15	120133	7777	-0.02685	0.9735	0.2174	-0.123528	0.901689	Disease in parents	0.870806
fath_life	locus_15	111193	85321	0.0676	1.07	0.06341	1.07	0.286	Longevity	0.744613
moth_life	locus_15	115180	69913	0.00761	1.008	0.07012	0.108	0.914	Longevity	0.872448
fath_4075	locus_15	111193	52084	0.0804	1.084	0.08104	0.992	0.321	Longevity	0.756639
fath_75plus	locus_15	53305	36182	0.0137	1.014	0.09762	0.14	0.889	Longevity	0.868267
moth_4075	locus_15	115180	32819	-0.0906	0.913	0.10227	-0.886	0.376	Longevity	0.776382
moth_75plus	locus_15	69719	39260	0.0674	1.07	0.09368	0.719	0.472	Longevity	0.808498
off_edu	locus_15	96908	NA	-0.0336	NA	0.1166	-0.289	0.773	Quantitative Trait	0.852486
off_height	locus_15	119935	NA	-1.04	NA	0.3339	-3.1	0.00193	Quantitative Trait	0.16357
off_weight	locus_15	118083	NA	-0.351	NA	0.7661	-0.458	0.647	Quantitative Trait	0.845542
off_bmi	locus_15	118064	NA	0.279	NA	0.2551	1.09	0.274	Quantitative Trait	0.73938
off_fatpc	locus_15	118006	NA	0.65	NA	0.3363	1.93	0.0533	Quantitative Trait	0.512974
off_tdi	locus_15	120133	NA	0.0907	NA	0.1494	0.607	0.544	Quantitative Trait	0.825939
off_sibs	locus_15	118474	NA	0.0752	NA	0.0928	0.811	0.417	Quantitative Trait	0.788553
off_menarche	locus_15	61479	NA	0.0809	NA	0.1202	0.673	0.501	Quantitative Trait	0.812323
off_menopause	locus_15	36644	NA	0.173	NA	0.4936	0.351	0.726	Quantitative Trait	0.850791
off_canc	locus_16	120121	10239	-0.315	0.73	0.169	-1.86	0.0632	Case Control	0.545396
off_smoker	locus_16	117340	11984	-0.224	0.799	0.163	-1.38	0.169	Case Control	0.695894
off_ev_sm	locus_16	118681	44253	-0.235	0.79	0.101	-2.33	0.0197	Case Control	0.395181
off_sex	locus_16	120133	56865	-0.0956	0.909	0.0935	-1.02	0.307	Case Control	0.753198
off_coll	locus_16	120133	55287	-0.0469	0.954	0.096	-0.489	0.625	Case Control	0.841779
off_moody	locus_16	120132	56206	-0.0873	0.916	0.0944	-0.924	0.355	Case Control	0.768851
off_nervy	locus_16	120132	28774	0.122	1.13	0.109	1.12	0.265	Case Control	0.736589
off_anxious	locus_16	120132	68594	0.0846	1.088	0.0941	0.898	0.369	Case Control	0.774973
off_stroke	locus_16	120133	2408	0.268	1.31	0.3317	0.808	0.419	Disease	0.788553
off_depres	locus_16	120133	7144	-0.0406	0.96	0.1982	-0.205	0.838	Disease	0.860911
off_diabet	locus_16	120133	6174	-0.0405	0.96	0.2133	-0.19	0.849	Disease	0.864116
off_femal	locus_16	120133	133	-0.637	0.529	1.4233	-0.447	0.655	Disease	0.846537
off_fract	locus_16	120133	2132	-1.07	0.344	0.3678	-2.9	0.0037	Disease	0.220035
off_heart	locus_16	120133	9073	-0.163	0.849	0.1808	-0.903	0.367	Disease	0.774126
off_multi	locus_16	120133	439	1.22	3.39	0.7495	1.63	0.103	Disease	0.630875
off_perip	locus_16	120133	390	0.112	1.12	0.8186	0.137	0.891	Disease	0.868267
off_psori	locus_16	120133	1385	0.405	1.5	0.4321	0.937	0.349	Disease	0.762793
off_renal	locus_16	120133	5763	0.257	1.29	0.2186	1.18	0.239	Disease	0.731508
off_respi	locus_16	120133	22787	-0.281	0.755	0.1197	-2.34	0.019	Disease	0.388087
off_stres	locus_16	120133	149	0.0438	1.04	1.3216	0.0332	0.974	Disease	0.879956
off_none	locus_16	120133	57845	-0.113	0.893	0.0958	-1.18	0.237	Disease	0.731393
off_depwk	locus_16	38554	20655	0.185	1.2	0.1672	1.1	0.269	Disease	0.737552
fath_alzheim	locus_16	120133	5006	0.429101	1.5359	0.2311	1.85705	0.063304	Disease in parents	0.545464
moth_alzheim	locus_16	120133	9426	0.184829	1.203	0.174	1.06204	0.288217	Disease in parents	0.74662
fath_bow_ca	locus_16	120133	6230	0.195886	1.2164	0.2091	0.936913	0.348803	Disease in parents	0.762793
moth_bow_ca	locus_16	120133	5761	0.349492	1.4183	0.2162	1.61619	0.106053	Disease in parents	0.636993
moth_br_can	locus_16	120133	9067	-0.086187	0.9174	0.1765	-0.488302	0.625336	Disease in parents	0.841779
fath_copd	locus_16	120133	12598	-0.021041	0.9792	0.153	-0.137502	0.890634	Disease in parents	0.868267
moth_copd	locus_16	120133	7069	-0.255213	0.7748	0.1999	-1.27684	0.20166	Disease in parents	0.714082
fath_diabet	locus_16	120133	9965	0.340457	1.4056	0.1682	2.02447	0.042922	Disease in parents	0.477596
moth_diabet	locus_16	120133	10468	-0.206745	0.8132	0.1659	-1.24595	0.212782	Disease in parents	0.716778
fath_dunno	locus_16	120133	13275	0.008435	1.0085	0.1497	0.056364	0.955051	Disease in parents	0.877685
moth_dunno	locus_16	120133	8323	0.061417	1.0633	0.1849	0.332108	0.739808	Disease in parents	0.850791
fath_heart	locus_16	120133	34623	-0.041435	0.9594	0.1029	-0.402586	0.687252	Disease in parents	0.848948
moth_heart	locus_16	120133	22373	-0.105652	0.8997	0.1206	-0.875732	0.381176	Disease in parents	0.77661
fath_hypten	locus_16	120133	23257	0.151773	1.1639	0.1187	1.27856	0.201053	Disease in parents	0.714082
moth_hypten	locus_16	120133	33633	0.05108	1.0524	0.1047	0.488039	0.625523	Disease in parents	0.841779
fath_lungca	locus_16	120133	9995	-0.060868	0.9409	0.1693	-0.359437	0.719268	Disease in parents	0.850748
moth_lungca	locus_16	120133	4817	0.394795	1.4841	0.236	1.67293	0.094341	Disease in parents	0.61684
fath_none	locus_16	117014	25038	0.029722	1.0302	0.1153	0.257731	0.796615	Disease in parents	0.857453
moth_none	locus_16	118230	32473	-0.047421	0.9537	0.1059	-0.447826	0.654279	Disease in parents	0.846537
fath_parkins	locus_16	120133	2571	-0.015194	0.9849	0.3211	-0.047312	0.962264	Disease in parents	0.878693
moth_parkins	locus_16	120133	1772	0.590011	1.804	0.3806	1.55013	0.121111	Disease in parents	0.65496
fath_notsay	locus_16	120133	192	1.56044	4.7609	1.124	1.38825	0.16506	Disease in parents	0.692291
moth_notsay	locus_16	120133	157	1.12383	3.0766	1.2619	0.890619	0.373134	Disease in parents	0.774973
fath_depres	locus_16	120133	3856	-0.043945	0.957	0.2644	-0.166219	0.867984	Disease in parents	0.865108
moth_depres	locus_16	120133	7170	-0.100188	0.9047	0.1972	-0.507986	0.611463	Disease in parents	0.839814
fath_stroke	locus_16	120133	16260	-0.202954	0.8163	0.1366	-1.48542	0.137432	Disease in parents	0.668039
moth_stroke	locus_16	120133	15918	-0.322959	0.724	0.139	-2.32409	0.020121	Disease in parents	0.395181
fath_prostat	locus_16	120133	7777	0.001489	1.0015	0.1891	0.007873	0.993718	Disease in parents	0.881372
fath_life	locus_16	111193	85321	0.0203	1.02	0.0551	0.368	0.713	Longevity	0.850748
moth_life	locus_16	115180	69913	0.00692	1.007	0.06092	0.114	0.909	Longevity	0.872448
fath_4075	locus_16	111193	52084	0.0563	1.058	0.07056	0.798	0.425	Longevity	0.789947
fath_75plus	locus_16	53305	36182	0.0179	1.018	0.0845	0.212	0.832	Longevity	0.860911
moth_4075	locus_16	115180	32819	-0.0836	0.92	0.08924	-0.937	0.349	Longevity	0.762793
moth_75plus	locus_16	69719	39260	0.067	1.069	0.0811	0.827	0.408	Longevity	0.788553
off_edu	locus_16	96908	NA	-0.226	NA	0.1016	-2.22	0.0262	Quantitative Trait	0.429885
off_height	locus_16	119935	NA	-0.247	NA	0.291	-0.849	0.396	Quantitative Trait	0.781856
off_weight	locus_16	118083	NA	0.228	NA	0.6675	0.341	0.733	Quantitative Trait	0.850791
off_bmi	locus_16	118064	NA	0.164	NA	0.2223	0.737	0.461	Quantitative Trait	0.805449
off_fatpc	locus_16	118006	NA	0.0701	NA	0.293	0.239	0.811	Quantitative Trait	0.860512
off_tdi	locus_16	120133	NA	0.0531	NA	0.1302	0.408	0.683	Quantitative Trait	0.848948
off_sibs	locus_16	118474	NA	-0.127	NA	0.0808	-1.58	0.115	Quantitative Trait	0.648502
off_menarche	locus_16	61479	NA	0.0682	NA	0.1047	0.651	0.515	Quantitative Trait	0.812323
off_menopause	locus_16	36644	NA	-0.377	NA	0.4304	-0.876	0.381	Quantitative Trait	0.77661
off_canc	locus_17	120121	10239	0.0723	1.075	0.137	0.526	0.599	Case Control	0.838796
off_smoker	locus_17	117340	11984	0.0106	1.011	0.133	0.0801	0.936	Case Control	0.873445
off_ev_sm	locus_17	118681	44253	-0.0363	0.964	0.0831	-0.437	0.662	Case Control	0.846537
off_sex	locus_17	120133	56865	-0.0482	0.953	0.0772	-0.624	0.532	Case Control	0.817999
off_coll	locus_17	120133	55287	0.0594	1.061	0.0791	0.751	0.453	Case Control	0.801356
off_moody	locus_17	120132	56206	-0.00179	0.998	0.0779	-0.0229	0.982	Case Control	0.880903
off_nervy	locus_17	120132	28774	-0.0646	0.937	0.0907	-0.712	0.476	Case Control	0.809247
off_anxious	locus_17	120132	68594	0.0895	1.094	0.0778	1.15	0.25	Case Control	0.736448
off_stroke	locus_17	120133	2408	0.17	1.19	0.2664	0.639	0.523	Disease	0.816308
off_depres	locus_17	120133	7144	0.0501	1.05	0.1609	0.311	0.756	Disease	0.851074
off_diabet	locus_17	120133	6174	0.341	1.41	0.1668	2.05	0.0407	Disease	0.474554
off_femal	locus_17	120133	133	-0.82	0.44	1.3425	-0.611	0.541	Disease	0.823807
off_fract	locus_17	120133	2132	-0.0986	0.906	0.3067	-0.321	0.748	Disease	0.850791
off_heart	locus_17	120133	9073	0.087	1.09	0.1469	0.592	0.554	Disease	0.830005
off_multi	locus_17	120133	439	0.255	1.29	0.6091	0.419	0.675	Disease	0.847043
off_perip	locus_17	120133	390	-0.819	0.441	0.7816	-1.05	0.295	Disease	0.750832
off_psori	locus_17	120133	1385	-0.298	0.742	0.3789	-0.787	0.431	Disease	0.792789
off_renal	locus_17	120133	5763	-0.27	0.763	0.1896	-1.42	0.154	Disease	0.682641
off_respi	locus_17	120133	22787	-0.119	0.888	0.0997	-1.19	0.234	Disease	0.729269
off_stres	locus_17	120133	149	-0.182	0.834	1.1398	-0.16	0.873	Disease	0.86543
off_none	locus_17	120133	57845	0.0636	1.07	0.0789	0.806	0.42	Disease	0.788553
off_depwk	locus_17	38554	20655	-0.236	0.79	0.1391	-1.7	0.0893	Disease	0.60438
fath_alzheim	locus_17	120133	5006	-0.440955	0.6434	0.207	-2.13035	0.033143	Disease in parents	0.44836
moth_alzheim	locus_17	120133	9426	-0.064553	0.9375	0.1455	-0.443774	0.657206	Disease in parents	0.846537
fath_bow_ca	locus_17	120133	6230	-0.153516	0.8577	0.1778	-0.863448	0.387891	Disease in parents	0.778943
moth_bow_ca	locus_17	120133	5761	-0.308227	0.7347	0.1887	-1.63376	0.102309	Disease in parents	0.630875
moth_br_can	locus_17	120133	9067	0.058678	1.0604	0.1442	0.407012	0.683999	Disease in parents	0.848948
fath_copd	locus_17	120133	12598	-0.137336	0.8717	0.1283	-1.07047	0.284408	Disease in parents	0.744565
moth_copd	locus_17	120133	7069	-0.080892	0.9223	0.1655	-0.488899	0.624913	Disease in parents	0.841779
fath_diabet	locus_17	120133	9965	0.024066	1.0244	0.1394	0.172634	0.862939	Disease in parents	0.865108
moth_diabet	locus_17	120133	10468	0.202657	1.2247	0.1322	1.53292	0.125296	Disease in parents	0.663628
fath_dunno	locus_17	120133	13275	-0.064088	0.9379	0.1244	-0.515072	0.606503	Disease in parents	0.839814
moth_dunno	locus_17	120133	8323	-0.192014	0.8253	0.1571	-1.2224	0.221555	Disease in parents	0.721161
fath_heart	locus_17	120133	34623	0.207306	1.2304	0.0835	2.48124	0.013093	Disease in parents	0.352541
moth_heart	locus_17	120133	22373	-0.058952	0.9428	0.0998	-0.590918	0.554575	Disease in parents	0.830005
fath_hypten	locus_17	120133	23257	-0.012511	0.9876	0.0983	-0.127236	0.898754	Disease in parents	0.869838
moth_hypten	locus_17	120133	33633	-0.056804	0.9448	0.0867	-0.654931	0.512512	Disease in parents	0.812323
fath_lungca	locus_17	120133	9995	0.10578	1.1116	0.1371	0.771799	0.440233	Disease in parents	0.795351
moth_lungca	locus_17	120133	4817	0.073403	1.0762	0.1935	0.379262	0.704494	Disease in parents	0.84922
fath_none	locus_17	117014	25038	-0.011722	0.9883	0.0952	-0.123085	0.90204	Disease in parents	0.870806
moth_none	locus_17	118230	32473	0.096473	1.1013	0.0867	1.11218	0.266059	Disease in parents	0.736589
fath_parkins	locus_17	120133	2571	0.173918	1.19	0.2579	0.674321	0.500107	Disease in parents	0.812323
moth_parkins	locus_17	120133	1772	0.772979	2.1662	0.2787	2.77359	0.005544	Disease in parents	0.252171
fath_notsay	locus_17	120133	192	-0.734488	0.4798	1.078	-0.68134	0.495657	Disease in parents	0.812323
moth_notsay	locus_17	120133	157	-1.60205	0.2015	1.3987	-1.14538	0.252053	Disease in parents	0.736448
fath_depres	locus_17	120133	3856	-0.248015	0.7803	0.2271	-1.09193	0.274865	Disease in parents	0.73938
moth_depres	locus_17	120133	7170	-0.317212	0.7282	0.1706	-1.85913	0.063008	Disease in parents	0.545396
fath_stroke	locus_17	120133	16260	-0.099183	0.9056	0.1136	-0.872749	0.3828	Disease in parents	0.77661
moth_stroke	locus_17	120133	15918	-0.036188	0.9645	0.1144	-0.316237	0.751822	Disease in parents	0.850791
fath_prostat	locus_17	120133	7777	0.051177	1.0525	0.1554	0.329343	0.741896	Disease in parents	0.850791
fath_life	locus_17	111193	85321	-0.024	0.976	0.04561	-0.526	0.599	Longevity	0.838796
moth_life	locus_17	115180	69913	0.029	1.029	0.05004	0.579	0.563	Longevity	0.833177
fath_4075	locus_17	111193	52084	-0.0181	0.982	0.05835	-0.311	0.756	Longevity	0.851074
fath_75plus	locus_17	53305	36182	-0.0564	0.945	0.07043	-0.801	0.423	Longevity	0.788553
moth_4075	locus_17	115180	32819	-0.0574	0.944	0.07383	-0.778	0.437	Longevity	0.792789
moth_75plus	locus_17	69719	39260	0.0955	1.1	0.0662	1.44	0.149	Longevity	0.677273
off_edu	locus_17	96908	NA	0.00877	NA	0.0836	0.105	0.916	Quantitative Trait	0.872448
off_height	locus_17	119935	NA	0.359	NA	0.2399	1.49	0.135	Quantitative Trait	0.664852
off_weight	locus_17	118083	NA	0.27	NA	0.5509	0.49	0.624	Quantitative Trait	0.841779
off_bmi	locus_17	118064	NA	-0.0313	NA	0.1834	-0.171	0.864	Quantitative Trait	0.865108
off_fatpc	locus_17	118006	NA	-0.12	NA	0.2419	-0.495	0.62	Quantitative Trait	0.841779
off_tdi	locus_17	120133	NA	0.0958	NA	0.1074	0.892	0.372	Quantitative Trait	0.774973
off_sibs	locus_17	118474	NA	-0.0598	NA	0.0667	-0.897	0.37	Quantitative Trait	0.774973
off_menarche	locus_17	61479	NA	-0.0816	NA	0.0861	-0.948	0.343	Quantitative Trait	0.760213
off_menopause	locus_17	36644	NA	0.116	NA	0.3538	0.328	0.743	Quantitative Trait	0.850791
off_canc	locus_18	120121	10239	0.0624	1.064	0.0798	0.782	0.434	Case Control	0.792789
off_smoker	locus_18	117340	11984	-0.0611	0.941	0.0776	-0.787	0.431	Case Control	0.792789
off_ev_sm	locus_18	118681	44253	-0.0276	0.973	0.0479	-0.576	0.565	Case Control	0.83418
off_sex	locus_18	120133	56865	0.0059	1.006	0.0445	0.132	0.895	Case Control	0.869033
off_coll	locus_18	120133	55287	-0.032	0.968	0.0457	-0.701	0.483	Case Control	0.811939
off_moody	locus_18	120132	56206	-0.0444	0.957	0.045	-0.986	0.324	Case Control	0.756799
off_nervy	locus_18	120132	28774	0.0281	1.029	0.0521	0.541	0.589	Case Control	0.836628
off_anxious	locus_18	120132	68594	-0.0144	0.986	0.0448	-0.321	0.748	Case Control	0.850791
off_stroke	locus_18	120133	2408	-0.363	0.695	0.1634	-2.22	0.0263	Disease	0.429885
off_depres	locus_18	120133	7144	-0.19	0.827	0.0957	-1.99	0.0471	Disease	0.488191
off_diabet	locus_18	120133	6174	-0.0546	0.947	0.1019	-0.536	0.592	Disease	0.836628
off_femal	locus_18	120133	133	-1.27	0.282	0.7331	-1.73	0.0838	Disease	0.604186
off_fract	locus_18	120133	2132	0.0528	1.05	0.1709	0.309	0.757	Disease	0.851187
off_heart	locus_18	120133	9073	0.000696	1	0.0858	0.0081	0.994	Disease	0.881372
off_multi	locus_18	120133	439	0.369	1.45	0.358	1.03	0.303	Disease	0.751325
off_perip	locus_18	120133	390	0.0473	1.05	0.3883	0.122	0.903	Disease	0.871145
off_psori	locus_18	120133	1385	0.0658	1.07	0.2072	0.317	0.751	Disease	0.850791
off_renal	locus_18	120133	5763	0.235	1.27	0.103	2.28	0.0224	Disease	0.416077
off_respi	locus_18	120133	22787	-0.0376	0.963	0.0569	-0.661	0.509	Disease	0.812323
off_stres	locus_18	120133	149	1.1	3.01	0.5807	1.9	0.0577	Disease	0.526503
off_none	locus_18	120133	57845	-0.0271	0.973	0.0456	-0.593	0.553	Disease	0.829703
off_depwk	locus_18	38554	20655	-0.0998	0.905	0.0796	-1.25	0.21	Disease	0.715756
fath_alzheim	locus_18	120133	5006	-0.027702	0.9727	0.1115	-0.248509	0.80374	Disease in parents	0.859256
moth_alzheim	locus_18	120133	9426	-0.051524	0.9498	0.0835	-0.616867	0.537322	Disease in parents	0.822618
fath_bow_ca	locus_18	120133	6230	0.189192	1.2083	0.0988	1.91551	0.055428	Disease in parents	0.525245
moth_bow_ca	locus_18	120133	5761	0.02085	1.0211	0.1037	0.201024	0.84068	Disease in parents	0.860911
moth_br_can	locus_18	120133	9067	-0.007149	0.9929	0.084	-0.085122	0.932164	Disease in parents	0.873445
fath_copd	locus_18	120133	12598	-0.021542	0.9787	0.073	-0.295048	0.767957	Disease in parents	0.852486
moth_copd	locus_18	120133	7069	-0.210343	0.8103	0.0962	-2.1868	0.028757	Disease in parents	0.443187
fath_diabet	locus_18	120133	9965	0.037563	1.0383	0.0806	0.466309	0.640995	Disease in parents	0.843329
moth_diabet	locus_18	120133	10468	-0.028332	0.9721	0.0789	-0.358891	0.719676	Disease in parents	0.850748
fath_dunno	locus_18	120133	13275	-0.029653	0.9708	0.0715	-0.414744	0.67833	Disease in parents	0.848036
moth_dunno	locus_18	120133	8323	0.065961	1.0682	0.0879	0.750233	0.453114	Disease in parents	0.801356
fath_heart	locus_18	120133	34623	-0.033056	0.9675	0.0491	-0.67334	0.500731	Disease in parents	0.812323
moth_heart	locus_18	120133	22373	-0.058781	0.9429	0.0576	-1.02082	0.307338	Disease in parents	0.753198
fath_hypten	locus_18	120133	23257	-0.033767	0.9668	0.0568	-0.594271	0.552331	Disease in parents	0.829055
moth_hypten	locus_18	120133	33633	0.019857	1.0201	0.0499	0.398107	0.690552	Disease in parents	0.848948
fath_lungca	locus_18	120133	9995	0.110761	1.1171	0.0801	1.38354	0.1665	Disease in parents	0.69488
moth_lungca	locus_18	120133	4817	0.147502	1.1589	0.1124	1.31207	0.189497	Disease in parents	0.710408
fath_none	locus_18	117014	25038	0.035473	1.0361	0.0549	0.646155	0.518179	Disease in parents	0.813489
moth_none	locus_18	118230	32473	0.004264	1.0043	0.0504	0.08457	0.932604	Disease in parents	0.873445
fath_parkins	locus_18	120133	2571	-0.151894	0.8591	0.1549	-0.980635	0.326773	Disease in parents	0.757883
moth_parkins	locus_18	120133	1772	-0.130674	0.8775	0.1854	-0.704781	0.480946	Disease in parents	0.811431
fath_notsay	locus_18	120133	192	-0.588108	0.5554	0.5801	-1.01386	0.310649	Disease in parents	0.75577
moth_notsay	locus_18	120133	157	-0.656624	0.5186	0.6519	-1.0073	0.313791	Disease in parents	0.756639
fath_depres	locus_18	120133	3856	-0.052687	0.9487	0.1265	-0.416637	0.676944	Disease in parents	0.847997
moth_depres	locus_18	120133	7170	-0.130247	0.8779	0.0947	-1.37547	0.168985	Disease in parents	0.695894
fath_stroke	locus_18	120133	16260	0.034742	1.0354	0.0647	0.536772	0.591425	Disease in parents	0.836628
moth_stroke	locus_18	120133	15918	-0.048136	0.953	0.066	-0.729406	0.465754	Disease in parents	0.80551
fath_prostat	locus_18	120133	7777	-0.215436	0.8062	0.0914	-2.35638	0.018454	Disease in parents	0.387635
fath_life	locus_18	111193	85321	0.00937	1.009	0.02641	0.355	0.723	Longevity	0.850791
moth_life	locus_18	115180	69913	0.0331	1.034	0.029	1.14	0.254	Longevity	0.736448
fath_4075	locus_18	111193	52084	0.03	1.03	0.0337	0.89	0.373	Longevity	0.774973
fath_75plus	locus_18	53305	36182	-0.00839	0.992	0.04072	-0.206	0.837	Longevity	0.860911
moth_4075	locus_18	115180	32819	0.103	1.109	0.04211	2.45	0.0144	Longevity	0.362848
moth_75plus	locus_18	69719	39260	-0.0234	0.977	0.03886	-0.602	0.547	Longevity	0.826736
off_edu	locus_18	96908	NA	-0.0147	NA	0.0484	-0.303	0.762	Quantitative Trait	0.852486
off_height	locus_18	119935	NA	0.0111	NA	0.1386	0.0799	0.936	Quantitative Trait	0.873445
off_weight	locus_18	118083	NA	0.401	NA	0.3178	1.26	0.207	Quantitative Trait	0.714082
off_bmi	locus_18	118064	NA	0.118	NA	0.1058	1.11	0.267	Quantitative Trait	0.736589
off_fatpc	locus_18	118006	NA	-0.0937	NA	0.1395	-0.671	0.502	Quantitative Trait	0.812323
off_tdi	locus_18	120133	NA	0.0118	NA	0.062	0.19	0.849	Quantitative Trait	0.864116
off_sibs	locus_18	118474	NA	-0.0363	NA	0.0385	-0.943	0.346	Quantitative Trait	0.761808
off_menarche	locus_18	61479	NA	0.0516	NA	0.0499	1.03	0.301	Quantitative Trait	0.750991
off_menopause	locus_18	36644	NA	0.077	NA	0.2038	0.378	0.706	Quantitative Trait	0.849514
off_canc	locus_19	120121	10239	0.0761	1.079	0.105	0.721	0.471	Case Control	0.808498
off_smoker	locus_19	117340	11984	-0.0715	0.931	0.102	-0.699	0.484	Case Control	0.812323
off_ev_sm	locus_19	118681	44253	-0.000966	0.999	0.0633	-0.0153	0.988	Case Control	0.881274
off_sex	locus_19	120133	56865	0.049	1.05	0.0588	0.833	0.405	Case Control	0.787812
off_coll	locus_19	120133	55287	0.105	1.11	0.0603	1.74	0.0824	Case Control	0.602776
off_moody	locus_19	120132	56206	-0.0517	0.95	0.0594	-0.87	0.384	Case Control	0.77661
off_nervy	locus_19	120132	28774	0.0792	1.082	0.0686	1.15	0.249	Case Control	0.736448
off_anxious	locus_19	120132	68594	-0.0286	0.972	0.0592	-0.484	0.628	Case Control	0.841779
off_stroke	locus_19	120133	2408	0.134	1.14	0.2082	0.645	0.519	Disease	0.813653
off_depres	locus_19	120133	7144	0.133	1.14	0.1236	1.08	0.281	Disease	0.74249
off_diabet	locus_19	120133	6174	0.214	1.24	0.1325	1.62	0.106	Disease	0.636993
off_femal	locus_19	120133	133	-1.02	0.359	0.9447	-1.08	0.278	Disease	0.73938
off_fract	locus_19	120133	2132	0.19	1.21	0.2251	0.846	0.398	Disease	0.783353
off_heart	locus_19	120133	9073	-0.00402	0.996	0.1134	-0.0354	0.972	Disease	0.879856
off_multi	locus_19	120133	439	0.038	1.04	0.4844	0.0785	0.937	Disease	0.873661
off_perip	locus_19	120133	390	0.738	2.09	0.4913	1.5	0.133	Disease	0.664852
off_psori	locus_19	120133	1385	0.158	1.17	0.2718	0.583	0.56	Disease	0.832074
off_renal	locus_19	120133	5763	0.0364	1.04	0.1381	0.264	0.792	Disease	0.857433
off_respi	locus_19	120133	22787	0.17	1.19	0.0745	2.28	0.0224	Disease	0.416077
off_stres	locus_19	120133	149	0.675	1.96	0.7991	0.845	0.398	Disease	0.783353
off_none	locus_19	120133	57845	-0.144	0.866	0.0603	-2.39	0.0167	Disease	0.382371
off_depwk	locus_19	38554	20655	0.181	1.2	0.1057	1.71	0.0867	Disease	0.604186
fath_alzheim	locus_19	120133	5006	0.070016	1.0725	0.1461	0.479196	0.631799	Disease in parents	0.84181
moth_alzheim	locus_19	120133	9426	-0.032991	0.9675	0.11	-0.29987	0.764277	Disease in parents	0.852486
fath_bow_ca	locus_19	120133	6230	0.100547	1.1058	0.1311	0.767045	0.443055	Disease in parents	0.797152
moth_bow_ca	locus_19	120133	5761	0.172211	1.1879	0.1355	1.27135	0.203605	Disease in parents	0.714082
moth_br_can	locus_19	120133	9067	0.178584	1.1955	0.1096	1.62947	0.103214	Disease in parents	0.630875
fath_copd	locus_19	120133	12598	-0.083315	0.9201	0.0965	-0.863718	0.387743	Disease in parents	0.778943
moth_copd	locus_19	120133	7069	0.007761	1.0078	0.1246	0.06228	0.95034	Disease in parents	0.877026
fath_diabet	locus_19	120133	9965	-0.029175	0.9712	0.1066	-0.273748	0.784278	Disease in parents	0.856091
moth_diabet	locus_19	120133	10468	0.047493	1.0486	0.1035	0.458694	0.646454	Disease in parents	0.845217
fath_dunno	locus_19	120133	13275	-0.134246	0.8744	0.0948	-1.41585	0.15682	Disease in parents	0.685837
moth_dunno	locus_19	120133	8323	-0.186413	0.8299	0.1177	-1.58447	0.113087	Disease in parents	0.648502
fath_heart	locus_19	120133	34623	-0.004628	0.9954	0.0646	-0.071614	0.942909	Disease in parents	0.874516
moth_heart	locus_19	120133	22373	0.100741	1.106	0.0753	1.33722	0.181149	Disease in parents	0.70502
fath_hypten	locus_19	120133	23257	-0.116018	0.8905	0.0751	-1.5454	0.12225	Disease in parents	0.656423
moth_hypten	locus_19	120133	33633	-0.039224	0.9615	0.0659	-0.595589	0.55145	Disease in parents	0.828701
fath_lungca	locus_19	120133	9995	-0.067273	0.9349	0.1066	-0.631084	0.527985	Disease in parents	0.817347
moth_lungca	locus_19	120133	4817	0.014311	1.0144	0.1495	0.095719	0.923744	Disease in parents	0.872448
fath_none	locus_19	117014	25038	0.01768	1.0178	0.0724	0.244102	0.807152	Disease in parents	0.859256
moth_none	locus_19	118230	32473	-0.00237	0.9976	0.0665	-0.035624	0.971582	Disease in parents	0.879856
fath_parkins	locus_19	120133	2571	-0.010995	0.9891	0.2021	-0.054395	0.956621	Disease in parents	0.877861
moth_parkins	locus_19	120133	1772	0.126324	1.1346	0.2408	0.524678	0.599807	Disease in parents	0.839719
fath_notsay	locus_19	120133	192	-0.169041	0.8445	0.7414	-0.22801	0.819639	Disease in parents	0.860512
moth_notsay	locus_19	120133	157	-0.30246	0.739	0.8296	-0.364566	0.715435	Disease in parents	0.850748
fath_depres	locus_19	120133	3856	-0.385282	0.6803	0.1701	-2.26443	0.023548	Disease in parents	0.420482
moth_depres	locus_19	120133	7170	0.014044	1.0141	0.1236	0.113657	0.909509	Disease in parents	0.872448
fath_stroke	locus_19	120133	16260	-0.083071	0.9203	0.0859	-0.967519	0.333285	Disease in parents	0.760213
moth_stroke	locus_19	120133	15918	-0.133701	0.8749	0.0874	-1.52965	0.126103	Disease in parents	0.663628
fath_prostat	locus_19	120133	7777	0.106902	1.1128	0.1182	0.904763	0.365591	Disease in parents	0.772014
fath_life	locus_19	111193	85321	0.05	1.051	0.03462	1.44	0.148	Longevity	0.677273
moth_life	locus_19	115180	69913	-0.0381	0.963	0.03838	-0.992	0.321	Longevity	0.756639
fath_4075	locus_19	111193	52084	0.171	1.187	0.04409	3.89	0.000102	Longevity	0.0222765
fath_75plus	locus_19	53305	36182	-0.112	0.894	0.05358	-2.09	0.037	Longevity	0.466075
moth_4075	locus_19	115180	32819	-0.0126	0.987	0.05605	-0.225	0.822	Longevity	0.860911
moth_75plus	locus_19	69719	39260	-0.0561	0.945	0.0512	-1.1	0.273	Longevity	0.73938
off_edu	locus_19	96908	NA	0.0826	NA	0.0638	1.29	0.196	Quantitative Trait	0.714082
off_height	locus_19	119935	NA	0.601	NA	0.183	3.28	0.00103	Quantitative Trait	0.100839
off_weight	locus_19	118083	NA	0.72	NA	0.4198	1.71	0.0865	Quantitative Trait	0.604186
off_bmi	locus_19	118064	NA	0.0763	NA	0.1398	0.546	0.585	Quantitative Trait	0.836628
off_fatpc	locus_19	118006	NA	0.211	NA	0.1843	1.15	0.252	Quantitative Trait	0.736448
off_tdi	locus_19	120133	NA	-0.247	NA	0.0819	-3.02	0.00254	Quantitative Trait	0.185584
off_sibs	locus_19	118474	NA	-0.0171	NA	0.0509	-0.336	0.737	Quantitative Trait	0.850791
off_menarche	locus_19	61479	NA	-0.0367	NA	0.0658	-0.558	0.577	Quantitative Trait	0.836093
off_menopause	locus_19	36644	NA	0.223	NA	0.2703	0.827	0.409	Quantitative Trait	0.788553
off_canc	locus_2	120121	10239	0.0321	1.033	0.0591	0.543	0.587	Case Control	0.836628
off_smoker	locus_2	117340	11984	-0.0071	0.993	0.0567	-0.125	0.9	Case Control	0.870464
off_ev_sm	locus_2	118681	44253	0.0671	1.069	0.0353	1.9	0.0573	Case Control	0.526503
off_sex	locus_2	120133	56865	0.0429	1.044	0.0328	1.31	0.19	Case Control	0.710408
off_coll	locus_2	120133	55287	-0.000193	1	0.0336	-0.00575	0.995	Case Control	0.881882
off_moody	locus_2	120132	56206	-0.000947	0.999	0.0331	-0.0286	0.977	Case Control	0.879956
off_nervy	locus_2	120132	28774	0.0277	1.028	0.0384	0.721	0.471	Case Control	0.808498
off_anxious	locus_2	120132	68594	0.00201	1.002	0.033	0.061	0.951	Case Control	0.877065
off_stroke	locus_2	120133	2408	-0.0536	0.948	0.1167	-0.459	0.646	Disease	0.844818
off_depres	locus_2	120133	7144	0.0344	1.03	0.0695	0.494	0.621	Disease	0.841779
off_diabet	locus_2	120133	6174	-0.0977	0.907	0.0743	-1.31	0.189	Disease	0.709791
off_femal	locus_2	120133	133	-0.234	0.792	0.4826	-0.484	0.628	Disease	0.841779
off_fract	locus_2	120133	2132	0.143	1.15	0.1279	1.12	0.262	Disease	0.736589
off_heart	locus_2	120133	9073	0.0639	1.07	0.0635	1.01	0.314	Disease	0.756639
off_multi	locus_2	120133	439	0.282	1.33	0.2764	1.02	0.308	Disease	0.753198
off_perip	locus_2	120133	390	0.0676	1.07	0.2879	0.235	0.814	Disease	0.860512
off_psori	locus_2	120133	1385	-0.122	0.885	0.1517	-0.807	0.42	Disease	0.788553
off_renal	locus_2	120133	5763	-0.0907	0.913	0.0767	-1.18	0.237	Disease	0.731393
off_respi	locus_2	120133	22787	-0.0669	0.935	0.0416	-1.61	0.108	Disease	0.639478
off_stres	locus_2	120133	149	0.34	1.41	0.4738	0.718	0.473	Disease	0.809234
off_none	locus_2	120133	57845	0.0226	1.02	0.0335	0.674	0.5	Disease	0.812323
off_depwk	locus_2	38554	20655	-0.0884	0.915	0.0588	-1.5	0.133	Disease	0.664852
fath_alzheim	locus_2	120133	5006	-0.00237	0.9976	0.0819	-0.029	0.976885	Disease in parents	0.879956
moth_alzheim	locus_2	120133	9426	-0.037	0.9637	0.0612	-0.605	0.545354	Disease in parents	0.826668
fath_bow_ca	locus_2	120133	6230	0.0597	1.0615	0.0739	0.807	0.4194	Disease in parents	0.788553
moth_bow_ca	locus_2	120133	5761	0.133	1.1424	0.0771	1.73	0.084211	Disease in parents	0.604186
moth_br_can	locus_2	120133	9067	0.0747	1.0776	0.062	1.21	0.228153	Disease in parents	0.725786
fath_copd	locus_2	120133	12598	0.046	1.0471	0.0537	0.857	0.391641	Disease in parents	0.780001
moth_copd	locus_2	120133	7069	0.00386	1.0039	0.0696	0.0554	0.955797	Disease in parents	0.877685
fath_diabet	locus_2	120133	9965	-0.0729	0.9297	0.059	-1.23	0.217139	Disease in parents	0.716778
moth_diabet	locus_2	120133	10468	-0.0579	0.9438	0.0577	-1	0.315448	Disease in parents	0.756639
fath_dunno	locus_2	120133	13275	0.0393	1.0401	0.0526	0.748	0.454469	Disease in parents	0.801685
moth_dunno	locus_2	120133	8323	0.0523	1.0537	0.0652	0.803	0.421972	Disease in parents	0.788553
fath_heart	locus_2	120133	34623	0.0155	1.0156	0.0361	0.429	0.667795	Disease in parents	0.846537
moth_heart	locus_2	120133	22373	-0.0271	0.9732	0.0422	-0.643	0.519949	Disease in parents	0.814771
fath_hypten	locus_2	120133	23257	-0.0271	0.9733	0.0416	-0.65	0.515655	Disease in parents	0.812762
moth_hypten	locus_2	120133	33633	-0.00291	0.9971	0.0367	-0.0794	0.936728	Disease in parents	0.873661
fath_lungca	locus_2	120133	9995	0.0662	1.0684	0.0595	1.11	0.266072	Disease in parents	0.736589
moth_lungca	locus_2	120133	4817	-0.0422	0.9587	0.0832	-0.508	0.611734	Disease in parents	0.839814
fath_none	locus_2	117014	25038	-0.0458	0.9553	0.0403	-1.13	0.256679	Disease in parents	0.736448
moth_none	locus_2	118230	32473	0.0172	1.0174	0.0371	0.464	0.64281	Disease in parents	0.844147
fath_parkins	locus_2	120133	2571	0.163	1.1772	0.1139	1.43	0.15188	Disease in parents	0.679076
moth_parkins	locus_2	120133	1772	0.0856	1.0894	0.1363	0.629	0.529645	Disease in parents	0.817347
fath_notsay	locus_2	120133	192	0.11	1.1166	0.4126	0.267	0.789246	Disease in parents	0.857433
moth_notsay	locus_2	120133	157	-0.145	0.8646	0.4469	-0.326	0.744785	Disease in parents	0.850791
fath_depres	locus_2	120133	3856	0.0883	1.0924	0.0931	0.949	0.34271	Disease in parents	0.760213
moth_depres	locus_2	120133	7170	-0.0568	0.9447	0.0687	-0.827	0.408077	Disease in parents	0.788553
fath_stroke	locus_2	120133	16260	0.0418	1.0427	0.0478	0.875	0.381555	Disease in parents	0.77661
moth_stroke	locus_2	120133	15918	-0.0263	0.974	0.0484	-0.544	0.586437	Disease in parents	0.836628
fath_prostat	locus_2	120133	7777	0.014	1.0141	0.0663	0.212	0.832473	Disease in parents	0.860911
fath_life	locus_2	111193	85321	0.0106	1.011	0.01938	0.545	0.586	Longevity	0.836628
moth_life	locus_2	115180	69913	-0.00936	0.991	0.02142	-0.437	0.662	Longevity	0.846537
fath_4075	locus_2	111193	52084	-0.0258	0.975	0.02475	-1.04	0.297	Longevity	0.750991
fath_75plus	locus_2	53305	36182	0.0773	1.08	0.0299	2.59	0.00974	Longevity	0.309612
moth_4075	locus_2	115180	32819	0.00254	1.003	0.03124	0.0813	0.935	Longevity	0.873445
moth_75plus	locus_2	69719	39260	-0.0123	0.988	0.02863	-0.43	0.668	Longevity	0.846537
off_edu	locus_2	96908	NA	-0.024	NA	0.0356	-0.674	0.5	Quantitative Trait	0.812323
off_height	locus_2	119935	NA	-0.014	NA	0.1019	-0.138	0.89	Quantitative Trait	0.868267
off_weight	locus_2	118083	NA	-0.233	NA	0.2338	-0.997	0.319	Quantitative Trait	0.756639
off_bmi	locus_2	118064	NA	-0.0809	NA	0.0779	-1.04	0.299	Quantitative Trait	0.750991
off_fatpc	locus_2	118006	NA	-0.163	NA	0.1026	-1.59	0.112	Quantitative Trait	0.64763
off_tdi	locus_2	120133	NA	0.0517	NA	0.0456	1.13	0.257	Quantitative Trait	0.736448
off_sibs	locus_2	118474	NA	-0.0218	NA	0.0283	-0.77	0.442	Quantitative Trait	0.796263
off_menarche	locus_2	61479	NA	-0.0261	NA	0.0366	-0.713	0.476	Quantitative Trait	0.809247
off_menopause	locus_2	36644	NA	0.0474	NA	0.1507	0.315	0.753	Quantitative Trait	0.850791
off_canc	locus_20	120121	10239	-0.173	0.841	0.16	-1.08	0.28	Case Control	0.741573
off_smoker	locus_20	117340	11984	0.133	1.143	0.156	0.854	0.393	Case Control	0.780001
off_ev_sm	locus_20	118681	44253	0.0366	1.037	0.0965	0.379	0.705	Case Control	0.84922
off_sex	locus_20	120133	56865	0.00446	1.004	0.0895	0.0498	0.96	Case Control	0.878413
off_coll	locus_20	120133	55287	-0.0464	0.955	0.0919	-0.505	0.614	Case Control	0.839814
off_moody	locus_20	120132	56206	-0.0506	0.951	0.0904	-0.56	0.575	Case Control	0.836093
off_nervy	locus_20	120132	28774	0.0407	1.042	0.105	0.388	0.698	Case Control	0.84922
off_anxious	locus_20	120132	68594	-0.0176	0.983	0.0901	-0.196	0.845	Case Control	0.862673
off_stroke	locus_20	120133	2408	-0.154	0.857	0.3173	-0.485	0.627	Disease	0.841779
off_depres	locus_20	120133	7144	0.216	1.24	0.1919	1.13	0.26	Disease	0.736589
off_diabet	locus_20	120133	6174	-0.0353	0.965	0.2039	-0.173	0.862	Disease	0.865108
off_femal	locus_20	120133	133	-0.581	0.559	1.2915	-0.45	0.653	Disease	0.846537
off_fract	locus_20	120133	2132	0.344	1.41	0.3499	0.983	0.326	Disease	0.75777
off_heart	locus_20	120133	9073	0.25	1.28	0.1747	1.43	0.153	Disease	0.680332
off_multi	locus_20	120133	439	1.04	2.82	0.7844	1.32	0.187	Disease	0.709791
off_perip	locus_20	120133	390	2.92	18.6	0.9359	3.12	0.00179	Disease	0.156372
off_psori	locus_20	120133	1385	0.389	1.48	0.4269	0.911	0.362	Disease	0.770707
off_renal	locus_20	120133	5763	-0.332	0.718	0.2071	-1.6	0.109	Disease	0.64006
off_respi	locus_20	120133	22787	0.053	1.05	0.1144	0.463	0.643	Disease	0.844147
off_stres	locus_20	120133	149	0.481	1.62	1.2987	0.37	0.711	Disease	0.850748
off_none	locus_20	120133	57845	-0.0506	0.951	0.0917	-0.552	0.581	Disease	0.836628
off_depwk	locus_20	38554	20655	0.302	1.35	0.1596	1.89	0.0585	Disease	0.526503
fath_alzheim	locus_20	120133	5006	0.216746	1.242	0.226	0.959033	0.337542	Disease in parents	0.760213
moth_alzheim	locus_20	120133	9426	0.092017	1.0964	0.168	0.547585	0.583977	Disease in parents	0.836628
fath_bow_ca	locus_20	120133	6230	0.057451	1.0591	0.2015	0.285183	0.775504	Disease in parents	0.852486
moth_bow_ca	locus_20	120133	5761	0.132667	1.1419	0.2103	0.630703	0.528235	Disease in parents	0.817347
moth_br_can	locus_20	120133	9067	0.252477	1.2872	0.171	1.47671	0.139753	Disease in parents	0.67313
fath_copd	locus_20	120133	12598	0.047923	1.0491	0.1467	0.326628	0.743949	Disease in parents	0.850791
moth_copd	locus_20	120133	7069	-0.078511	0.9245	0.1892	-0.414984	0.678154	Disease in parents	0.848003
fath_diabet	locus_20	120133	9965	0.046918	1.048	0.1625	0.288636	0.77286	Disease in parents	0.852486
moth_diabet	locus_20	120133	10468	-0.13822	0.8709	0.1572	-0.879204	0.37929	Disease in parents	0.77661
fath_dunno	locus_20	120133	13275	0.046805	1.0479	0.1436	0.325899	0.744501	Disease in parents	0.850791
moth_dunno	locus_20	120133	8323	-0.031166	0.9693	0.177	-0.176099	0.860216	Disease in parents	0.865108
fath_heart	locus_20	120133	34623	-0.016058	0.9841	0.0985	-0.163079	0.870457	Disease in parents	0.865108
moth_heart	locus_20	120133	22373	-0.075464	0.9273	0.115	-0.656127	0.511742	Disease in parents	0.812323
fath_hypten	locus_20	120133	23257	-0.147863	0.8625	0.1133	-1.30514	0.191846	Disease in parents	0.713041
moth_hypten	locus_20	120133	33633	-0.089508	0.9144	0.1	-0.894892	0.370845	Disease in parents	0.774973
fath_lungca	locus_20	120133	9995	-0.02343	0.9768	0.1615	-0.145078	0.884649	Disease in parents	0.867264
moth_lungca	locus_20	120133	4817	-0.127928	0.8799	0.226	-0.566119	0.571313	Disease in parents	0.835248
fath_none	locus_20	117014	25038	-0.056398	0.9452	0.1102	-0.511646	0.608899	Disease in parents	0.839814
moth_none	locus_20	118230	32473	-0.024727	0.9756	0.1012	-0.244319	0.806984	Disease in parents	0.859256
fath_parkins	locus_20	120133	2571	0.293631	1.3413	0.3132	0.937647	0.348426	Disease in parents	0.762793
moth_parkins	locus_20	120133	1772	-0.280076	0.7557	0.3642	-0.769123	0.441821	Disease in parents	0.796263
fath_notsay	locus_20	120133	192	0.981086	2.6674	1.1846	0.828172	0.407573	Disease in parents	0.788553
moth_notsay	locus_20	120133	157	1.7335	5.6604	1.371	1.26436	0.206099	Disease in parents	0.714082
fath_depres	locus_20	120133	3856	0.139417	1.1496	0.2548	0.547061	0.584337	Disease in parents	0.836628
moth_depres	locus_20	120133	7170	-0.005753	0.9943	0.1883	-0.03055	0.975628	Disease in parents	0.879956
fath_stroke	locus_20	120133	16260	-0.060362	0.9414	0.1301	-0.464061	0.642604	Disease in parents	0.844147
moth_stroke	locus_20	120133	15918	-0.0516	0.9497	0.1321	-0.390568	0.696116	Disease in parents	0.848948
fath_prostat	locus_20	120133	7777	-0.040871	0.96	0.1808	-0.22602	0.821186	Disease in parents	0.860802
fath_life	locus_20	111193	85321	-0.0278	0.973	0.05273	-0.527	0.598	Longevity	0.838019
moth_life	locus_20	115180	69913	-0.0273	0.973	0.05868	-0.466	0.641	Longevity	0.843329
fath_4075	locus_20	111193	52084	-0.0611	0.941	0.06744	-0.906	0.365	Longevity	0.77134
fath_75plus	locus_20	53305	36182	0.0405	1.041	0.08118	0.499	0.618	Longevity	0.841474
moth_4075	locus_20	115180	32819	-0.037	0.964	0.08512	-0.434	0.664	Longevity	0.846537
moth_75plus	locus_20	69719	39260	-0.0193	0.981	0.07867	-0.246	0.806	Longevity	0.859256
off_edu	locus_20	96908	NA	-0.00565	NA	0.0972	-0.0582	0.954	Quantitative Trait	0.877685
off_height	locus_20	119935	NA	-0.198	NA	0.2786	-0.712	0.476	Quantitative Trait	0.809247
off_weight	locus_20	118083	NA	-0.854	NA	0.6389	-1.34	0.181	Quantitative Trait	0.70502
off_bmi	locus_20	118064	NA	-0.257	NA	0.2127	-1.21	0.227	Quantitative Trait	0.724589
off_fatpc	locus_20	118006	NA	-0.111	NA	0.2805	-0.396	0.692	Quantitative Trait	0.848948
off_tdi	locus_20	120133	NA	0.174	NA	0.1247	1.4	0.163	Quantitative Trait	0.692291
off_sibs	locus_20	118474	NA	-0.075	NA	0.0773	-0.97	0.332	Quantitative Trait	0.759857
off_menarche	locus_20	61479	NA	0.0429	NA	0.1003	0.428	0.669	Quantitative Trait	0.846537
off_menopause	locus_20	36644	NA	0.161	NA	0.4158	0.387	0.699	Quantitative Trait	0.84922
off_canc	locus_21	120121	10239	-0.0166	0.984	0.0641	-0.259	0.796	Case Control	0.857453
off_smoker	locus_21	117340	11984	-0.0404	0.96	0.0617	-0.655	0.512	Case Control	0.812323
off_ev_sm	locus_21	118681	44253	-0.0299	0.971	0.0383	-0.781	0.435	Case Control	0.792789
off_sex	locus_21	120133	56865	0.0451	1.046	0.0356	1.27	0.205	Case Control	0.714082
off_coll	locus_21	120133	55287	0.0319	1.032	0.0365	0.873	0.383	Case Control	0.77661
off_moody	locus_21	120132	56206	-0.0399	0.961	0.0359	-1.11	0.267	Case Control	0.736589
off_nervy	locus_21	120132	28774	0.0695	1.072	0.0416	1.67	0.0946	Case Control	0.617437
off_anxious	locus_21	120132	68594	0.0152	1.015	0.0358	0.425	0.671	Case Control	0.846537
off_stroke	locus_21	120133	2408	0.132	1.14	0.1264	1.04	0.298	Disease	0.750991
off_depres	locus_21	120133	7144	0.095	1.1	0.0752	1.26	0.206	Disease	0.714082
off_diabet	locus_21	120133	6174	-0.00334	0.997	0.0811	-0.0412	0.967	Disease	0.878693
off_femal	locus_21	120133	133	-0.353	0.703	0.5402	-0.653	0.514	Disease	0.812323
off_fract	locus_21	120133	2132	0.155	1.17	0.137	1.13	0.257	Disease	0.736448
off_heart	locus_21	120133	9073	0.0742	1.08	0.0685	1.08	0.279	Disease	0.741345
off_multi	locus_21	120133	439	-0.0976	0.907	0.2947	-0.331	0.741	Disease	0.850791
off_perip	locus_21	120133	390	0.159	1.17	0.31	0.512	0.609	Disease	0.839814
off_psori	locus_21	120133	1385	-0.19	0.827	0.167	-1.14	0.254	Disease	0.736448
off_renal	locus_21	120133	5763	0.125	1.13	0.0835	1.49	0.135	Disease	0.664852
off_respi	locus_21	120133	22787	0.0393	1.04	0.0453	0.867	0.386	Disease	0.777246
off_stres	locus_21	120133	149	0.354	1.42	0.5008	0.706	0.48	Disease	0.811133
off_none	locus_21	120133	57845	-0.0843	0.919	0.0365	-2.31	0.0209	Disease	0.398245
off_depwk	locus_21	38554	20655	0.213	1.24	0.0639	3.33	0.000857	Disease	0.0884787
fath_alzheim	locus_21	120133	5006	0.042268	1.0432	0.0888	0.476089	0.634011	Disease in parents	0.84181
moth_alzheim	locus_21	120133	9426	-0.019131	0.9811	0.0666	-0.287331	0.773859	Disease in parents	0.852486
fath_bow_ca	locus_21	120133	6230	-0.035657	0.965	0.0799	-0.446025	0.655579	Disease in parents	0.846537
moth_bow_ca	locus_21	120133	5761	0.039348	1.0401	0.0829	0.474849	0.634895	Disease in parents	0.84181
moth_br_can	locus_21	120133	9067	-0.023334	0.9769	0.0671	-0.347515	0.728205	Disease in parents	0.850791
fath_copd	locus_21	120133	12598	-0.058611	0.9431	0.0583	-1.00617	0.314334	Disease in parents	0.756639
moth_copd	locus_21	120133	7069	-0.011002	0.9891	0.0755	-0.145778	0.884097	Disease in parents	0.867264
fath_diabet	locus_21	120133	9965	0.040862	1.0417	0.0644	0.634251	0.525917	Disease in parents	0.817347
moth_diabet	locus_21	120133	10468	0.084765	1.0885	0.0627	1.3511	0.176662	Disease in parents	0.701904
fath_dunno	locus_21	120133	13275	-0.038543	0.9622	0.057	-0.676547	0.498693	Disease in parents	0.812323
moth_dunno	locus_21	120133	8323	-0.051408	0.9499	0.0705	-0.72938	0.465769	Disease in parents	0.80551
fath_heart	locus_21	120133	34623	-0.00629	0.9937	0.0392	-0.160636	0.87238	Disease in parents	0.865117
moth_heart	locus_21	120133	22373	0.040446	1.0413	0.0458	0.883465	0.376985	Disease in parents	0.77661
fath_hypten	locus_21	120133	23257	-0.082283	0.921	0.0454	-1.8142	0.069647	Disease in parents	0.567833
moth_hypten	locus_21	120133	33633	-0.036141	0.9645	0.0399	-0.906466	0.364689	Disease in parents	0.77134
fath_lungca	locus_21	120133	9995	-0.095116	0.9093	0.0644	-1.4763	0.139862	Disease in parents	0.67313
moth_lungca	locus_21	120133	4817	0.005383	1.0054	0.0904	0.059578	0.952492	Disease in parents	0.877301
fath_none	locus_21	117014	25038	0.056175	1.0578	0.0439	1.28038	0.200411	Disease in parents	0.714082
moth_none	locus_21	118230	32473	0.033751	1.0343	0.0403	0.838088	0.401981	Disease in parents	0.784968
fath_parkins	locus_21	120133	2571	0.026016	1.0264	0.1223	0.212673	0.831582	Disease in parents	0.860911
moth_parkins	locus_21	120133	1772	0.124975	1.1331	0.1465	0.85296	0.393681	Disease in parents	0.780077
fath_notsay	locus_21	120133	192	-0.055467	0.946	0.4435	-0.125073	0.900465	Disease in parents	0.870617
moth_notsay	locus_21	120133	157	-0.197593	0.8207	0.4923	-0.401393	0.688131	Disease in parents	0.848948
fath_depres	locus_21	120133	3856	0.108984	1.1151	0.1003	1.0864	0.277301	Disease in parents	0.73938
moth_depres	locus_21	120133	7170	-0.002004	0.998	0.0749	-0.026758	0.978653	Disease in parents	0.880404
fath_stroke	locus_21	120133	16260	-0.0055	0.9945	0.0518	-0.106119	0.915488	Disease in parents	0.872448
moth_stroke	locus_21	120133	15918	-0.047287	0.9538	0.0527	-0.897902	0.369238	Disease in parents	0.774973
fath_prostat	locus_21	120133	7777	0.033952	1.0345	0.072	0.471524	0.637266	Disease in parents	0.842516
fath_life	locus_21	111193	85321	0.00375	1.004	0.02101	0.179	0.858	Longevity	0.865108
moth_life	locus_21	115180	69913	0.00779	1.008	0.02318	0.336	0.737	Longevity	0.850791
fath_4075	locus_21	111193	52084	0.0147	1.015	0.02688	0.547	0.585	Longevity	0.836628
fath_75plus	locus_21	53305	36182	-0.0354	0.965	0.03232	-1.1	0.273	Longevity	0.73938
moth_4075	locus_21	115180	32819	0.0538	1.055	0.0338	1.59	0.111	Longevity	0.646456
moth_75plus	locus_21	69719	39260	-0.0275	0.973	0.03095	-0.89	0.374	Longevity	0.775354
off_edu	locus_21	96908	NA	0.00816	NA	0.0387	0.211	0.833	Quantitative Trait	0.860911
off_height	locus_21	119935	NA	0.272	NA	0.1108	2.45	0.0142	Quantitative Trait	0.36158
off_weight	locus_21	118083	NA	0.241	NA	0.2541	0.948	0.343	Quantitative Trait	0.760213
off_bmi	locus_21	118064	NA	0.0157	NA	0.0846	0.186	0.852	Quantitative Trait	0.86438
off_fatpc	locus_21	118006	NA	0.0426	NA	0.1116	0.382	0.702	Quantitative Trait	0.84922
off_tdi	locus_21	120133	NA	-0.00382	NA	0.0496	-0.077	0.939	Quantitative Trait	0.874161
off_sibs	locus_21	118474	NA	-0.0293	NA	0.0308	-0.952	0.341	Quantitative Trait	0.760213
off_menarche	locus_21	61479	NA	0.152	NA	0.0398	3.8	0.000142	Quantitative Trait	0.0251976
off_menopause	locus_21	36644	NA	-0.313	NA	0.1636	-1.91	0.0558	Quantitative Trait	0.525627
off_canc	locus_22	120121	10239	-0.0872	0.917	0.139	-0.628	0.53	Case Control	0.817347
off_smoker	locus_22	117340	11984	0.201	1.223	0.133	1.51	0.131	Case Control	0.664852
off_ev_sm	locus_22	118681	44253	0.0675	1.07	0.083	0.813	0.416	Case Control	0.788553
off_sex	locus_22	120133	56865	0.00319	1.003	0.0771	0.0413	0.967	Case Control	0.878693
off_coll	locus_22	120133	55287	-0.238	0.788	0.0791	-3	0.00267	Case Control	0.185584
off_moody	locus_22	120132	56206	0.112	1.118	0.0779	1.43	0.152	Case Control	0.679076
off_nervy	locus_22	120132	28774	-0.0868	0.917	0.0903	-0.961	0.337	Case Control	0.760213
off_anxious	locus_22	120132	68594	0.00496	1.005	0.0776	0.0639	0.949	Case Control	0.876502
off_stroke	locus_22	120133	2408	0.823	2.28	0.2734	3.01	0.00261	Disease	0.185584
off_depres	locus_22	120133	7144	-0.0974	0.907	0.1635	-0.596	0.551	Disease	0.828371
off_diabet	locus_22	120133	6174	0.425	1.53	0.1752	2.43	0.0152	Disease	0.362848
off_femal	locus_22	120133	133	-0.966	0.381	1.1682	-0.827	0.408	Disease	0.788553
off_fract	locus_22	120133	2132	-0.492	0.612	0.3	-1.64	0.101	Disease	0.62954
off_heart	locus_22	120133	9073	0.136	1.15	0.1486	0.913	0.361	Disease	0.770426
off_multi	locus_22	120133	439	0.334	1.4	0.6342	0.526	0.599	Disease	0.838796
off_perip	locus_22	120133	390	-0.289	0.749	0.6774	-0.427	0.67	Disease	0.846537
off_psori	locus_22	120133	1385	-0.372	0.69	0.3613	-1.03	0.304	Disease	0.752162
off_renal	locus_22	120133	5763	0.231	1.26	0.1813	1.27	0.203	Disease	0.714082
off_respi	locus_22	120133	22787	-0.0414	0.959	0.0983	-0.421	0.674	Disease	0.846537
off_stres	locus_22	120133	149	0.14	1.15	1.0933	0.128	0.898	Disease	0.869567
off_none	locus_22	120133	57845	-0.0983	0.906	0.079	-1.24	0.213	Disease	0.716778
off_depwk	locus_22	38554	20655	-0.0239	0.976	0.1384	-0.173	0.863	Disease	0.865108
fath_alzheim	locus_22	120133	5006	-0.009521	0.9905	0.1925	-0.049449	0.960562	Disease in parents	0.878693
moth_alzheim	locus_22	120133	9426	0.145622	1.1568	0.1439	1.01187	0.3116	Disease in parents	0.756639
fath_bow_ca	locus_22	120133	6230	0.244421	1.2769	0.1727	1.41538	0.156958	Disease in parents	0.685837
moth_bow_ca	locus_22	120133	5761	0.009	1.009	0.1796	0.050103	0.960041	Disease in parents	0.878413
moth_br_can	locus_22	120133	9067	-0.021558	0.9787	0.1453	-0.148326	0.882086	Disease in parents	0.86687
fath_copd	locus_22	120133	12598	-0.054927	0.9466	0.126	-0.435887	0.662919	Disease in parents	0.846537
moth_copd	locus_22	120133	7069	0.12913	1.1378	0.1633	0.790562	0.4292	Disease in parents	0.792149
fath_diabet	locus_22	120133	9965	0.237064	1.2675	0.1394	1.70027	0.08908	Disease in parents	0.604186
moth_diabet	locus_22	120133	10468	-0.203338	0.816	0.1364	-1.49078	0.136019	Disease in parents	0.666403
fath_dunno	locus_22	120133	13275	0.077453	1.0805	0.1233	0.628372	0.52976	Disease in parents	0.817347
moth_dunno	locus_22	120133	8323	0.001194	1.0012	0.1526	0.007826	0.993756	Disease in parents	0.881372
fath_heart	locus_22	120133	34623	0.18218	1.1998	0.0847	2.15019	0.03154	Disease in parents	0.44836
moth_heart	locus_22	120133	22373	0.062448	1.0644	0.0992	0.629647	0.528925	Disease in parents	0.817347
fath_hypten	locus_22	120133	23257	-0.00402	0.996	0.0981	-0.040981	0.967311	Disease in parents	0.878693
moth_hypten	locus_22	120133	33633	-0.035095	0.9655	0.0863	-0.406598	0.684303	Disease in parents	0.848948
fath_lungca	locus_22	120133	9995	-0.072319	0.9302	0.1393	-0.519058	0.603721	Disease in parents	0.839814
moth_lungca	locus_22	120133	4817	-0.109387	0.8964	0.1961	-0.557817	0.576969	Disease in parents	0.836093
fath_none	locus_22	117014	25038	-0.13033	0.8778	0.0952	-1.36891	0.171027	Disease in parents	0.696662
moth_none	locus_22	118230	32473	-0.086312	0.9173	0.0873	-0.988741	0.32279	Disease in parents	0.756799
fath_parkins	locus_22	120133	2571	0.250498	1.2847	0.2645	0.9469	0.34369	Disease in parents	0.760945
moth_parkins	locus_22	120133	1772	0.07099	1.0736	0.3181	0.223193	0.823385	Disease in parents	0.860911
fath_notsay	locus_22	120133	192	-1.08825	0.3368	0.9724	-1.11918	0.263063	Disease in parents	0.736589
moth_notsay	locus_22	120133	157	-0.038849	0.9619	1.0627	-0.036556	0.970839	Disease in parents	0.879511
fath_depres	locus_22	120133	3856	-0.061163	0.9407	0.218	-0.280535	0.779067	Disease in parents	0.853041
moth_depres	locus_22	120133	7170	0.216796	1.2421	0.1619	1.33907	0.180547	Disease in parents	0.70502
fath_stroke	locus_22	120133	16260	0.167169	1.182	0.1121	1.49143	0.135849	Disease in parents	0.666403
moth_stroke	locus_22	120133	15918	0.05049	1.0518	0.1138	0.443532	0.657381	Disease in parents	0.846537
fath_prostat	locus_22	120133	7777	-0.236793	0.7892	0.1564	-1.51407	0.130008	Disease in parents	0.664852
fath_life	locus_22	111193	85321	0.0129	1.013	0.0455	0.284	0.776	Longevity	0.852486
moth_life	locus_22	115180	69913	0.0631	1.065	0.05026	1.25	0.21	Longevity	0.715756
fath_4075	locus_22	111193	52084	0.0286	1.029	0.05827	0.49	0.624	Longevity	0.841779
fath_75plus	locus_22	53305	36182	-0.000989	0.999	0.06984	-0.0142	0.989	Longevity	0.881372
moth_4075	locus_22	115180	32819	0.0927	1.097	0.07333	1.26	0.206	Longevity	0.714082
moth_75plus	locus_22	69719	39260	0.0545	1.056	0.06708	0.813	0.416	Longevity	0.788553
off_edu	locus_22	96908	NA	-0.156	NA	0.0838	-1.86	0.0632	Quantitative Trait	0.545396
off_height	locus_22	119935	NA	-0.129	NA	0.24	-0.536	0.592	Quantitative Trait	0.836628
off_weight	locus_22	118083	NA	-0.463	NA	0.5503	-0.842	0.4	Quantitative Trait	0.783824
off_bmi	locus_22	118064	NA	-0.148	NA	0.1832	-0.809	0.419	Quantitative Trait	0.788553
off_fatpc	locus_22	118006	NA	-0.199	NA	0.2416	-0.825	0.41	Quantitative Trait	0.788553
off_tdi	locus_22	120133	NA	0.0626	NA	0.1074	0.583	0.56	Quantitative Trait	0.832074
off_sibs	locus_22	118474	NA	-0.0144	NA	0.0667	-0.215	0.83	Quantitative Trait	0.860911
off_menarche	locus_22	61479	NA	-0.00073	NA	0.0863	-0.00847	0.993	Quantitative Trait	0.881372
off_menopause	locus_22	36644	NA	0.356	NA	0.3522	1.01	0.312	Quantitative Trait	0.756639
off_canc	locus_23	120121	10239	-0.0672	0.935	0.0897	-0.749	0.454	Case Control	0.801356
off_smoker	locus_23	117340	11984	-0.185	0.831	0.0866	-2.13	0.0331	Case Control	0.44836
off_ev_sm	locus_23	118681	44253	-0.0104	0.99	0.0534	-0.194	0.846	Case Control	0.862995
off_sex	locus_23	120133	56865	-0.0014	0.999	0.0497	-0.0281	0.978	Case Control	0.879956
off_coll	locus_23	120133	55287	0.0537	1.055	0.051	1.05	0.292	Case Control	0.748903
off_moody	locus_23	120132	56206	-0.058	0.944	0.0502	-1.16	0.248	Case Control	0.736448
off_nervy	locus_23	120132	28774	-0.111	0.895	0.0584	-1.9	0.0577	Case Control	0.526503
off_anxious	locus_23	120132	68594	0.0457	1.047	0.05	0.914	0.361	Case Control	0.770426
off_stroke	locus_23	120133	2408	0.0307	1.03	0.1767	0.174	0.862	Disease	0.865108
off_depres	locus_23	120133	7144	-0.0379	0.963	0.1055	-0.36	0.719	Disease	0.850748
off_diabet	locus_23	120133	6174	-0.0797	0.923	0.1138	-0.701	0.484	Disease	0.812323
off_femal	locus_23	120133	133	-0.692	0.501	0.7751	-0.893	0.372	Disease	0.774973
off_fract	locus_23	120133	2132	0.202	1.22	0.1889	1.07	0.286	Disease	0.744613
off_heart	locus_23	120133	9073	-0.079	0.924	0.0962	-0.821	0.412	Disease	0.788553
off_multi	locus_23	120133	439	-0.303	0.739	0.4163	-0.727	0.467	Disease	0.805522
off_perip	locus_23	120133	390	0.202	1.22	0.4289	0.471	0.638	Disease	0.842655
off_psori	locus_23	120133	1385	-0.32	0.726	0.2358	-1.36	0.175	Disease	0.701771
off_renal	locus_23	120133	5763	-0.0816	0.922	0.1174	-0.695	0.487	Disease	0.812323
off_respi	locus_23	120133	22787	-0.00764	0.992	0.0634	-0.121	0.904	Disease	0.871145
off_stres	locus_23	120133	149	0.592	1.81	0.6899	0.858	0.391	Disease	0.780001
off_none	locus_23	120133	57845	-0.00457	0.995	0.0509	-0.0897	0.929	Disease	0.873083
off_depwk	locus_23	38554	20655	-0.143	0.866	0.0886	-1.62	0.106	Disease	0.636993
fath_alzheim	locus_23	120133	5006	-0.070933	0.9315	0.1245	-0.56977	0.568834	Disease in parents	0.834187
moth_alzheim	locus_23	120133	9426	0.332515	1.3945	0.0913	3.64019	0.000272	Disease in parents	0.041392
fath_bow_ca	locus_23	120133	6230	-0.037391	0.9633	0.1117	-0.334875	0.737719	Disease in parents	0.850791
moth_bow_ca	locus_23	120133	5761	0.208837	1.2322	0.1145	1.82466	0.068052	Disease in parents	0.563694
moth_br_can	locus_23	120133	9067	0.033794	1.0344	0.0936	0.361077	0.718042	Disease in parents	0.850748
fath_copd	locus_23	120133	12598	0.080536	1.0839	0.0809	0.996071	0.319216	Disease in parents	0.756639
moth_copd	locus_23	120133	7069	0.080926	1.0843	0.1047	0.772706	0.439697	Disease in parents	0.794888
fath_diabet	locus_23	120133	9965	-0.058563	0.9431	0.0904	-0.647739	0.517154	Disease in parents	0.812779
moth_diabet	locus_23	120133	10468	0.02338	1.0237	0.0877	0.266533	0.789829	Disease in parents	0.857433
fath_dunno	locus_23	120133	13275	-0.036233	0.9644	0.0795	-0.455518	0.648737	Disease in parents	0.846537
moth_dunno	locus_23	120133	8323	-0.097565	0.907	0.0987	-0.988271	0.32302	Disease in parents	0.756799
fath_heart	locus_23	120133	34623	-0.010283	0.9898	0.0547	-0.188064	0.850827	Disease in parents	0.86438
moth_heart	locus_23	120133	22373	-0.132418	0.876	0.0643	-2.06081	0.039321	Disease in parents	0.471721
fath_hypten	locus_23	120133	23257	-0.056168	0.9454	0.0634	-0.886599	0.375295	Disease in parents	0.776382
moth_hypten	locus_23	120133	33633	-0.056969	0.9446	0.0557	-1.02245	0.306569	Disease in parents	0.753198
fath_lungca	locus_23	120133	9995	0.042567	1.0435	0.0894	0.476142	0.633974	Disease in parents	0.84181
moth_lungca	locus_23	120133	4817	0.048253	1.0494	0.1256	0.384232	0.700807	Disease in parents	0.84922
fath_none	locus_23	117014	25038	-0.012664	0.9874	0.0614	-0.20642	0.836463	Disease in parents	0.860911
moth_none	locus_23	118230	32473	-0.019832	0.9804	0.0563	-0.352391	0.724545	Disease in parents	0.850791
fath_parkins	locus_23	120133	2571	-0.010275	0.9898	0.1712	-0.060003	0.952154	Disease in parents	0.877275
moth_parkins	locus_23	120133	1772	0.073945	1.0767	0.2045	0.361655	0.71761	Disease in parents	0.850748
fath_notsay	locus_23	120133	192	-0.234509	0.791	0.6237	-0.37601	0.70691	Disease in parents	0.849514
moth_notsay	locus_23	120133	157	0.130773	1.1397	0.6747	0.193832	0.846308	Disease in parents	0.862995
fath_depres	locus_23	120133	3856	-0.125449	0.8821	0.1416	-0.886088	0.37557	Disease in parents	0.776382
moth_depres	locus_23	120133	7170	0.151878	1.164	0.1038	1.4637	0.143276	Disease in parents	0.675991
fath_stroke	locus_23	120133	16260	0.013108	1.0132	0.0723	0.181271	0.856155	Disease in parents	0.865108
moth_stroke	locus_23	120133	15918	-0.003913	0.9961	0.0735	-0.053272	0.957515	Disease in parents	0.878082
fath_prostat	locus_23	120133	7777	0.008058	1.0081	0.1006	0.080074	0.936178	Disease in parents	0.873468
fath_life	locus_23	111193	85321	-0.00893	0.991	0.02944	-0.304	0.762	Longevity	0.852486
moth_life	locus_23	115180	69913	-0.000419	1	0.03234	-0.013	0.99	Longevity	0.881372
fath_4075	locus_23	111193	52084	-0.0254	0.975	0.03761	-0.676	0.499	Longevity	0.812323
fath_75plus	locus_23	53305	36182	-0.00981	0.99	0.04537	-0.216	0.829	Longevity	0.860911
moth_4075	locus_23	115180	32819	0.0266	1.027	0.04711	0.565	0.572	Longevity	0.835392
moth_75plus	locus_23	69719	39260	-0.0102	0.99	0.04322	-0.237	0.813	Longevity	0.860512
off_edu	locus_23	96908	NA	0.082	NA	0.0542	1.51	0.13	Quantitative Trait	0.664852
off_height	locus_23	119935	NA	-0.134	NA	0.1547	-0.866	0.386	Quantitative Trait	0.777246
off_weight	locus_23	118083	NA	-0.447	NA	0.3546	-1.26	0.207	Quantitative Trait	0.714082
off_bmi	locus_23	118064	NA	-0.114	NA	0.1181	-0.962	0.336	Quantitative Trait	0.760213
off_fatpc	locus_23	118006	NA	-0.185	NA	0.1557	-1.19	0.234	Quantitative Trait	0.729269
off_tdi	locus_23	120133	NA	0.0853	NA	0.0692	1.23	0.218	Quantitative Trait	0.716778
off_sibs	locus_23	118474	NA	-0.0431	NA	0.043	-1	0.316	Quantitative Trait	0.756639
off_menarche	locus_23	61479	NA	-0.00638	NA	0.0555	-0.115	0.908	Quantitative Trait	0.871927
off_menopause	locus_23	36644	NA	0.269	NA	0.2279	1.18	0.237	Quantitative Trait	0.731393
off_canc	locus_24	120121	10239	-0.031	0.969	0.0761	-0.407	0.684	Case Control	0.848948
off_smoker	locus_24	117340	11984	-0.0427	0.958	0.0734	-0.582	0.561	Case Control	0.832386
off_ev_sm	locus_24	118681	44253	-0.00676	0.993	0.0455	-0.149	0.882	Case Control	0.86687
off_sex	locus_24	120133	56865	0.0476	1.049	0.0423	1.13	0.26	Case Control	0.736589
off_coll	locus_24	120133	55287	-0.0431	0.958	0.0434	-0.993	0.321	Case Control	0.756639
off_moody	locus_24	120132	56206	-0.0245	0.976	0.0427	-0.574	0.566	Case Control	0.834187
off_nervy	locus_24	120132	28774	-0.0339	0.967	0.0495	-0.684	0.494	Case Control	0.812323
off_anxious	locus_24	120132	68594	-0.0248	0.976	0.0425	-0.583	0.56	Case Control	0.832074
off_stroke	locus_24	120133	2408	0.0339	1.03	0.1505	0.225	0.822	Disease	0.860911
off_depres	locus_24	120133	7144	-0.0962	0.908	0.0897	-1.07	0.283	Disease	0.744221
off_diabet	locus_24	120133	6174	0.11	1.12	0.0959	1.14	0.252	Disease	0.736448
off_femal	locus_24	120133	133	-0.658	0.518	0.6457	-1.02	0.308	Disease	0.753198
off_fract	locus_24	120133	2132	0.205	1.23	0.1618	1.27	0.204	Disease	0.714082
off_heart	locus_24	120133	9073	0.00341	1	0.0814	0.0419	0.967	Disease	0.878693
off_multi	locus_24	120133	439	-0.421	0.656	0.3533	-1.19	0.233	Disease	0.728953
off_perip	locus_24	120133	390	0.065	1.07	0.3695	0.176	0.86	Disease	0.865108
off_psori	locus_24	120133	1385	-0.184	0.832	0.1981	-0.931	0.352	Disease	0.765226
off_renal	locus_24	120133	5763	0.188	1.21	0.0989	1.9	0.0579	Disease	0.526503
off_respi	locus_24	120133	22787	0.0101	1.01	0.0539	0.187	0.852	Disease	0.86438
off_stres	locus_24	120133	149	0.594	1.81	0.5884	1.01	0.313	Disease	0.756639
off_none	locus_24	120133	57845	0.0378	1.04	0.0433	0.872	0.383	Disease	0.77661
off_depwk	locus_24	38554	20655	-0.117	0.889	0.0755	-1.55	0.12	Disease	0.652681
fath_alzheim	locus_24	120133	5006	0.1334	1.1427	0.1051	1.26945	0.20428	Disease in parents	0.714082
moth_alzheim	locus_24	120133	9426	-0.13571	0.8731	0.0792	-1.71393	0.086541	Disease in parents	0.604186
fath_bow_ca	locus_24	120133	6230	0.051912	1.0533	0.0947	0.548191	0.58356	Disease in parents	0.836628
moth_bow_ca	locus_24	120133	5761	0.110909	1.1173	0.0982	1.12959	0.25865	Disease in parents	0.736448
moth_br_can	locus_24	120133	9067	0.047167	1.0483	0.0796	0.59276	0.553342	Disease in parents	0.829703
fath_copd	locus_24	120133	12598	0.033923	1.0345	0.069	0.49149	0.62308	Disease in parents	0.841779
moth_copd	locus_24	120133	7069	-0.065018	0.9371	0.0898	-0.724274	0.468898	Disease in parents	0.807256
fath_diabet	locus_24	120133	9965	0.015486	1.0156	0.0765	0.202395	0.839608	Disease in parents	0.860911
moth_diabet	locus_24	120133	10468	-0.043984	0.957	0.0747	-0.588602	0.556128	Disease in parents	0.830147
fath_dunno	locus_24	120133	13275	-0.004035	0.996	0.0676	-0.059692	0.952401	Disease in parents	0.877301
moth_dunno	locus_24	120133	8323	-0.043495	0.9574	0.0837	-0.519794	0.603207	Disease in parents	0.839814
fath_heart	locus_24	120133	34623	0.051236	1.0526	0.0465	1.10268	0.270167	Disease in parents	0.739352
moth_heart	locus_24	120133	22373	0.115123	1.122	0.0543	2.12007	0.034	Disease in parents	0.452139
fath_hypten	locus_24	120133	23257	-0.121826	0.8853	0.0539	-2.26078	0.023773	Disease in parents	0.423169
moth_hypten	locus_24	120133	33633	0.012829	1.0129	0.0473	0.271141	0.786282	Disease in parents	0.856468
fath_lungca	locus_24	120133	9995	0.023103	1.0234	0.0763	0.302946	0.761931	Disease in parents	0.852486
moth_lungca	locus_24	120133	4817	-0.021142	0.9791	0.1074	-0.196848	0.843946	Disease in parents	0.861971
fath_none	locus_24	117014	25038	0.051445	1.0528	0.0521	0.987327	0.323482	Disease in parents	0.756799
moth_none	locus_24	118230	32473	0.068344	1.0707	0.0478	1.4302	0.152661	Disease in parents	0.680332
fath_parkins	locus_24	120133	2571	-0.061356	0.9405	0.1457	-0.421166	0.673634	Disease in parents	0.846537
moth_parkins	locus_24	120133	1772	-0.252676	0.7767	0.1759	-1.43686	0.150757	Disease in parents	0.677273
fath_notsay	locus_24	120133	192	-0.182823	0.8329	0.5282	-0.346149	0.72923	Disease in parents	0.850791
moth_notsay	locus_24	120133	157	-0.117965	0.8887	0.5839	-0.202026	0.839896	Disease in parents	0.860911
fath_depres	locus_24	120133	3856	-0.067994	0.9343	0.1197	-0.568234	0.569876	Disease in parents	0.834187
moth_depres	locus_24	120133	7170	-0.115794	0.8907	0.0892	-1.29859	0.194084	Disease in parents	0.714082
fath_stroke	locus_24	120133	16260	-0.082228	0.9211	0.0616	-1.334	0.182203	Disease in parents	0.706773
moth_stroke	locus_24	120133	15918	-0.068837	0.9335	0.0626	-1.1004	0.271159	Disease in parents	0.739352
fath_prostat	locus_24	120133	7777	-0.133614	0.8749	0.0859	-1.55595	0.119721	Disease in parents	0.652681
fath_life	locus_24	111193	85321	0.00214	1.002	0.02497	0.0857	0.932	Longevity	0.873445
moth_life	locus_24	115180	69913	0.0105	1.011	0.02761	0.38	0.704	Longevity	0.84922
fath_4075	locus_24	111193	52084	0.0215	1.022	0.03189	0.676	0.499	Longevity	0.812323
fath_75plus	locus_24	53305	36182	-0.0237	0.977	0.0385	-0.616	0.538	Longevity	0.822769
moth_4075	locus_24	115180	32819	0.0622	1.064	0.04012	1.55	0.121	Longevity	0.65496
moth_75plus	locus_24	69719	39260	-0.0223	0.978	0.037	-0.603	0.547	Longevity	0.826736
off_edu	locus_24	96908	NA	-0.0193	NA	0.046	-0.419	0.675	Quantitative Trait	0.847043
off_height	locus_24	119935	NA	0.117	NA	0.1315	0.886	0.376	Quantitative Trait	0.776382
off_weight	locus_24	118083	NA	0.415	NA	0.3016	1.38	0.168	Quantitative Trait	0.69488
off_bmi	locus_24	118064	NA	0.0861	NA	0.1004	0.858	0.391	Quantitative Trait	0.780001
off_fatpc	locus_24	118006	NA	0.16	NA	0.1324	1.21	0.228	Quantitative Trait	0.725706
off_tdi	locus_24	120133	NA	-0.0674	NA	0.0589	-1.15	0.252	Quantitative Trait	0.736448
off_sibs	locus_24	118474	NA	-0.0185	NA	0.0365	-0.506	0.613	Quantitative Trait	0.839814
off_menarche	locus_24	61479	NA	0.00233	NA	0.0474	0.0493	0.961	Quantitative Trait	0.878693
off_menopause	locus_24	36644	NA	-0.237	NA	0.1942	-1.22	0.223	Quantitative Trait	0.722343
off_canc	locus_25	120121	10239	-0.0729	0.93	0.154	-0.475	0.635	Case Control	0.84181
off_smoker	locus_25	117340	11984	0.0362	1.037	0.148	0.245	0.807	Case Control	0.859256
off_ev_sm	locus_25	118681	44253	-0.0849	0.919	0.0918	-0.924	0.355	Case Control	0.768851
off_sex	locus_25	120133	56865	0.159	1.172	0.0853	1.86	0.0631	Case Control	0.545396
off_coll	locus_25	120133	55287	-0.172	0.842	0.0875	-1.96	0.0498	Case Control	0.500734
off_moody	locus_25	120132	56206	0.0344	1.035	0.0862	0.399	0.69	Case Control	0.848948
off_nervy	locus_25	120132	28774	0.173	1.189	0.1	1.73	0.084	Case Control	0.604186
off_anxious	locus_25	120132	68594	0.0185	1.019	0.0859	0.216	0.829	Case Control	0.860911
off_stroke	locus_25	120133	2408	-0.285	0.752	0.304	-0.937	0.349	Disease	0.762793
off_depres	locus_25	120133	7144	-0.135	0.874	0.1804	-0.748	0.454	Disease	0.801356
off_diabet	locus_25	120133	6174	0.108	1.11	0.1951	0.555	0.579	Disease	0.836628
off_femal	locus_25	120133	133	3.47	32.3	1.3564	2.56	0.0104	Disease	0.31412
off_fract	locus_25	120133	2132	0.0959	1.1	0.3285	0.292	0.77	Disease	0.852486
off_heart	locus_25	120133	9073	0.122	1.13	0.1651	0.738	0.461	Disease	0.805449
off_multi	locus_25	120133	439	-0.291	0.748	0.7007	-0.415	0.678	Disease	0.847997
off_perip	locus_25	120133	390	-0.588	0.555	0.7417	-0.793	0.428	Disease	0.791379
off_psori	locus_25	120133	1385	-0.112	0.894	0.3974	-0.283	0.777	Disease	0.852486
off_renal	locus_25	120133	5763	-0.166	0.847	0.2008	-0.829	0.407	Disease	0.788553
off_respi	locus_25	120133	22787	-0.0948	0.91	0.1087	-0.872	0.383	Disease	0.77661
off_stres	locus_25	120133	149	3.01	20.4	1.273	2.37	0.0179	Disease	0.387635
off_none	locus_25	120133	57845	0.0961	1.1	0.0874	1.1	0.271	Disease	0.739352
off_depwk	locus_25	38554	20655	0.222	1.25	0.1521	1.46	0.145	Disease	0.675991
fath_alzheim	locus_25	120133	5006	-0.051366	0.9499	0.2128	-0.241388	0.809254	Disease in parents	0.860365
moth_alzheim	locus_25	120133	9426	-0.310661	0.733	0.1589	-1.95453	0.050639	Disease in parents	0.503581
fath_bow_ca	locus_25	120133	6230	-0.017571	0.9826	0.1915	-0.09177	0.926881	Disease in parents	0.872865
moth_bow_ca	locus_25	120133	5761	-0.186133	0.8302	0.1986	-0.937401	0.348552	Disease in parents	0.762793
moth_br_can	locus_25	120133	9067	-0.111461	0.8945	0.1606	-0.694029	0.487664	Disease in parents	0.812323
fath_copd	locus_25	120133	12598	0.089296	1.0934	0.1397	0.638991	0.522829	Disease in parents	0.816308
moth_copd	locus_25	120133	7069	0.22853	1.2568	0.1815	1.25927	0.207934	Disease in parents	0.714082
fath_diabet	locus_25	120133	9965	0.136333	1.1461	0.1547	0.88116	0.378231	Disease in parents	0.77661
moth_diabet	locus_25	120133	10468	-0.243174	0.7841	0.1503	-1.61765	0.105739	Disease in parents	0.636993
fath_dunno	locus_25	120133	13275	0.000359	1.0004	0.1367	0.002626	0.997905	Disease in parents	0.881882
moth_dunno	locus_25	120133	8323	-0.05737	0.9442	0.169	-0.339424	0.734291	Disease in parents	0.850791
fath_heart	locus_25	120133	34623	-0.098748	0.906	0.0938	-1.05244	0.292598	Disease in parents	0.749437
moth_heart	locus_25	120133	22373	-0.177815	0.8371	0.1097	-1.62032	0.105163	Disease in parents	0.636621
fath_hypten	locus_25	120133	23257	0.041738	1.0426	0.1085	0.384598	0.700535	Disease in parents	0.84922
moth_hypten	locus_25	120133	33633	-0.133677	0.8749	0.0954	-1.40083	0.161265	Disease in parents	0.692151
fath_lungca	locus_25	120133	9995	-0.088118	0.9157	0.154	-0.572284	0.567129	Disease in parents	0.834187
moth_lungca	locus_25	120133	4817	0.098143	1.1031	0.2171	0.452158	0.651155	Disease in parents	0.846537
fath_none	locus_25	117014	25038	-0.004176	0.9958	0.1053	-0.039675	0.968352	Disease in parents	0.879076
moth_none	locus_25	118230	32473	0.232361	1.2616	0.0967	2.40279	0.016271	Disease in parents	0.374057
fath_parkins	locus_25	120133	2571	-0.117773	0.8889	0.2932	-0.401666	0.68793	Disease in parents	0.848948
moth_parkins	locus_25	120133	1772	0.446291	1.5625	0.3549	1.25736	0.208624	Disease in parents	0.715756
fath_notsay	locus_25	120133	192	-0.105643	0.8997	1.0601	-0.099657	0.920617	Disease in parents	0.872448
moth_notsay	locus_25	120133	157	-0.237617	0.7885	1.1726	-0.202644	0.839413	Disease in parents	0.860911
fath_depres	locus_25	120133	3856	-0.007945	0.9921	0.2411	-0.032951	0.973713	Disease in parents	0.879956
moth_depres	locus_25	120133	7170	0.088618	1.0927	0.1796	0.493306	0.621796	Disease in parents	0.841779
fath_stroke	locus_25	120133	16260	0.233786	1.2634	0.1246	1.87676	0.06055	Disease in parents	0.535158
moth_stroke	locus_25	120133	15918	-0.101099	0.9038	0.1261	-0.801994	0.422556	Disease in parents	0.788553
fath_prostat	locus_25	120133	7777	-0.226406	0.7974	0.1722	-1.31442	0.188706	Disease in parents	0.709791
fath_life	locus_25	111193	85321	0.0443	1.045	0.0505	0.877	0.381	Longevity	0.77661
moth_life	locus_25	115180	69913	-0.061	0.941	0.05569	-1.1	0.273	Longevity	0.73938
fath_4075	locus_25	111193	52084	-0.0635	0.938	0.0645	-0.984	0.325	Longevity	0.756955
fath_75plus	locus_25	53305	36182	0.204	1.226	0.07785	2.62	0.00876	Longevity	0.291794
moth_4075	locus_25	115180	32819	-0.121	0.886	0.08117	-1.49	0.137	Longevity	0.668039
moth_75plus	locus_25	69719	39260	-0.0209	0.979	0.07443	-0.281	0.779	Longevity	0.853041
off_edu	locus_25	96908	NA	-0.111	NA	0.0925	-1.2	0.229	Quantitative Trait	0.726445
off_height	locus_25	119935	NA	-3.57	NA	0.2653	-13.4	3.68e-41	Quantitative Trait	2.08962e-37
off_weight	locus_25	118083	NA	-3.74	NA	0.6089	-6.15	7.98e-10	Quantitative Trait	9.06261e-07
off_bmi	locus_25	118064	NA	-0.145	NA	0.2028	-0.717	0.474	Quantitative Trait	0.809239
off_fatpc	locus_25	118006	NA	-0.704	NA	0.2674	-2.63	0.00848	Quantitative Trait	0.2911
off_tdi	locus_25	120133	NA	0.0673	NA	0.1188	0.566	0.571	Quantitative Trait	0.835005
off_sibs	locus_25	118474	NA	0.0776	NA	0.0737	1.05	0.293	Quantitative Trait	0.749437
off_menarche	locus_25	61479	NA	0.103	NA	0.0953	1.08	0.28	Quantitative Trait	0.741573
off_menopause	locus_25	36644	NA	-0.073	NA	0.3915	-0.186	0.852	Quantitative Trait	0.86438
off_canc	locus_26	120121	10239	0.0565	1.058	0.0774	0.729	0.466	Case Control	0.80551
off_smoker	locus_26	117340	11984	-0.0778	0.925	0.0747	-1.04	0.298	Case Control	0.750991
off_ev_sm	locus_26	118681	44253	-0.0729	0.93	0.0464	-1.57	0.116	Case Control	0.648952
off_sex	locus_26	120133	56865	-0.00486	0.995	0.0431	-0.113	0.91	Case Control	0.872448
off_coll	locus_26	120133	55287	-0.0295	0.971	0.0442	-0.668	0.504	Case Control	0.812323
off_moody	locus_26	120132	56206	-0.017	0.983	0.0435	-0.391	0.696	Case Control	0.848948
off_nervy	locus_26	120132	28774	-0.0201	0.98	0.0504	-0.399	0.69	Case Control	0.848948
off_anxious	locus_26	120132	68594	-0.0507	0.951	0.0434	-1.17	0.242	Case Control	0.733665
off_stroke	locus_26	120133	2408	0.0442	1.05	0.1538	0.287	0.774	Disease	0.852486
off_depres	locus_26	120133	7144	-0.0255	0.975	0.0912	-0.28	0.78	Disease	0.85328
off_diabet	locus_26	120133	6174	0.0295	1.03	0.0983	0.301	0.764	Disease	0.852486
off_femal	locus_26	120133	133	-0.408	0.665	0.6497	-0.628	0.53	Disease	0.817347
off_fract	locus_26	120133	2132	0.00167	1	0.1655	0.0101	0.992	Disease	0.881372
off_heart	locus_26	120133	9073	-0.0923	0.912	0.0833	-1.11	0.268	Disease	0.736589
off_multi	locus_26	120133	439	-0.497	0.608	0.3576	-1.39	0.165	Disease	0.692291
off_perip	locus_26	120133	390	-0.789	0.454	0.3812	-2.07	0.0385	Disease	0.47041
off_psori	locus_26	120133	1385	-0.208	0.812	0.2018	-1.03	0.303	Disease	0.751325
off_renal	locus_26	120133	5763	-0.0104	0.99	0.1016	-0.103	0.918	Disease	0.872448
off_respi	locus_26	120133	22787	-0.0635	0.938	0.0549	-1.16	0.248	Disease	0.736448
off_stres	locus_26	120133	149	-0.397	0.672	0.6067	-0.655	0.512	Disease	0.812323
off_none	locus_26	120133	57845	0.083	1.09	0.0441	1.88	0.0602	Disease	0.535158
off_depwk	locus_26	38554	20655	-0.117	0.89	0.0766	-1.52	0.128	Disease	0.664102
fath_alzheim	locus_26	120133	5006	-0.238735	0.788	0.1077	-2.21636	0.0267	Disease in parents	0.429885
moth_alzheim	locus_26	120133	9426	-0.081015	0.922	0.0805	-1.00607	0.314	Disease in parents	0.756639
fath_bow_ca	locus_26	120133	6230	-0.19887	0.82	0.0969	-2.05128	0.0402	Disease in parents	0.473587
moth_bow_ca	locus_26	120133	5761	-0.098343	0.906	0.1006	-0.97804	0.328	Disease in parents	0.758802
moth_br_can	locus_26	120133	9067	-0.093097	0.911	0.0813	-1.14555	0.252	Disease in parents	0.736448
fath_copd	locus_26	120133	12598	-0.083405	0.92	0.0705	-1.18302	0.237	Disease in parents	0.731393
moth_copd	locus_26	120133	7069	-0.019943	0.98	0.0914	-0.21809	0.827	Disease in parents	0.860911
fath_diabet	locus_26	120133	9965	0.001073	1.001	0.078	0.01375	0.989	Disease in parents	0.881372
moth_diabet	locus_26	120133	10468	-0.118268	0.888	0.0762	-1.55242	0.121	Disease in parents	0.65496
fath_dunno	locus_26	120133	13275	-0.017985	0.982	0.069	-0.26064	0.794	Disease in parents	0.857453
moth_dunno	locus_26	120133	8323	-0.030177	0.97	0.0854	-0.35318	0.724	Disease in parents	0.850791
fath_heart	locus_26	120133	34623	0.07066	1.073	0.0474	1.49093	0.136	Disease in parents	0.666403
moth_heart	locus_26	120133	22373	0.027625	1.028	0.0555	0.49795	0.619	Disease in parents	0.841779
fath_hypten	locus_26	120133	23257	0.035401	1.036	0.0548	0.646	0.518	Disease in parents	0.813433
moth_hypten	locus_26	120133	33633	0.014855	1.015	0.0482	0.30802	0.758	Disease in parents	0.851805
fath_lungca	locus_26	120133	9995	-0.013386	0.987	0.0779	-0.17188	0.864	Disease in parents	0.865108
moth_lungca	locus_26	120133	4817	0.035184	1.036	0.1095	0.32118	0.748	Disease in parents	0.850791
fath_none	locus_26	117014	25038	0.008461	1.008	0.0531	0.15921	0.874	Disease in parents	0.865665
moth_none	locus_26	118230	32473	-0.018279	0.982	0.0488	-0.37474	0.708	Disease in parents	0.849569
fath_parkins	locus_26	120133	2571	-0.063517	0.938	0.1482	-0.42853	0.668	Disease in parents	0.846537
moth_parkins	locus_26	120133	1772	0.050404	1.052	0.1778	0.28346	0.777	Disease in parents	0.852486
fath_notsay	locus_26	120133	192	1.31792	3.736	0.5313	2.4805	0.0131	Disease in parents	0.352541
moth_notsay	locus_26	120133	157	-0.267365	0.765	0.5961	-0.44849	0.654	Disease in parents	0.846537
fath_depres	locus_26	120133	3856	0.060764	1.063	0.1216	0.4997	0.617	Disease in parents	0.841385
moth_depres	locus_26	120133	7170	-0.050583	0.951	0.0907	-0.55795	0.577	Disease in parents	0.836093
fath_stroke	locus_26	120133	16260	-0.017378	0.983	0.0628	-0.27693	0.782	Disease in parents	0.854591
moth_stroke	locus_26	120133	15918	0.062883	1.065	0.0636	0.98803	0.323	Disease in parents	0.756799
fath_prostat	locus_26	120133	7777	0.132481	1.142	0.0871	1.52117	0.128	Disease in parents	0.664102
fath_life	locus_26	111193	85321	0.0141	1.014	0.02547	0.554	0.58	Longevity	0.836628
moth_life	locus_26	115180	69913	-0.0376	0.963	0.02805	-1.34	0.18	Longevity	0.704896
fath_4075	locus_26	111193	52084	0.0215	1.022	0.03258	0.661	0.508	Longevity	0.812323
fath_75plus	locus_26	53305	36182	-0.0106	0.989	0.03916	-0.272	0.786	Longevity	0.856325
moth_4075	locus_26	115180	32819	0.0299	1.03	0.04095	0.73	0.465	Longevity	0.80551
moth_75plus	locus_26	69719	39260	-0.0742	0.928	0.03742	-1.98	0.0474	Longevity	0.489078
off_edu	locus_26	96908	NA	0.0378	NA	0.0468	0.807	0.42	Quantitative Trait	0.788553
off_height	locus_26	119935	NA	-0.105	NA	0.1341	-0.786	0.432	Quantitative Trait	0.792789
off_weight	locus_26	118083	NA	0.247	NA	0.3076	0.801	0.423	Quantitative Trait	0.788553
off_bmi	locus_26	118064	NA	0.128	NA	0.1024	1.25	0.213	Quantitative Trait	0.716778
off_fatpc	locus_26	118006	NA	0.246	NA	0.1351	1.82	0.0681	Quantitative Trait	0.563694
off_tdi	locus_26	120133	NA	0.0767	NA	0.06	1.28	0.201	Quantitative Trait	0.714082
off_sibs	locus_26	118474	NA	-0.00853	NA	0.0372	-0.229	0.819	Quantitative Trait	0.860512
off_menarche	locus_26	61479	NA	0.0191	NA	0.0481	0.398	0.691	Quantitative Trait	0.848948
off_menopause	locus_26	36644	NA	-0.0293	NA	0.1974	-0.148	0.882	Quantitative Trait	0.86687
off_canc	locus_27	120121	10239	-0.114	0.893	0.0827	-1.37	0.169	Case Control	0.695894
off_smoker	locus_27	117340	11984	0.00854	1.009	0.0794	0.108	0.914	Case Control	0.872448
off_ev_sm	locus_27	118681	44253	-0.0127	0.987	0.0493	-0.258	0.796	Case Control	0.857453
off_sex	locus_27	120133	56865	0.0215	1.022	0.0458	0.47	0.638	Case Control	0.842655
off_coll	locus_27	120133	55287	-0.0564	0.945	0.047	-1.2	0.23	Case Control	0.726995
off_moody	locus_27	120132	56206	0.0517	1.053	0.0463	1.12	0.264	Case Control	0.736589
off_nervy	locus_27	120132	28774	0.0923	1.097	0.0536	1.72	0.0853	Case Control	0.604186
off_anxious	locus_27	120132	68594	0.0967	1.102	0.0462	2.1	0.0362	Case Control	0.461922
off_stroke	locus_27	120133	2408	0.157	1.17	0.1637	0.962	0.336	Disease	0.760213
off_depres	locus_27	120133	7144	-0.00973	0.99	0.097	-0.1	0.92	Disease	0.872448
off_diabet	locus_27	120133	6174	0.148	1.16	0.1045	1.42	0.156	Disease	0.685088
off_femal	locus_27	120133	133	-0.326	0.722	0.69	-0.472	0.637	Disease	0.84236
off_fract	locus_27	120133	2132	0.317	1.37	0.1757	1.81	0.0708	Disease	0.571059
off_heart	locus_27	120133	9073	0.0428	1.04	0.0885	0.483	0.629	Disease	0.841779
off_multi	locus_27	120133	439	0.665	1.94	0.375	1.77	0.0761	Disease	0.584737
off_perip	locus_27	120133	390	-0.68	0.506	0.4067	-1.67	0.0944	Disease	0.61684
off_psori	locus_27	120133	1385	0.157	1.17	0.2135	0.733	0.463	Disease	0.80551
off_renal	locus_27	120133	5763	-0.0548	0.947	0.1081	-0.507	0.612	Disease	0.839814
off_respi	locus_27	120133	22787	0.00361	1	0.0584	0.0617	0.951	Disease	0.877065
off_stres	locus_27	120133	149	0.536	1.71	0.6443	0.832	0.405	Disease	0.787812
off_none	locus_27	120133	57845	-0.126	0.882	0.047	-2.67	0.00754	Disease	0.276223
off_depwk	locus_27	38554	20655	0.123	1.13	0.082	1.5	0.134	Disease	0.664852
fath_alzheim	locus_27	120133	5006	0.028442	1.029	0.1144	0.24857	0.804	Disease in parents	0.859256
moth_alzheim	locus_27	120133	9426	-0.101676	0.903	0.0859	-1.18422	0.236	Disease in parents	0.731393
fath_bow_ca	locus_27	120133	6230	-0.016042	0.984	0.1029	-0.15586	0.876	Disease in parents	0.866135
moth_bow_ca	locus_27	120133	5761	0.005896	1.006	0.1069	0.05515	0.956	Disease in parents	0.877685
moth_br_can	locus_27	120133	9067	-0.068358	0.934	0.0865	-0.79038	0.429	Disease in parents	0.792149
fath_copd	locus_27	120133	12598	-0.017277	0.983	0.075	-0.23034	0.818	Disease in parents	0.860512
moth_copd	locus_27	120133	7069	-0.188546	0.828	0.0975	-1.93371	0.0531	Disease in parents	0.512788
fath_diabet	locus_27	120133	9965	-0.207385	0.813	0.0832	-2.49272	0.0127	Disease in parents	0.351124
moth_diabet	locus_27	120133	10468	0.144706	1.156	0.0809	1.78961	0.0735	Disease in parents	0.577257
fath_dunno	locus_27	120133	13275	0.036354	1.037	0.0734	0.49529	0.62	Disease in parents	0.841779
moth_dunno	locus_27	120133	8323	0.062119	1.064	0.0908	0.68409	0.494	Disease in parents	0.812323
fath_heart	locus_27	120133	34623	0.008222	1.008	0.0504	0.16301	0.871	Disease in parents	0.865108
moth_heart	locus_27	120133	22373	0.107237	1.113	0.059	1.81746	0.0691	Disease in parents	0.565378
fath_hypten	locus_27	120133	23257	0.26269	1.3	0.0582	4.51486	6.34e-06	Disease in parents	0.00279112
moth_hypten	locus_27	120133	33633	0.196878	1.218	0.0513	3.84056	0.000123	Disease in parents	0.0250945
fath_lungca	locus_27	120133	9995	-0.153236	0.858	0.083	-1.8461	0.0649	Disease in parents	0.548548
moth_lungca	locus_27	120133	4817	-0.11549	0.891	0.1167	-0.98948	0.322	Disease in parents	0.756799
fath_none	locus_27	117014	25038	-0.006807	0.993	0.0565	-0.12037	0.904	Disease in parents	0.871145
moth_none	locus_27	118230	32473	-0.050367	0.951	0.0519	-0.97055	0.332	Disease in parents	0.759857
fath_parkins	locus_27	120133	2571	0.028748	1.029	0.1576	0.1824	0.855	Disease in parents	0.864951
moth_parkins	locus_27	120133	1772	-0.05974	0.942	0.1897	-0.31498	0.753	Disease in parents	0.850791
fath_notsay	locus_27	120133	192	0.111807	1.118	0.5716	0.19562	0.845	Disease in parents	0.862673
moth_notsay	locus_27	120133	157	-0.653565	0.52	0.6403	-1.02069	0.307	Disease in parents	0.753198
fath_depres	locus_27	120133	3856	-0.012174	0.988	0.1296	-0.09392	0.925	Disease in parents	0.872448
moth_depres	locus_27	120133	7170	0.027018	1.027	0.0964	0.28024	0.779	Disease in parents	0.853041
fath_stroke	locus_27	120133	16260	0.113863	1.121	0.0667	1.70746	0.0877	Disease in parents	0.604186
moth_stroke	locus_27	120133	15918	0.091629	1.096	0.0677	1.35282	0.176	Disease in parents	0.701904
fath_prostat	locus_27	120133	7777	-0.065662	0.936	0.0929	-0.707	0.48	Disease in parents	0.811133
fath_life	locus_27	111193	85321	0.0414	1.042	0.02714	1.53	0.127	Longevity	0.664102
moth_life	locus_27	115180	69913	0.0431	1.044	0.02995	1.44	0.15	Longevity	0.677273
fath_4075	locus_27	111193	52084	0.0236	1.024	0.03464	0.681	0.496	Longevity	0.812323
fath_75plus	locus_27	53305	36182	0.0765	1.079	0.04184	1.83	0.0677	Longevity	0.56367
moth_4075	locus_27	115180	32819	0.0374	1.038	0.04365	0.856	0.392	Longevity	0.780001
moth_75plus	locus_27	69719	39260	0.0493	1.051	0.04002	1.23	0.218	Longevity	0.716778
off_edu	locus_27	96908	NA	-0.0765	NA	0.0498	-1.54	0.125	Quantitative Trait	0.663356
off_height	locus_27	119935	NA	0.238	NA	0.1427	1.67	0.0958	Quantitative Trait	0.618867
off_weight	locus_27	118083	NA	-0.143	NA	0.3273	-0.438	0.661	Quantitative Trait	0.846537
off_bmi	locus_27	118064	NA	-0.127	NA	0.109	-1.16	0.245	Quantitative Trait	0.735557
off_fatpc	locus_27	118006	NA	-0.281	NA	0.1437	-1.96	0.0501	Quantitative Trait	0.500853
off_tdi	locus_27	120133	NA	0.0345	NA	0.0639	0.54	0.589	Quantitative Trait	0.836628
off_sibs	locus_27	118474	NA	0.0463	NA	0.0396	1.17	0.243	Quantitative Trait	0.734736
off_menarche	locus_27	61479	NA	0.058	NA	0.0512	1.13	0.257	Quantitative Trait	0.736448
off_menopause	locus_27	36644	NA	-0.334	NA	0.211	-1.58	0.114	Quantitative Trait	0.648502
off_canc	locus_28	120121	10239	-0.0322	0.968	0.173	-0.186	0.852	Case Control	0.86438
off_smoker	locus_28	117340	11984	-0.297	0.743	0.166	-1.79	0.0732	Case Control	0.577257
off_ev_sm	locus_28	118681	44253	-0.0437	0.957	0.103	-0.422	0.673	Case Control	0.846537
off_sex	locus_28	120133	56865	0.093	1.097	0.0962	0.967	0.333	Case Control	0.760213
off_coll	locus_28	120133	55287	-0.0665	0.936	0.0987	-0.674	0.5	Case Control	0.812323
off_moody	locus_28	120132	56206	-0.0443	0.957	0.0971	-0.456	0.648	Case Control	0.846264
off_nervy	locus_28	120132	28774	-0.0329	0.968	0.112	-0.292	0.77	Case Control	0.852486
off_anxious	locus_28	120132	68594	0.0842	1.088	0.0968	0.87	0.384	Case Control	0.77661
off_stroke	locus_28	120133	2408	0.33	1.39	0.3455	0.956	0.339	Disease	0.760213
off_depres	locus_28	120133	7144	0.182	1.2	0.2039	0.892	0.373	Disease	0.774973
off_diabet	locus_28	120133	6174	-0.0899	0.914	0.2192	-0.41	0.682	Disease	0.848948
off_femal	locus_28	120133	133	-0.206	0.814	1.4328	-0.144	0.885	Disease	0.867264
off_fract	locus_28	120133	2132	-0.401	0.669	0.3691	-1.09	0.277	Disease	0.73938
off_heart	locus_28	120133	9073	-0.0592	0.943	0.1856	-0.319	0.75	Disease	0.850791
off_multi	locus_28	120133	439	-0.00965	0.99	0.7916	-0.0122	0.99	Disease	0.881372
off_perip	locus_28	120133	390	0.43	1.54	0.8486	0.507	0.612	Disease	0.839814
off_psori	locus_28	120133	1385	0.35	1.42	0.4512	0.775	0.438	Disease	0.793336
off_renal	locus_28	120133	5763	-0.0262	0.974	0.2266	-0.116	0.908	Disease	0.871927
off_respi	locus_28	120133	22787	0.00634	1.01	0.1226	0.0517	0.959	Disease	0.878413
off_stres	locus_28	120133	149	2.49	12.1	1.4321	1.74	0.0817	Disease	0.600154
off_none	locus_28	120133	57845	-0.0425	0.958	0.0985	-0.431	0.666	Disease	0.846537
off_depwk	locus_28	38554	20655	0.266	1.3	0.1719	1.55	0.122	Disease	0.656121
fath_alzheim	locus_28	120133	5006	-0.503314	0.605	0.2383	-2.11248	0.0346	Disease in parents	0.452696
moth_alzheim	locus_28	120133	9426	-0.181649	0.834	0.1794	-1.01255	0.311	Disease in parents	0.755976
fath_bow_ca	locus_28	120133	6230	-0.260872	0.77	0.2151	-1.21276	0.225	Disease in parents	0.722638
moth_bow_ca	locus_28	120133	5761	0.093327	1.098	0.2246	0.41556	0.678	Disease in parents	0.847997
moth_br_can	locus_28	120133	9067	-0.016383	0.984	0.1812	-0.0904	0.928	Disease in parents	0.872865
fath_copd	locus_28	120133	12598	0.080031	1.083	0.1574	0.50852	0.611	Disease in parents	0.839814
moth_copd	locus_28	120133	7069	0.108634	1.115	0.2043	0.53177	0.595	Disease in parents	0.837977
fath_diabet	locus_28	120133	9965	0.065621	1.068	0.1743	0.37641	0.707	Disease in parents	0.849514
moth_diabet	locus_28	120133	10468	-0.050421	0.951	0.1697	-0.29711	0.766	Disease in parents	0.852486
fath_dunno	locus_28	120133	13275	-0.05688	0.945	0.1538	-0.36975	0.712	Disease in parents	0.850748
moth_dunno	locus_28	120133	8323	-0.305996	0.736	0.1897	-1.61274	0.107	Disease in parents	0.637086
fath_heart	locus_28	120133	34623	0.03218	1.033	0.1058	0.30403	0.761	Disease in parents	0.852486
moth_heart	locus_28	120133	22373	-0.049137	0.952	0.1238	-0.39693	0.691	Disease in parents	0.848948
fath_hypten	locus_28	120133	23257	0.034	1.035	0.1224	0.27786	0.781	Disease in parents	0.853662
moth_hypten	locus_28	120133	33633	0.079947	1.083	0.1077	0.74229	0.458	Disease in parents	0.804166
fath_lungca	locus_28	120133	9995	0.079001	1.082	0.174	0.45414	0.65	Disease in parents	0.846537
moth_lungca	locus_28	120133	4817	0.319135	1.376	0.2458	1.29861	0.194	Disease in parents	0.714082
fath_none	locus_28	117014	25038	0.077923	1.081	0.1188	0.65591	0.512	Disease in parents	0.812323
moth_none	locus_28	118230	32473	-0.019205	0.981	0.1089	-0.17641	0.86	Disease in parents	0.865108
fath_parkins	locus_28	120133	2571	0.238005	1.269	0.3323	0.71623	0.474	Disease in parents	0.809239
moth_parkins	locus_28	120133	1772	1.09207	2.98	0.4055	2.69298	0.00708	Disease in parents	0.271962
fath_notsay	locus_28	120133	192	-0.188031	0.829	1.1942	-0.15746	0.875	Disease in parents	0.866051
moth_notsay	locus_28	120133	157	0.537217	1.711	1.338	0.4015	0.688	Disease in parents	0.848948
fath_depres	locus_28	120133	3856	-0.52297	0.593	0.2695	-1.94077	0.0523	Disease in parents	0.509494
moth_depres	locus_28	120133	7170	0.021112	1.021	0.2023	0.10435	0.917	Disease in parents	0.872448
fath_stroke	locus_28	120133	16260	0.133322	1.143	0.1403	0.9502	0.342	Disease in parents	0.760213
[truncated: 4,437 more rows]
