# Supplementary material for: GWAS for male-pattern baldness identifies 71 susceptibility loci explaining 38% of the risk
Source: Nat Commun. 2017 Nov 17;8:1584. doi: 10.1038/s41467-017-01490-8 (PMC5691155; doi:10.1038/s41467-017-01490-8)
Supplement: Supplementary file 24 — Supplementary Data 21 [file 41467_2017_1490_MOESM24_ESM.xlsx]

## Sheet: Foglio1
Supplementary Data 21: Prioritized genes differentially expressed in balding and non balding dermal papilla cells according to Chew et al 2016. DHT_only denotes differential expression only under DHT stimulation while "Same" both at baseline and after DHT stimulation. Direction refers to badling cells compared to non-balding cells.
Locus	ENSID	hgnc_symbol	Type	Direction
1	ENSG00000160049	DFFA	DHT_only	UP
2	ENSG00000117614	SYF2	DHT_only	UP
6	ENSG00000116874	WARS2	Same	UP
17	ENSG00000144354	CDCA7	DHT_only	DOWN
18	ENSG00000128652	HOXD3	Same	DOWN
21	ENSG00000233608	TWIST2	DHT_only	DOWN
27	ENSG00000138675	FGF5	DHT_only	DOWN
27	ENSG00000152784	PRDM8	DHT_only	DOWN
30	ENSG00000168938	PPIC	Same	DOWN
30	ENSG00000064652	SNX24	DHT_only	DOWN
34	ENSG00000124813	RUNX2	Same	UP
38	ENSG00000122691	TWIST1	DHT_only	UP
40	ENSG00000158321	AUTS2	Same	DOWN
48	ENSG00000109881	CCDC34	Same	UP
50	ENSG00000123096	SSPN	Same	DOWN
54	ENSG00000184304	PRKD1	DHT_only	DOWN
60	ENSG00000186868	MAPT	Same	DOWN
60	ENSG00000225190	PLEKHM1	Same	DOWN
60	ENSG00000161714	PLCD3	DHT_only	DOWN
62	ENSG00000154856	APCDD1	Same	DOWN
64	ENSG00000171791	BCL2	DHT_only	DOWN
68	ENSG00000159216	RUNX1	DHT_only	DOWN
71	ENSG00000169083	AR	DHT_only	UP
